# Supplementary material for: Evolutionary conservation of dopamine-mediated cellular plasticity in Arctic sponges (Porifera)
Source: Front Mol Biosci. 2025 Nov 17;12:1671771. doi: 10.3389/fmolb.2025.1671771 (PMC12665527; doi:10.3389/fmolb.2025.1671771)
Supplement: Supplementary file 1 [file Table2.xlsx]

## Sheet: general_stats_table
Table S2. Metadata of H. dujardini RNAseq samples
Sample	Sample name	Reads After Filtering, million	% Reads survived filtering	Duplication Rate	% Adapter	GC content	% Aligned to genome	% Uniquely aligned
SRR10604723	Autumn.Aggregates.1	33.509	98.2915	65.4827	0	51.2791	94.43	72.65
SRR10604722	Autumn.Aggregates.2	28.485	98.3051	64.7415	0	51.2012	94.42	73.24
SRR10604730	Autumn.Body.1	27.0519	98.3851	59.858	0	51.1319	94.56	78.35
SRR10604733	Autumn.Body.2	29.9722	98.3923	59.8067	0	51.099	94.38	78.65
SRR10604729	Autumn.Body.3	28.7061	98.4385	59.3488	0	50.9533	94.96	78.3
SRR10604721	Autumn.Cells.1	30.3777	98.3733	56.1991	0	51.4079	95.57	79.21
SRR10604728	Autumn.Cells.2	28.5516	98.3594	55.196	0	51.3244	95.59	79.51
SRR10604731	Autumn.Cells.3	31.0805	98.3472	60.5417	0	51.0492	93.93	72.93
SRR30620882	Spring.Aggregates.1	31.4582	98.6232	65.9664	0	51.3032	95.75	77.63
SRR30620881	Spring.Aggregates.2	28.9509	98.599	64.8783	0	51.3576	95.39	76.15
SRR30620880	Spring.Aggregates.3	30.8856	98.6319	65.9008	0	51.3699	95.59	76.81
SRR30620875	Spring.Body.1	29.163	98.5388	69.0751	0	51.9199	91.99	62.27
SRR30620878	Spring.Body.2	28.5758	98.6358	69.5073	0	52.9543	92.08	59.11
SRR30620874	Spring.Body.3	27.0935	98.5191	69.3872	0	51.9922	91.58	60.73
SRR30620879	Spring.Cells.1	35.3852	98.536	71.2107	0	52.3395	91.37	56.72
SRR30620877	Spring.Cells.2	27.0737	98.494	67.7859	0	52.0677	92	59.73
SRR30620876	Spring.Cells.3	27.8573	98.5364	68.8776	0	52.0929	91.56	57.62
SRR15205216	Summer.Aggregates.1	26.8529	98.5971	62.4667	0	50.9977	95.84	80.07
SRR15205213	Summer.Aggregates.2	27.5137	98.3258	56.0364	0	50.464	95.71	79.76
SRR15205211	Summer.Aggregates.3	26.6922	98.6935	60.8168	0	51.0406	95.86	80.54
SRR15205225	Summer.Body.1	28.4392	98.6032	64.6613	0	50.8356	95.25	76.78
SRR15205215	Summer.Body.2	28.0906	98.4287	63.0557	0.481699	50.8487	95.37	76.88
SRR15205224	Summer.Cells.1	32.5489	98.2903	62.7179	0.504909	51.0399	95.3	77.22
SRR15205214	Summer.Cells.2	27.5356	98.1868	53.1931	0.655113	50.736	95.21	77.27
SRR15205212	Summer.Cells.3	27.1662	98.4686	59.8582	0.380424	51.1004	95.31	77.38
SRR15205223	Winter.Aggregates.1	25.3257	98.6699	69.678	0	49.6242	95.35	69.54
SRR15205220	Winter.Aggregates.2	29.0411	98.6389	65.5752	0	50.0781	95.13	71.51
SRR15205217	Winter.Aggregates.3	28.555	98.7149	67.7522	0	49.5858	95.17	70.8
SRR15205210	Winter.Body.1	27.2562	98.6567	57.6891	0	50.1593	94.3	77.59
SRR15205222	Winter.Body.2	28.6056	98.5867	58.2961	0	50.2929	93.96	75.72
SRR15205219	Winter.Body.3	25.2866	98.6224	56.2814	0	50.6218	94.11	75.59
SRR15205209	Winter.Cells.1	26.9124	98.6375	56.8036	0	50.9847	94.42	73.94
SRR15205221	Winter.Cells.2	25.2501	98.6177	56.2563	0	51.0874	94.67	75.06
SRR15205218	Winter.Cells.3	27.9302	98.6423	57.6647	0	50.9794	94.64	74.84
	min	25.2501	98.1868	53.1931	0	49.5858	91.37	56.72
	mean	28.6229	98.5114	62.4284	0.0594748	51.0976	94.4338	73.2382
	median	28.4621	98.5376	62.5923	0	51.0683	94.815	75.935
	max	35.3852	98.7149	71.2107	0.655113	52.9543	95.86	80.54

## Sheet: samples_metadata
bioproject	biosample	sample_accession	run_accession	experiment_accession	organism_taxid	organism_name	library_name	collection_period	sample_name	season	aggregation_stage	hpd	replicate	library_strategy	library_layout	instrument_model	total_spots	total_size	run_total_spots	run_total_bases
PRJNA594150	SAMN13506250	SRS5777950	SRR10604723	SRX7284275	2583056	Halisarca dujardinii	HD_agr_1_S50_L005	2018-11	Autumn.Aggregates.1	Autumn	Aggregates	24	1	RNA-Seq	SINGLE	Illumina HiSeq 2500	34091412	956921815	34091412	1943210484
PRJNA594150	SAMN13506251	SRS5777951	SRR10604722	SRX7284276	2583056	Halisarca dujardinii	HD_agr_2_S60_L006	2018-11	Autumn.Aggregates.2	Autumn	Aggregates	24	2	RNA-Seq	SINGLE	Illumina HiSeq 2500	28976085	814489504	28976085	1651636845
PRJNA594150	SAMN13506244	SRS5777943	SRR10604730	SRX7284268	2583056	Halisarca dujardinii	HD_tiss_1_S57_L006	2018-11	Autumn.Body.1	Autumn	Body		1	RNA-Seq	SINGLE	Illumina HiSeq 2500	27495918	771797600	27495918	1567267326
PRJNA594150	SAMN13506245	SRS5777944	SRR10604733	SRX7284269	2583056	Halisarca dujardinii	HD_tiss_2_S58_L006	2018-11	Autumn.Body.2	Autumn	Body		2	RNA-Seq	SINGLE	Illumina HiSeq 2500	30461965	852389797	30461965	1736332005
PRJNA594150	SAMN13506246	SRS5777945	SRR10604729	SRX7284270	2583056	Halisarca dujardinii	HD_tiss_3_S59_L006	2018-11	Autumn.Body.3	Autumn	Body		3	RNA-Seq	SINGLE	Illumina HiSeq 2500	29161489	816631700	29161489	1662204873
PRJNA594150	SAMN13506247	SRS5777952	SRR10604721	SRX7284277	2583056	Halisarca dujardinii	HD_cell_1_S47_L005	2018-11	Autumn.Cells.1	Autumn	Cells	0	1	RNA-Seq	SINGLE	Illumina HiSeq 2500	30879996	872444873	30879996	1760159772
PRJNA594150	SAMN13506248	SRS5777953	SRR10604728	SRX7284278	2583056	Halisarca dujardinii	HD_cell_2_S48_L005	2018-11	Autumn.Cells.2	Autumn	Cells	0	2	RNA-Seq	SINGLE	Illumina HiSeq 2500	29027822	817124813	29027822	1654585854
PRJNA594150	SAMN13506249	SRS5777942	SRR10604731	SRX7284267	2583056	Halisarca dujardinii	HD_cell_3_S49_L005	2018-11	Autumn.Cells.3	Autumn	Cells	0	3	RNA-Seq	SINGLE	Illumina HiSeq 2500	31602811	888461981	31602811	1801360227
PRJNA594150	SAMN43567536	SRS22614304	SRR30620882	SRX26043131	2583056	Halisarca dujardinii	SHD_A1	2021-03	Spring.Aggregates.1	Spring	Aggregates	24	1	RNA-Seq	SINGLE	Illumina HiSeq 2500	31897366	761640569	31897366	1594868300
PRJNA594150	SAMN43567536	SRS22614304	SRR30620881	SRX26043132	2583056	Halisarca dujardinii	SHD_A2	2021-03	Spring.Aggregates.2	Spring	Aggregates	24	2	RNA-Seq	SINGLE	Illumina HiSeq 2500	29362259	700806330	29362259	1468112950
PRJNA594150	SAMN43567536	SRS22614304	SRR30620880	SRX26043133	2583056	Halisarca dujardinii	SHD_A3	2021-03	Spring.Aggregates.3	Spring	Aggregates	24	3	RNA-Seq	SINGLE	Illumina HiSeq 2500	31313976	744195578	31313976	1565698800
PRJNA594150	SAMN43567538	SRS22614306	SRR30620875	SRX26043137	2583056	Halisarca dujardinii	SHD_T1	2021-03	Spring.Body.1	Spring	Body		1	RNA-Seq	SINGLE	Illumina HiSeq 2500	29595448	704991575	29595448	1479772400
PRJNA594150	SAMN43567538	SRS22614306	SRR30620878	SRX26043138	2583056	Halisarca dujardinii	SHD_T2	2021-03	Spring.Body.2	Spring	Body		2	RNA-Seq	SINGLE	Illumina HiSeq 2500	28970997	690442305	28970997	1448549850
PRJNA594150	SAMN43567538	SRS22614306	SRR30620874	SRX26043139	2583056	Halisarca dujardinii	SHD_T3	2021-03	Spring.Body.3	Spring	Body		3	RNA-Seq	SINGLE	Illumina HiSeq 2500	27500741	657203909	27500741	1375037050
PRJNA594150	SAMN43567537	SRS22614305	SRR30620879	SRX26043134	2583056	Halisarca dujardinii	SHD_C1	2021-03	Spring.Cells.1	Spring	Cells	0	1	RNA-Seq	SINGLE	Illumina HiSeq 2500	35910954	852711183	35910954	1795547700
PRJNA594150	SAMN43567537	SRS22614305	SRR30620877	SRX26043135	2583056	Halisarca dujardinii	SHD_C2	2021-03	Spring.Cells.2	Spring	Cells	0	2	RNA-Seq	SINGLE	Illumina HiSeq 2500	27487659	657431206	27487659	1374382950
PRJNA594150	SAMN43567537	SRS22614305	SRR30620876	SRX26043136	2583056	Halisarca dujardinii	SHD_C3	2021-03	Spring.Cells.3	Spring	Cells	0	3	RNA-Seq	SINGLE	Illumina HiSeq 2500	28271092	679454133	28271092	1413554600
PRJNA594150	SAMN20337313	SRS9550147	SRR15205216	SRX11511722	2583056	Halisarca dujardinii	HD_Aug19_aggr24h_1_S11_L002	2019-08	Summer.Aggregates.1	Summer	Aggregates	24	1	RNA-Seq	SINGLE	Illumina HiSeq 2500	27234982	721088376	27234982	1634098920
PRJNA594150	SAMN20337316	SRS9550150	SRR15205213	SRX11511725	2583056	Halisarca dujardinii	HD_Aug19_aggr24h_2_S20_L003	2019-08	Summer.Aggregates.2	Summer	Aggregates	24	2	RNA-Seq	SINGLE	Illumina HiSeq 2500	27982179	732841081	27982179	1678930740
PRJNA594150	SAMN20337318	SRS9550152	SRR15205211	SRX11511727	2583056	Halisarca dujardinii	HD_Aug19_aggr24h_3_S31_L004	2019-08	Summer.Aggregates.3	Summer	Aggregates	24	3	RNA-Seq	SINGLE	Illumina HiSeq 2500	27045567	704230279	27045567	1622734020
PRJNA594150	SAMN20337311	SRS9550138	SRR15205225	SRX11511713	2583056	Halisarca dujardinii	HD_Aug19_tiss_1_S10_L002	2019-08	Summer.Body.1	Summer	Body		1	RNA-Seq	SINGLE	Illumina HiSeq 2500	28842090	759671224	28842090	1730525400
PRJNA594150	SAMN20337314	SRS9550148	SRR15205215	SRX11511723	2583056	Halisarca dujardinii	HD_Aug19_tiss_2_S30_L004	2019-08	Summer.Body.2	Summer	Body		2	RNA-Seq	SINGLE	Illumina HiSeq 2500	28539005	740164294	28539005	1712340300
PRJNA594150	SAMN20337312	SRS9550139	SRR15205224	SRX11511714	2583056	Halisarca dujardinii	HD_Aug19_cell_1_S9_L002	2019-08	Summer.Cells.1	Summer	Cells	0	1	RNA-Seq	SINGLE	Illumina HiSeq 2500	33115086	868484122	33115086	1986905160
PRJNA594150	SAMN20337315	SRS9550149	SRR15205214	SRX11511724	2583056	Halisarca dujardinii	HD_Aug19_cell_2_S19_L003	2019-08	Summer.Cells.2	Summer	Cells	0	2	RNA-Seq	SINGLE	Illumina HiSeq 2500	28044149	735394652	28044149	1682648940
PRJNA594150	SAMN20337317	SRS9550151	SRR15205212	SRX11511726	2583056	Halisarca dujardinii	HD_Aug19_cell_3_S29_L004	2019-08	Summer.Cells.3	Summer	Cells	0	3	RNA-Seq	SINGLE	Illumina HiSeq 2500	27588708	717906540	27588708	1655322480
PRJNA594150	SAMN20337321	SRS9550140	SRR15205223	SRX11511715	2583056	Halisarca dujardinii	HD_Jan20_aggr24h_1_S18_L002	2020-01	Winter.Aggregates.1	Winter	Aggregates	24	1	RNA-Seq	SINGLE	Illumina HiSeq 2500	25667112	653153769	25667112	1463025384
PRJNA594150	SAMN20337324	SRS9550143	SRR15205220	SRX11511718	2583056	Halisarca dujardinii	HD_Jan20_aggr24h_2_S19_L002	2020-01	Winter.Aggregates.2	Winter	Aggregates	24	2	RNA-Seq	SINGLE	Illumina HiSeq 2500	29441801	751059019	29441801	1678182657
PRJNA594150	SAMN20337327	SRS9550146	SRR15205217	SRX11511721	2583056	Halisarca dujardinii	HD_Jan20_aggr24h_3_S20_L002	2020-01	Winter.Aggregates.3	Winter	Aggregates	24	3	RNA-Seq	SINGLE	Illumina HiSeq 2500	28926736	729734137	28926736	1648823952
PRJNA594150	SAMN20337319	SRS9550153	SRR15205210	SRX11511728	2583056	Halisarca dujardinii	HD_Jan20_tiss_1_S12_L002	2020-01	Winter.Body.1	Winter	Body		1	RNA-Seq	SINGLE	Illumina HiSeq 2500	27627341	700472165	27627341	1574758437
PRJNA594150	SAMN20337322	SRS9550141	SRR15205222	SRX11511716	2583056	Halisarca dujardinii	HD_Jan20_tiss_2_S13_L002	2020-01	Winter.Body.2	Winter	Body		2	RNA-Seq	SINGLE	Illumina HiSeq 2500	29015710	740834351	29015710	1653895470
PRJNA594150	SAMN20337325	SRS9550144	SRR15205219	SRX11511719	2583056	Halisarca dujardinii	HD_Jan20_tiss_3_S14_L002	2020-01	Winter.Body.3	Winter	Body		3	RNA-Seq	SINGLE	Illumina HiSeq 2500	25639808	651321573	25639808	1461469056
PRJNA594150	SAMN20337320	SRS9550154	SRR15205209	SRX11511729	2583056	Halisarca dujardinii	HD_Jan20_cell_1_S15_L002	2020-01	Winter.Cells.1	Winter	Cells	0	1	RNA-Seq	SINGLE	Illumina HiSeq 2500	27284113	694569413	27284113	1555194441
PRJNA594150	SAMN20337323	SRS9550142	SRR15205221	SRX11511717	2583056	Halisarca dujardinii	HD_Jan20_cell_2_S16_L002	2020-01	Winter.Cells.2	Winter	Cells	0	2	RNA-Seq	SINGLE	Illumina HiSeq 2500	25604029	652782655	25604029	1459429653
PRJNA594150	SAMN20337326	SRS9550145	SRR15205218	SRX11511720	2583056	Halisarca dujardinii	HD_Jan20_cell_3_S17_L002	2020-01	Winter.Cells.3	Winter	Cells	0	3	RNA-Seq	SINGLE	Illumina HiSeq 2500	28314669	719163654	28314669	1613936133
