# Supplementary material for: Evolutionary conservation of dopamine-mediated cellular plasticity in Arctic sponges (Porifera)
Source: Front Mol Biosci. 2025 Nov 17;12:1671771. doi: 10.3389/fmolb.2025.1671771 (PMC12665527; doi:10.3389/fmolb.2025.1671771)
Supplement: Supplementary file 2 [file Table3.xlsx]

## Sheet: Sheet1
Table S3. Expression in CPM of H. dujardini TAAR like, DBH-like and tyrosinase-like genes		Expression, TMM-normalized CPM																																log(Fold-change) and FDR; t = intact body, c = dissociated cells, a = aggregates 24hpd; A = Autumn, W = Winter, P = Spring, S = Summer
		Autumn						Winter									Spring									Summer
name	gene_id	A.a.24.1	A.a.24.2	A.c.0.1	A.c.0.2	A.t.0.1	A.t.0.2	W.a.24.1	W.a.24.2	W.a.24.3	W.c.0.1	W.c.0.2	W.c.0.3	W.t.0.1	W.t.0.2	W.t.0.3	P.a.24.1	P.a.24.2	P.a.24.3	P.c.0.1	P.c.0.2	P.c.0.3	P.t.0.1	P.t.0.2	P.t.0.3	S.a.24.1	S.a.24.2	S.a.24.3	S.c.0.1	S.c.0.2	S.c.0.3	S.t.0.1	S.t.0.2	logFC_A_a_t	FDR_A_a_t	logFC_A_c_t	FDR_A_c_t	logFC_S_a_t	FDR_S_a_t	logFC_S_c_t	FDR_S_c_t	logFC_P_a_t	FDR_P_a_t	logFC_P_c_t	FDR_P_c_t	logFC_W_a_t	FDR_W_a_t	logFC_W_c_t	FDR_W_c_t
DBH-like monooxygenase protein 1	21238	4.36037	4.79493	11.358	11.9432	17.1391	17.6594	6.35152	7.49018	6.28987	18.2314	16.729	17.5042	20.8717	19.4652	16.5708	7.30609	7.21956	6.36983	24.112	21.3574	21.2739	14.9154	28.2743	30.9043	1.9989	2.27205	2.7293	3.54486	2.65704	3.8571	1.67956	1.97657	-1.92703	4.69255e-08	-0.578612	0.0177889	0.351624	0.335658	0.8751	0.0132296	-1.82185	1.59044e-09	-0.14717	0.712636	-1.48989	8.97132e-08	-0.117579	0.595392
DBH-like monooxygenase protein 2	07644	12.65	10.8493	155.492	151.271	134.824	139.817	39.6321	53.2791	40.4906	98.2202	102.461	106.865	97.7346	86.8039	93.2021	75.7231	75.2169	72.9469	133.828	121.526	131.475	45.9736	227.785	119.76	13.2361	12.2308	12.4644	36.1377	38.3593	37.1287	19.2296	17.3332	-3.54453	9.99891e-09	0.159551	0.705614	-0.53192	0.20106	1.02477	0.0172246	-0.812917	0.0110104	-0.0239966	0.9875	-1.0536	0.00156848	0.147089	0.694873
DBH-like monooxygenase protein 3	16225	0.0495497	0.210861	0.305322	0.574808	0.529685	0.829894	0.138076	0.449411	0.321682	6.55376	7.34494	7.47034	0.247919	0.232153	0.43758	0.0562007	0.109387	0.17694	0.352644	0.0537969	0.272742	0.446496	0.107917	0.28457	0.921777	0.664991	0.663561	0.283588	0.498195	0.1118	0.483713	0.477104	-2.40787	0.00176738	-0.64165	0.212886	0.634921	0.317189	-0.679387	0.381355	-1.28726	0.0903286	-0.279559	0.853672	0.125471	0.848203	4.52812	6.12098e-11
tyrosinase-like protein 1	20980	0.0990994	0.0190642	0.167927	0.191603	27.2977	17.4848	1.17365	2.32196	0.494204	7.64605	7.48351	8.09549	13.3096	16.1911	12.7971	0.346758	0.437549	0.334416	0.631674	1.15663	0.790951	1.44809	0.458648	1.70742	2.47464	3.03845	2.41657	26.153	27.419	27.391	4.87072	4.92985	-8.35876	1.60057e-12	-6.9133	4.08584e-12	-0.888055	0.0215302	2.45973	4.48546e-07	-1.67198	0.00225009	-0.502328	0.537126	-3.3329	5.0478e-10	-0.864535	0.00363024
tyrosinase-like protein 2	20981	0.0495497	0.0768344	1.7098	2.52277	60.1824	38.0326	1.03557	1.72274	1.16812	6.05726	6.5888	6.99031	12.2206	15.2446	9.89823	1.49887	1.36734	1.13064	1.79981	1.88289	1.17279	2.77551	0.350731	1.79279	2.61741	2.71538	2.47343	40.4269	38.1025	36.2791	3.66144	3.29406	-9.48987	6.24832e-13	-4.53416	1.80904e-10	-0.417639	0.381599	3.45768	2.67337e-08	-0.316672	0.476953	-0.0321338	0.98777	-3.19295	9.69146e-09	-0.928325	0.00491907
Trace amine-associated receptor 1 like	04075	106.235	109.417	32.6389	31.2313	46.9527	52.0609	149.123	202.984	179.441	33.8015	38.9094	36.9027	23.4489	21.1795	27.1088	438.59	476.929	408.141	63.2115	54.8191	58.9122	48.125	48.2929	83.436	103.029	93.4866	95.9804	160.558	155.935	152.16	310.315	297.372	1.12267	6.06779e-06	-0.632545	0.00411979	-1.63983	5.79296e-09	-0.959709	3.95976e-05	2.88044	1.89439e-14	-0.0223411	0.968007	2.89087	1.441e-14	0.611878	0.00164674
Trace amine-associated receptor 2 like	13029	222.825	213.865	217.267	210.667	59.703	81.941	120.541	164.26	166.681	81.5843	90.3448	87.1041	44.4657	53.6095	50.3001	154.299	173.215	153.879	75.9948	71.8727	73.1493	57.3445	76.7831	75.4111	314.912	298.969	302.441	263.028	234.76	246.044	228.756	230.305	1.62388	6.68381e-10	1.59463	2.70939e-09	0.412195	0.0130424	0.111377	0.554318	1.20039	2.33248e-09	0.0774645	0.804288	1.60703	9.64393e-12	0.80379	8.14396e-06
Trace amine-associated receptor 3 like	17926	0.396397	0.404392	0.488515	0.383206	3.02677	3.04699	0.690382	0.749018	0.449276	1.66823	2.16395	2.53848	0.943762	2.39296	0.940189	0.674408	0.711017	0.530819	0.661208	1.39872	0.98187	3.18581	0.37771	5.80524	0.525424	0.609575	0.625465	0.850765	0.719614	0.614899	0.604641	0.613419	-2.90517	0.000640131	-2.78088	0.000391358	-0.0524614	0.974918	0.265521	0.827888	-2.2669	0.000557296	-1.63043	0.0501958	-1.17939	0.0980877	0.566151	0.320171
Trace amine-associated receptor 4 like	05320	9.86039	9.01216	32.8526	32.317	47.7473	40.0695	17.5357	25.3168	26.8667	36.1847	39.284	36.7891	37.4601	29.9299	37.5684	19.333	20.7289	20.7019	65.151	64.7715	70.531	36.3954	84.0135	32.4979	8.22404	7.09323	7.56244	36.0786	34.929	34.5462	25.5293	25.5591	-2.21589	1.49975e-07	-0.429824	0.155262	-1.74338	2.95148e-06	0.462006	0.146812	-1.33085	6.38041e-06	0.390747	0.333614	-0.57816	0.0191666	0.097111	0.739788
PDXDC1-like 1	02487	6.78831	7.17795	7.32772	6.5145	8.02094	8.91161	5.24691	3.89489	4.31305	7.42759	6.78314	7.00925	5.51738	4.25019	6.07205	5.52621	4.21141	5.01329	7.36145	6.93981	5.56393	6.80604	8.74129	6.77277	8.62382	7.64739	8.1879	7.08971	6.97472	7.88189	8.53215	6.81577	-0.279238	0.14659	-0.291016	0.132115	0.0867721	0.702759	-0.0699307	0.774511	-0.597205	0.00075531	-0.164576	0.59544	-0.256283	0.138411	0.423252	0.0150509
PDXDC1-like 2	02486	56.2389	54.8817	48.4903	45.9847	72.8316	69.3645	41.8372	37.5258	35.4182	50.8603	51.3937	47.6629	58.6222	58.074	58.6051	40.1835	41.1296	39.6345	57.7896	55.526	58.4835	57.2963	63.2395	65.7631	60.1668	63.1741	63.1719	52.4166	51.7015	54.3906	46.0199	48.7327	-0.355585	0.000315919	-0.589718	7.47614e-07	0.392065	8.77163e-05	0.157327	0.0965798	-0.622862	4.76215e-09	-0.116602	0.35499	-0.613693	6.02297e-09	-0.225713	0.00584094
