# Supplementary material for: Evolutionary conservation of dopamine-mediated cellular plasticity in Arctic sponges (Porifera)
Source: Front Mol Biosci. 2025 Nov 17;12:1671771. doi: 10.3389/fmolb.2025.1671771 (PMC12665527; doi:10.3389/fmolb.2025.1671771)
Supplement: Supplementary file 8 [file Table4.xlsx]

## Sheet: Sheet1
Table S4. H. dujardini SABs aromatic aa biosynthesis
anvio module	Pathway	M55B157_sp018609125 pathwise module completeness	Eutrophobiaceae pathwise module completeness	Casp-alpha2 pathwise module completeness
M00022	Shikimate pathway, phosphoenolpyruvate + erythrose-4P => chorismate	1	0.833333	1
M00023	Tryptophan biosynthesis, chorismate => tryptophan	1	1	1
M00024	Phenylalanine biosynthesis, chorismate => phenylpyruvate => phenylalanine	0.666667	0.5	0
M00025	Tyrosine biosynthesis, chorismate => HPP => tyrosine	0.666667	0.666667	0.333333
M00040	Tyrosine biosynthesis, chorismate => arogenate => tyrosine	0	0.333333	0.333333
