# Supplementary material for: Evolutionary conservation of dopamine-mediated cellular plasticity in Arctic sponges (Porifera)
Source: Front Mol Biosci. 2025 Nov 17;12:1671771. doi: 10.3389/fmolb.2025.1671771 (PMC12665527; doi:10.3389/fmolb.2025.1671771)
Supplement: Supplementary file 11 [file Table10.xlsx]

## Sheet: Adult, May
Table S10. Extended mass-spectrometry data for H. dujardini actin (QSX72278.1)
Protein Group	Accession	Top	Peptide	Unique	-10LgP	Mass	Length	ppm	m/z	z	RT	Scan	Source File	Area Sample 1	Area Sample 2	Area Sample 3	#Feature	Start	End	PTM	AScore	Found By
4	HD2_DN13504_c0_g1_i2_p227778	true	Y(+42.01)TN(+0.98)LTKITMADDDVAALVVDNGSGMC(+57.02)KAGFAGDDAPR	true	43.07	3901.7808	37	-0.8	1301.59985	3	30.8400	13379	YuL_20240525_052_RZ_YL-1.raw				0	21	57	Acetylation (N-term)
4	HD2_DN13504_c0_g1_i2_p227778	true	A(+27.99)GFAGDDAPR	false	80.44	1003.4359	10	-0.2	502.72513	2	38.9243	17781	YuL_20240525_053_RZ_YL-2.raw	4.63E4	8.65E4		2	48	57	Formylation	A1:Formylation:1000.00	PEAKS PTM
4	HD2_DN13504_c0_g1_i2_p227778	true	A(+42.01)DDDVAALVVDN(+0.98)GSGMC(+57.02)K	false	68.05	1878.7975	18	2025-03-04	940.41010	2	57.2594	28167	YuL_20240525_054_RZ_YL-3.raw				0	30	47	Acetylation (N-term)
4	HD2_DN13504_c0_g1_i2_p227778	true	A(+42.01)DDDVAALVVDNGSGM(+15.99)C(+57.02)K	false	61.03	1893.8084	18	2025-03-02	947.91370	2	53.0032	25701	YuL_20240525_054_RZ_YL-3.raw	6.71E4	4.34E4	1.55E5	5	30	47	Acetylation (N-term)
4	HD2_DN13504_c0_g1_i2_p227778	true	A(+42.01)DDDVAALVVDNGSGMC(+57.02)K	false	68.60	1877.8135	18	-0.8	939.91327	2	55.5223	26936	YuL_20240525_053_RZ_YL-2.raw	8.48E3	500000		3	30	47	Acetylation (N-term)
4	HD2_DN13504_c0_g1_i2_p227778	true	A(+42.01)GFAGDDAPR	false	79.55	1017.4515	10	-1.2	509.73242	2	33.1356	14548	YuL_20240525_053_RZ_YL-2.raw	4.04E4	3.58E4	5.67E4	6	48	57	Acetylation (N-term)	A1:Acetylation (N-term):1000.00	PEAKS PTM
4	HD2_DN13504_c0_g1_i2_p227778	true	ADDDVAALVVDN(+0.98)GSGM(+15.99)C(+57.02)K	false	59.46	1852.7819	18	-2.1	927.39624	2	45.5023	21456	YuL_20240525_052_RZ_YL-1.raw				0	30	47	Deamidation (NQ)
4	HD2_DN13504_c0_g1_i2_p227778	true	ADDDVAALVVDNGSGM(+15.99)C(+57.02)K	false	78.56	1851.7978	18	0.2	618.27332	3	46.4407	21895	YuL_20240525_052_RZ_YL-1.raw	3.03E5			2	30	47	Oxidation (M)
4	HD2_DN13504_c0_g1_i2_p227778	true	ADDDVAALVVDNGSGM(+15.99)C(+57.02)K(+14.02)	false	79.79	1865.8135	18	-0.2	933.91382	2	47.2055	22643	YuL_20240525_054_RZ_YL-3.raw			1.24E4	1	30	47	Oxidation (M)
4	HD2_DN13504_c0_g1_i2_p227778	true	ADDDVAALVVDNGSGMC(+57.02)K	false	80.86	1835.8029	18	-0.1	918.90863	2	50.9808	24309	YuL_20240525_053_RZ_YL-2.raw	1.07E5	1.1E5		2	30	47	Carbamidomethylation		DB Search
4	HD2_DN13504_c0_g1_i2_p227778	true	AGFAGDDAPR	false	85.82	975.4410	10	0.0	488.72775	2	30.6528	13466	YuL_20240525_054_RZ_YL-3.raw	2.98E9	1.77E9	2.13E9	12	48	57			DB Search
4	HD2_DN13504_c0_g1_i2_p227778	true	ALDFEQEM(+15.99)QTAASSSSLEK	false	68.10	2086.9365	19	-1.1	1044.47437	2	44.5602	20975	YuL_20240525_052_RZ_YL-1.raw				0	249	267	Oxidation (M)	M8:Oxidation (M):1000.00	DB Search
4	HD2_DN13504_c0_g1_i2_p227778	true	ALPHAIIR	false	77.28	889.5497	8	-0.1	297.52383	3	37.9469	17498	YuL_20240525_054_RZ_YL-3.raw	4.54E5	5.93E5	4.56E5	6	199	206			DB Search
4	HD2_DN13504_c0_g1_i2_p227778	true	ALVVDNGSGM(+15.99)C(+57.02)K	false	85.06	1265.5744	12	0.1	633.79456	2	30.2987	13243	YuL_20240525_054_RZ_YL-3.raw	2.26E5	1.19E5	9.44E4	3	36	47	Oxidation (M)
4	HD2_DN13504_c0_g1_i2_p227778	true	ALVVDNGSGMC(+57.02)K	false	77.29	1249.5795	12	-1.1	625.79633	2	35.1911	15775	YuL_20240525_052_RZ_YL-1.raw		2.16E4	3.08E4	2	36	47	Carbamidomethylation		DB Search
4	HD2_DN13504_c0_g1_i2_p227778	true	APEEHPVLLT(+114.04)EAPLNPK	false	42.27	1968.0316	17	2025-09-03	657.02039	3	43.4122	20343	YuL_20240525_052_RZ_YL-1.raw				0	126	142	Ubiquitin	T10:Ubiquitin:38.98	PEAKS PTM
4	HD2_DN13504_c0_g1_i2_p227778	true	APEEHPVLLTEAPLNPK	false	94.83	1853.9887	17	-0.9	619.00293	3	46.8554	22673	YuL_20240525_054_RZ_YL-3.raw	1.26E5	1.78E5	1.43E5	4	126	142			DB Search
4	HD2_DN13504_c0_g1_i2_p227778	true	AVFPSIVGR	false	52.25	944.5443	9	0.8	473.27982	2	49.4104	23478	YuL_20240525_052_RZ_YL-1.raw	3.38E8		4.64E8	2	58	66			DB Search
4	HD2_DN13504_c0_g1_i2_p227778	true	AVFPSIVGRP	false	69.55	1041.5971	10	0.5	521.80609	2	52.2312	25423	YuL_20240525_054_RZ_YL-3.raw	1.52E6	4.75E5	6.12E5	3	58	67			DB Search
4	HD2_DN13504_c0_g1_i2_p227778	true	AVFPSIVGRPR	false	87.70	1197.6982	11	0.5	599.85669	2	44.6440	21283	YuL_20240525_054_RZ_YL-3.raw	2.75E8	8.57E7	7.41E7	6	58	68			DB Search
4	HD2_DN13504_c0_g1_i2_p227778	true	C(+114.04)DVDIRK	false	51.66	961.4651	7	-1.4	481.73914	2	25.7939	10560	YuL_20240525_052_RZ_YL-1.raw	7.64E3			1	314	320	Ubiquitin	C1:Ubiquitin:41.57	PEAKS PTM
4	HD2_DN13504_c0_g1_i2_p227778	true	C(+57.02)DVDIR	false	43.75	776.3487	6	0.9	389.18198	2	30.3102	13270	YuL_20240525_054_RZ_YL-3.raw				0	314	319	Carbamidomethylation		DB Search
4	HD2_DN13504_c0_g1_i2_p227778	true	C(+57.02)DVDIRK	false	44.37	904.4436	7	-0.2	453.22900	2	25.1296	10467	YuL_20240525_054_RZ_YL-3.raw			9.99E6	1	314	320	Carbamidomethylation		DB Search
4	HD2_DN13504_c0_g1_i2_p227778	true	CDVDIRK	false	55.92	847.4222	7	-1.1	424.71790	2	28.0574	11791	YuL_20240525_052_RZ_YL-1.raw	1.08E5	1.52E5	2.12E5	3	314	320			PEAKS PTM
4	HD2_DN13504_c0_g1_i2_p227778	true	D(+27.99)SYVGDEAQSKR	false	76.36	1381.6110	12	-0.2	691.81262	2	31.4808	13610	YuL_20240525_053_RZ_YL-2.raw		3.09E4		1	80	91	Formylation	D1:Formylation:91.60	PEAKS PTM
4	HD2_DN13504_c0_g1_i2_p227778	true	D(+42.01)SYVGDEAQSK	false	41.05	1239.5255	11	2025-09-01	620.77118	2	30.1571	12900	YuL_20240525_053_RZ_YL-2.raw				0	80	90	Acetylation (N-term)	D1:Acetylation (N-term):1000.00	PEAKS PTM
4	HD2_DN13504_c0_g1_i2_p227778	true	D(+42.01)SYVGDEAQSKR	false	70.67	1395.6266	12	2025-07-04	698.82385	2	27.9833	11767	YuL_20240525_052_RZ_YL-1.raw	1.86E4	3.98E4		2	80	91	Acetylation (N-term)	D1:Acetylation (N-term):1000.00	PEAKS PTM
4	HD2_DN13504_c0_g1_i2_p227778	true	DESGPSIVHR	false	48.27	1095.5309	10	0.4	548.77295	2	28.9965	12331	YuL_20240525_052_RZ_YL-1.raw	5.15E4	2.81E4		2	392	401			DB Search
4	HD2_DN13504_c0_g1_i2_p227778	true	DFEQ(+0.98)EM(+15.99)QTAASSSSLEK	false	105.89	1903.7993	17	2025-08-09	952.91626	2	38.2494	17580	YuL_20240525_053_RZ_YL-2.raw		9.73E5		2	251	267	Deamidation (NQ)
4	HD2_DN13504_c0_g1_i2_p227778	true	DFEQ(+0.98)EMQ(+0.98)TAASSSSLEKSYELPDGQVITIGNER	false	46.65	3660.6625	33	-2.3	1221.22534	3	56.4764	27354	YuL_20240525_053_RZ_YL-2.raw				0	251	283	Deamidation (NQ)
4	HD2_DN13504_c0_g1_i2_p227778	true	DFEQ(+0.98)EMQTAASSSSLEKSYELPDGQVITIGNER	false	53.31	3659.6784	33	-9.4	1220.88867	3	56.5900	27409	YuL_20240525_053_RZ_YL-2.raw				0	251	283	Deamidation (NQ)	Q4:Deamidation (NQ):0.00	PEAKS PTM
4	HD2_DN13504_c0_g1_i2_p227778	true	DFEQEM(+15.99)QTAASSSSLEK	false	86.04	1902.8153	17	-1.2	952.41382	2	38.3682	17773	YuL_20240525_054_RZ_YL-3.raw	1.26E6	2.69E5	5.01E5	6	251	267	Oxidation (M)	M6:Oxidation (M):1000.00	DB Search
4	HD2_DN13504_c0_g1_i2_p227778	true	DFEQEMQ(+0.98)TAASSSSLEK	false	68.74	1887.8044	17	2025-05-09	630.28137	3	52.9995	25445	YuL_20240525_053_RZ_YL-2.raw				0	251	267	Deamidation (NQ)	Q7:Deamidation (NQ):7.77	PEAKS PTM
4	HD2_DN13504_c0_g1_i2_p227778	true	DFEQEMQ(+0.98)TAASSSSLEKSYELPDGQVITIGNER	false	54.49	3659.6784	33	-5.1	1220.89392	3	56.4332	27324	YuL_20240525_053_RZ_YL-2.raw		6.24E4		1	251	283	Deamidation (NQ)	Q7:Deamidation (NQ):0.00	PEAKS PTM
4	HD2_DN13504_c0_g1_i2_p227778	true	DFEQEMQTAASSSSLEK	false	94.66	1886.8204	17	0.4	629.94763	3	53.2212	25851	YuL_20240525_054_RZ_YL-3.raw	2.59E5	5.42E5	4.56E5	5	251	267			DB Search
4	HD2_DN13504_c0_g1_i2_p227778	true	DGQVITIGNER	false	65.31	1200.6098	11	-0.8	601.31171	2	38.9580	17771	YuL_20240525_053_RZ_YL-2.raw	1.91E5	1.48E5		2	273	283			DB Search
4	HD2_DN13504_c0_g1_i2_p227778	true	DLTDYLM(+15.99)K	false	76.03	1013.4739	8	0.0	507.74423	2	48.5059	23399	YuL_20240525_054_RZ_YL-3.raw	3.83E7	5.45E7	6.37E7	5	213	220	Oxidation (M)	M7:Oxidation (M):1000.00	DB Search
4	HD2_DN13504_c0_g1_i2_p227778	true	DLTDYLMK	false	60.14	997.4790	8	0.5	499.74704	2	55.7696	27219	YuL_20240525_054_RZ_YL-3.raw	1.06E7	1.97E7	1.83E7	3	213	220			DB Search
4	HD2_DN13504_c0_g1_i2_p227778	true	DSYVGD	false	44.25	654.2497	6	-1.2	655.25616	1	28.7169	12359	YuL_20240525_054_RZ_YL-3.raw			6.82E4	1	80	85			DB Search
4	HD2_DN13504_c0_g1_i2_p227778	true	DSYVGDEAQ(+0.98)S(+114.04)K	false	74.75	1312.5419	11	-0.4	657.27795	2	26.4828	10839	YuL_20240525_053_RZ_YL-2.raw	1.52E5	6.53E4		3	80	90	Deamidation (NQ)
4	HD2_DN13504_c0_g1_i2_p227778	true	DSYVGDEAQ(+0.98)SK	false	78.76	1198.4990	11	3.0	600.25854	2	29.0470	12285	YuL_20240525_053_RZ_YL-2.raw	6.31E5	4.78E5	5.55E5	3	80	90	Deamidation (NQ)	Q9:Deamidation (NQ):1000.00	PEAKS PTM
4	HD2_DN13504_c0_g1_i2_p227778	true	DSYVGDEAQ(+0.98)SK(+14.02)R(+0.98)	false	43.64	1369.5997	12	2025-08-05	685.81110	2	26.0593	10903	YuL_20240525_054_RZ_YL-3.raw				0	80	91	Deamidation (NQ)
4	HD2_DN13504_c0_g1_i2_p227778	true	DSYVGDEAQ(+0.98)SKR	false	86.48	1354.6001	12	2.0	452.54153	3	27.4200	11454	YuL_20240525_052_RZ_YL-1.raw		9.58E5	2.58E6	5	80	91	Deamidation (NQ)	Q9:Deamidation (NQ):1000.00	PEAKS PTM
4	HD2_DN13504_c0_g1_i2_p227778	true	DSYVGDEAQSK	false	86.53	1197.5149	11	-0.2	599.76465	2	28.7423	12384	YuL_20240525_054_RZ_YL-3.raw	2.61E8	4.36E8	3.34E8	10	80	90			DB Search
4	HD2_DN13504_c0_g1_i2_p227778	true	DSYVGDEAQSK(+14.02)R(+14.02)	false	55.69	1381.6473	12	0.3	691.83118	2	33.9132	15288	YuL_20240525_054_RZ_YL-3.raw	4.34E4	3.31E4	3.68E4	3	80	91	Methylation(KR)
4	HD2_DN13504_c0_g1_i2_p227778	true	DSYVGDEAQSK(+27.99)R	false	93.62	1381.6110	12	-2.5	691.81104	2	31.9742	13979	YuL_20240525_052_RZ_YL-1.raw	4.75E5	4.51E5	6.11E5	3	80	91	Formylation	K11:Formylation:135.36	PEAKS PTM
4	HD2_DN13504_c0_g1_i2_p227778	true	DSYVGDEAQSK(+42.01)R	false	86.56	1395.6266	12	-0.7	698.82013	2	32.7536	14630	YuL_20240525_054_RZ_YL-3.raw		6.78E4	8.52E4	2	80	91	Acetylation (K)	K11:Acetylation (K):1000.00	PEAKS PTM
4	HD2_DN13504_c0_g1_i2_p227778	true	DSYVGDEAQSKR	false	95.94	1353.6160	12	-0.8	452.21225	3	26.1671	10963	YuL_20240525_054_RZ_YL-3.raw	2.61E8	2.71E6	9.15E8	15	80	91			DB Search
4	HD2_DN13504_c0_g1_i2_p227778	true	DSYVGDEAQSKR(+0.98)G	false	66.81	1411.6215	13	2025-08-01	706.81927	2	28.0118	11783	YuL_20240525_052_RZ_YL-1.raw				0	80	92	Citrullination	R12:Citrullination:1000.00	PEAKS PTM
4	HD2_DN13504_c0_g1_i2_p227778	true	DSYVGDEAQSKRG	false	68.07	1410.6375	13	2025-03-01	706.32697	2	26.4866	11144	YuL_20240525_054_RZ_YL-3.raw				0	80	92			DB Search
4	HD2_DN13504_c0_g1_i2_p227778	true	DVAALVVDNGSGM(+15.99)C(+57.02)K	false	90.05	1550.7068	15	-1.9	776.35919	2	43.0704	20369	YuL_20240525_054_RZ_YL-3.raw	1.73E4	3.71E4	1.19E4	3	33	47	Oxidation (M)
4	HD2_DN13504_c0_g1_i2_p227778	true	EAPLNPK(+27.99)ANR	false	41.77	1136.5938	10	-0.5	569.30389	2	31.4113	13651	YuL_20240525_052_RZ_YL-1.raw	3.15E4			1	136	145	Formylation	K7:Formylation:41.57	PEAKS PTM
4	HD2_DN13504_c0_g1_i2_p227778	true	EEHPVLLTEAPLNPK	false	91.79	1685.8988	15	-0.3	562.97339	3	46.5713	22229	YuL_20240525_054_RZ_YL-3.raw	2.29E5	2.34E5	9.6E4	6	128	142			DB Search
4	HD2_DN13504_c0_g1_i2_p227778	true	EHPVLLTEAPLNPK	false	88.04	1556.8562	14	-1.3	779.43439	2	45.5015	21762	YuL_20240525_054_RZ_YL-3.raw	7.26E4	5.67E4	1.34E4	3	129	142			DB Search
4	HD2_DN13504_c0_g1_i2_p227778	true	EIVRDIKEK	false	57.88	1128.6502	9	-0.2	377.22394	3	26.9025	11293	YuL_20240525_054_RZ_YL-3.raw		1.41E6	1.11E6	2	236	244			DB Search
4	HD2_DN13504_c0_g1_i2_p227778	true	EKLCYVALDFEQEMQTAASSSSLEK	false	48.56	2806.3041	25	2025-04-06	936.44800	3	67.2800	32766	YuL_20240525_052_RZ_YL-1.raw				0	243	267			PEAKS PTM
4	HD2_DN13504_c0_g1_i2_p227778	true	EKM(+15.99)TQIM(+15.99)FETF	false	76.03	1435.6363	11	-0.3	718.82526	2	52.1716	25080	YuL_20240525_053_RZ_YL-2.raw	3.52E5	3.17E5	3.85E5	3	146	156	Oxidation (M)
4	HD2_DN13504_c0_g1_i2_p227778	true	EM(+15.99)QTAASSSSLEK	false	78.69	1383.6188	13	-0.5	692.81628	2	25.9725	10856	YuL_20240525_054_RZ_YL-3.raw		1.1E4		1	255	267	Oxidation (M)	M2:Oxidation (M):1000.00	DB Search
4	HD2_DN13504_c0_g1_i2_p227778	true	EMQTAASSSSLEK	false	43.97	1367.6238	13	-0.6	684.81879	2	30.0004	12820	YuL_20240525_053_RZ_YL-2.raw		1.09E4		1	255	267			DB Search
4	HD2_DN13504_c0_g1_i2_p227778	true	EQEM(+15.99)QTAASSSSLEK	false	94.78	1640.7199	15	-0.3	821.36700	2	27.1334	11499	YuL_20240525_054_RZ_YL-3.raw			1.87E4	1	253	267	Oxidation (M)	M4:Oxidation (M):1000.00	DB Search
4	HD2_DN13504_c0_g1_i2_p227778	true	ETTYNSIM(+15.99)K	false	71.36	1101.5012	9	0.1	551.75793	2	29.1088	12404	YuL_20240525_052_RZ_YL-1.raw		9.71E4		1	305	313	Oxidation (M)	M8:Oxidation (M):1000.00	DB Search
4	HD2_DN13504_c0_g1_i2_p227778	true	ETTYNSIMK	false	56.60	1085.5063	9	-0.4	543.76019	2	37.2465	16937	YuL_20240525_052_RZ_YL-1.raw		1.65E5		1	305	313			DB Search
4	HD2_DN13504_c0_g1_i2_p227778	true	EYDESGPSIVHR	false	84.12	1387.6368	12	-0.2	694.82550	2	33.9132	15234	YuL_20240525_054_RZ_YL-3.raw		6.42E5	6.88E5	4	390	401			DB Search
4	HD2_DN13504_c0_g1_i2_p227778	true	EYDESGPSIVHRK	false	88.56	1515.7317	13	0.6	506.25150	3	30.2987	13277	YuL_20240525_054_RZ_YL-3.raw		4.49E4	1.79E4	2	390	402			DB Search
4	HD2_DN13504_c0_g1_i2_p227778	true	FAGDDAPR	false	74.47	847.3824	8	0.7	424.69879	2	31.2030	13978	YuL_20240525_054_RZ_YL-3.raw		3.66E6	4.51E6	2	50	57			DB Search
4	HD2_DN13504_c0_g1_i2_p227778	true	FEQ(+0.98)EM(+15.99)QTAASSSSLEK	false	68.37	1788.7724	16	2025-03-06	895.39905	2	32.4122	14444	YuL_20240525_054_RZ_YL-3.raw				0	252	267	Deamidation (NQ)
4	HD2_DN13504_c0_g1_i2_p227778	true	FEQEM(+15.99)QTAASSSSLEK	false	85.69	1787.7883	16	-3.4	894.89838	2	32.3499	14412	YuL_20240525_054_RZ_YL-3.raw	1.91E5	6.98E4	3.96E4	4	252	267	Oxidation (M)	M5:Oxidation (M):1000.00	DB Search
4	HD2_DN13504_c0_g1_i2_p227778	true	FEQEMQTAASSSSLEK	false	85.37	1771.7934	16	0.5	591.60541	3	37.8307	17211	YuL_20240525_053_RZ_YL-2.raw	7.27E4	7.68E4	8.4E4	4	252	267			DB Search
4	HD2_DN13504_c0_g1_i2_p227778	true	FIGM(+15.99)ESAGIHETTYNSIM(+15.99)K	false	89.32	2159.9867	19	0.3	1081.00098	2	42.3797	19988	YuL_20240525_054_RZ_YL-3.raw	9.71E5	3.19E4	1.45E6	4	295	313	Oxidation (M)
4	HD2_DN13504_c0_g1_i2_p227778	true	FIGMESAGIHETTYNSIM(+15.99)K	false	70.20	2143.9918	19	-2.0	715.66980	3	47.7578	22614	YuL_20240525_052_RZ_YL-1.raw	8.3E4		1.15E5	2	295	313	Oxidation (M)	M18:Oxidation (M):37.92	DB Search
4	HD2_DN13504_c0_g1_i2_p227778	true	FPSIVGRPR	false	57.11	1027.5927	9	-0.8	343.53790	3	45.1197	21578	YuL_20240525_054_RZ_YL-3.raw	1.14E7		3.11E6	4	60	68			DB Search
4	HD2_DN13504_c0_g1_i2_p227778	true	G(+27.99)VMVGMGQK(+383.23)DSYVGDEAQSK	false	51.20	2496.1737	20	2025-08-07	833.07166	3	32.6468	14567	YuL_20240525_054_RZ_YL-3.raw				0	71	90	Formylation
4	HD2_DN13504_c0_g1_i2_p227778	true	G(+27.99)YSFTTTAER	false	57.11	1159.5146	10	-0.2	580.76447	2	44.7778	20993	YuL_20240525_053_RZ_YL-2.raw		8.94E3		1	226	235	Formylation	G1:Formylation:1000.00	PEAKS PTM
4	HD2_DN13504_c0_g1_i2_p227778	true	GFAGDDAPR	false	58.40	904.4039	9	0.0	453.20920	2	31.2610	13805	YuL_20240525_054_RZ_YL-3.raw		7.9E5	1.38E6	3	49	57			DB Search
4	HD2_DN13504_c0_g1_i2_p227778	true	GIHETTYNSIM(+15.99)K	false	77.73	1408.6657	12	-0.6	470.56219	3	30.5677	13232	YuL_20240525_052_RZ_YL-1.raw				0	302	313	Oxidation (M)	M11:Oxidation (M):1000.00	DB Search
4	HD2_DN13504_c0_g1_i2_p227778	true	GIVTNWDDM(+15.99)EK	false	70.97	1322.5812	11	-1.2	662.29712	2	43.1458	20389	YuL_20240525_054_RZ_YL-3.raw			9.45E4	1	103	113	Oxidation (M)	M9:Oxidation (M):1000.00	DB Search
4	HD2_DN13504_c0_g1_i2_p227778	true	GIVTNWDDMEK	false	57.89	1306.5863	11	1.0	654.30109	2	49.2123	23414	YuL_20240525_053_RZ_YL-2.raw	3.25E4	8.91E4	6.33E4	3	103	113			DB Search
4	HD2_DN13504_c0_g1_i2_p227778	true	GM(+15.99)GQ(+0.98)KDSYVGDEAQSKR	false	41.66	1871.8319	17	2025-04-07	624.95587	3	28.4712	11947	YuL_20240525_053_RZ_YL-2.raw				0	75	91	Oxidation (M)
4	HD2_DN13504_c0_g1_i2_p227778	true	GM(+15.99)GQKDSYVGDEAQSKR	false	79.64	1870.8479	17	-0.2	624.62311	3	30.2118	13026	YuL_20240525_052_RZ_YL-1.raw	1.99E4	5.7E3		2	75	91	Oxidation (M)	M2:Oxidation (M):1000.00	DB Search
4	HD2_DN13504_c0_g1_i2_p227778	true	GPSIVHR	false	55.17	764.4293	7	-0.5	383.22174	2	24.3829	9957	YuL_20240525_054_RZ_YL-3.raw				0	395	401			DB Search
4	HD2_DN13504_c0_g1_i2_p227778	true	GQ(+0.98)KDSYVGDEAQSK	false	63.35	1511.6740	14	2025-02-09	756.85120	2	24.8813	9959	YuL_20240525_053_RZ_YL-2.raw				0	77	90	Deamidation (NQ)	Q2:Deamidation (NQ):73.87	PEAKS PTM
4	HD2_DN13504_c0_g1_i2_p227778	true	GQKDSYVGDEAQSK	false	81.99	1510.6899	14	-0.8	756.35162	2	25.1629	10375	YuL_20240525_054_RZ_YL-3.raw	1.47E5	1.64E5	8.38E4	6	77	90			DB Search
4	HD2_DN13504_c0_g1_i2_p227778	true	GQKDSYVGDEAQSKR	false	92.66	1666.7910	15	-2.9	556.60266	3	24.4957	10012	YuL_20240525_054_RZ_YL-3.raw	3.63E5	4.53E5	3.26E5	9	77	91			DB Search
4	HD2_DN13504_c0_g1_i2_p227778	true	GQVITIGNER	false	43.46	1085.5829	10	-0.4	543.79852	2	37.7015	17435	YuL_20240525_054_RZ_YL-3.raw			3.95E5	1	274	283			DB Search
4	HD2_DN13504_c0_g1_i2_p227778	true	GVM(+15.99)VGM(+15.99)GQK	false	65.69	937.4361	9	-0.4	469.72513	2	22.9978	9085	YuL_20240525_054_RZ_YL-3.raw		2.74E5	2.17E5	2	71	79	Oxidation (M)
4	HD2_DN13504_c0_g1_i2_p227778	true	GVM(+15.99)VGM(+15.99)GQKDSYVGDEAQSK	false	84.55	2116.9405	20	-1.3	706.65320	3	31.7696	13782	YuL_20240525_053_RZ_YL-2.raw				0	71	90	Oxidation (M)
4	HD2_DN13504_c0_g1_i2_p227778	true	GVM(+15.99)VGMGQK	false	74.52	921.4412	9	0.0	461.72787	2	30.0968	13144	YuL_20240525_054_RZ_YL-3.raw	4.95E4	1.17E5	7.79E4	3	71	79	Oxidation (M)	M3:Oxidation (M):34.94	DB Search
4	HD2_DN13504_c0_g1_i2_p227778	true	GVMVGM(+15.99)GQK	false	61.12	921.4412	9	-0.3	461.72775	2	26.7007	11260	YuL_20240525_054_RZ_YL-3.raw		1.14E5		1	71	79	Oxidation (M)	M6:Oxidation (M):22.34	DB Search
4	HD2_DN13504_c0_g1_i2_p227778	true	GVMVGMGQ(+136.05)K(+114.04)DSYVGDEAQSK	false	41.75	2335.0455	20	6.0	584.77216	4	30.2039	13209	YuL_20240525_054_RZ_YL-3.raw				0	71	90	Dopa
4	HD2_DN13504_c0_g1_i2_p227778	true	GVMVGMGQ(+136.05)K(+114.04)DSYVGDEAQSKR	false	50.18	2491.1466	21	2025-04-05	831.39392	3	27.9728	11761	YuL_20240525_052_RZ_YL-1.raw				0	71	91	Dopa
4	HD2_DN13504_c0_g1_i2_p227778	true	GVMVGMGQ(+136.05)KDS(+114.04)YVGDEAQSKR	false	49.87	2491.1466	21	2025-02-06	623.79779	4	28.2314	11811	YuL_20240525_053_RZ_YL-2.raw				0	71	91	Dopa
4	HD2_DN13504_c0_g1_i2_p227778	true	GVMVGMGQK	false	83.67	905.4463	9	-1.4	453.72977	2	35.0993	15927	YuL_20240525_054_RZ_YL-3.raw	5.26E4	1.45E5	5.5E4	3	71	79			DB Search
4	HD2_DN13504_c0_g1_i2_p227778	true	GYSFTTTAER	false	91.62	1131.5196	10	-1.1	566.76648	2	35.6854	16292	YuL_20240525_054_RZ_YL-3.raw	9.08E5	1.54E8	2.06E6	7	226	235			DB Search
4	HD2_DN13504_c0_g1_i2_p227778	true	GYSFTTTAEREIVR	false	93.91	1628.8158	14	-1.4	815.41400	2	46.0022	21992	YuL_20240525_054_RZ_YL-3.raw	1.62E6	4.14E6	4.82E6	5	226	239			DB Search
4	HD2_DN13504_c0_g1_i2_p227778	true	H(+27.99)Q(+0.98)GVM(+15.99)VGMGQKDSYVGDEAQSK	false	59.02	2395.0420	22	-7.3	1198.51953	2	27.7602	11646	YuL_20240525_052_RZ_YL-1.raw				0	69	90	Formylation
4	HD2_DN13504_c0_g1_i2_p227778	true	H(+27.99)Q(+0.98)GVMVGM(+15.99)GQKDSYVGDEAQSKR	false	57.96	2551.1431	23	2025-03-04	638.79578	4	28.5232	12074	YuL_20240525_052_RZ_YL-1.raw	4.02E4			1	69	91	Formylation
4	HD2_DN13504_c0_g1_i2_p227778	true	H(+27.99)QGVM(+15.99)VGM(+15.99)GQK	false	71.98	1230.5485	11	-0.5	616.28125	2	25.4903	10253	YuL_20240525_053_RZ_YL-2.raw		5.39E4	2.28E4	2	69	79	Formylation
4	HD2_DN13504_c0_g1_i2_p227778	true	H(+27.99)QGVM(+15.99)VGM(+15.99)GQKDSYVGDEAQSKR	false	70.17	2566.1540	23	-5.6	642.54218	4	30.2427	13014	YuL_20240525_052_RZ_YL-1.raw	2.16E5			1	69	91	Formylation
4	HD2_DN13504_c0_g1_i2_p227778	true	H(+27.99)QGVM(+15.99)VGMGQ(+0.98)KDSYVGDEAQSK	false	73.77	2395.0420	22	-5.3	799.35040	3	27.8968	11696	YuL_20240525_053_RZ_YL-2.raw		1.72E6		1	69	90	Formylation
4	HD2_DN13504_c0_g1_i2_p227778	true	H(+27.99)QGVM(+15.99)VGMGQK	false	62.41	1214.5536	11	-0.5	608.28375	2	31.5481	13642	YuL_20240525_053_RZ_YL-2.raw	2.13E4	4.21E4		3	69	79	Formylation
4	HD2_DN13504_c0_g1_i2_p227778	true	H(+27.99)QGVMVGM(+15.99)GQ(+0.98)KDSYVGDEAQSKR	false	59.59	2551.1431	23	2025-03-04	638.79578	4	28.5232	12098	YuL_20240525_052_RZ_YL-1.raw	4.02E4			1	69	91	Formylation
4	HD2_DN13504_c0_g1_i2_p227778	true	H(+27.99)QGVMVGM(+15.99)GQK	false	78.58	1214.5536	11	-1.6	608.28308	2	29.0629	12296	YuL_20240525_053_RZ_YL-2.raw	8.08E3	5.29E5		5	69	79	Formylation
4	HD2_DN13504_c0_g1_i2_p227778	true	H(+27.99)QGVMVGM(+15.99)GQKDSYVGDEAQSK	false	80.77	2394.0580	22	-0.9	599.52124	4	30.0340	12861	YuL_20240525_053_RZ_YL-2.raw	20000	3.58E4		2	69	90	Formylation
4	HD2_DN13504_c0_g1_i2_p227778	true	H(+27.99)QGVMVGM(+15.99)GQKDSYVGDEAQSKR	false	88.41	2550.1591	23	-3.6	638.54474	4	28.7536	12128	YuL_20240525_053_RZ_YL-2.raw		1.23E5		1	69	91	Formylation
4	HD2_DN13504_c0_g1_i2_p227778	true	H(+27.99)QGVMVGMGQK	false	67.43	1198.5587	11	-0.2	600.28650	2	35.3256	15775	YuL_20240525_053_RZ_YL-2.raw	9.41E4	1.52E5		6	69	79	Formylation	H1:Formylation:55.80	PEAKS PTM
4	HD2_DN13504_c0_g1_i2_p227778	true	H(+42.01)Q(+0.98)GVMVGMGQ(+0.98)KDSYVGDEAQSK	false	67.43	2394.0467	22	-6.6	799.01758	3	27.7540	11643	YuL_20240525_052_RZ_YL-1.raw				0	69	90	Acetylation (N-term)
4	HD2_DN13504_c0_g1_i2_p227778	true	H(+42.01)Q(+0.98)GVMVGMGQ(+0.98)KDSYVGDEAQSKR	false	60.16	2550.1479	23	-6.3	638.54022	4	28.9228	12128	YuL_20240525_053_RZ_YL-2.raw		9.17E4		1	69	91	Acetylation (N-term)
4	HD2_DN13504_c0_g1_i2_p227778	true	H(+42.01)Q(+0.98)GVMVGMGQK	false	43.13	1213.5584	11	2025-08-08	405.53027	3	27.5499	11497	YuL_20240525_052_RZ_YL-1.raw	2.3E4			1	69	79	Acetylation (N-term)
4	HD2_DN13504_c0_g1_i2_p227778	true	H(+42.01)Q(+159.07)GVMVGMGQKDSYVGDEAQSKR	false	76.25	2707.2478	23	-7.2	1354.62146	2	26.1508	10763	YuL_20240525_052_RZ_YL-1.raw	1.33E7		7.88E6	3	69	91	Acetylation (N-term)
4	HD2_DN13504_c0_g1_i2_p227778	true	H(+42.01)QGVMVGM(+15.99)GQKDSYVGDEAQSKR	false	61.12	2564.1747	23	-0.7	642.05054	4	31.4501	13601	YuL_20240525_053_RZ_YL-2.raw				0	69	91	Acetylation (N-term)
4	HD2_DN13504_c0_g1_i2_p227778	true	H(+42.01)QGVMVGMGQ(+152.05)K(+27.99)DSYVGDEAQSKR	false	63.75	2728.2217	23	-3.1	910.41168	3	26.1637	10767	YuL_20240525_052_RZ_YL-1.raw				0	69	91	Acetylation (N-term)
4	HD2_DN13504_c0_g1_i2_p227778	true	H(+42.01)QGVMVGMGQ(+159.07)KDSYVGDEAQSKR	false	79.63	2707.2478	23	-8.4	1354.61987	2	26.3333	10774	YuL_20240525_053_RZ_YL-2.raw		2.24E6	5.27E6	2	69	91	Acetylation (N-term)
4	HD2_DN13504_c0_g1_i2_p227778	true	H(+42.01)QGVMVGMGQK	false	45.59	1212.5743	11	-1.5	607.29352	2	32.3475	14407	YuL_20240525_054_RZ_YL-3.raw				0	69	79	Acetylation (N-term)	H1:Acetylation (N-term):1000.00	PEAKS PTM
4	HD2_DN13504_c0_g1_i2_p227778	true	HHTFYNELR	false	77.77	1215.5785	9	-0.9	406.19974	3	33.2600	14610	YuL_20240525_052_RZ_YL-1.raw	4.16E5	1.59E5	1.1E4	4	116	124			DB Search
4	HD2_DN13504_c0_g1_i2_p227778	true	HPVLLTEAPLNPK	false	87.83	1427.8136	13	0.5	714.91443	2	43.9522	20904	YuL_20240525_054_RZ_YL-3.raw	5.07E4	2.07E4	2.82E3	4	130	142			DB Search
4	HD2_DN13504_c0_g1_i2_p227778	true	HQ(+0.98)GVM(+15.99)VGM(+15.99)GQKDSYVGDEAQSKR	false	63.62	2539.1431	23	2025-09-06	847.39417	3	33.6214	15117	YuL_20240525_054_RZ_YL-3.raw				0	69	91	Deamidation (NQ)
4	HD2_DN13504_c0_g1_i2_p227778	true	HQ(+0.98)GVM(+15.99)VGMGQ(+0.98)KDSYVGDEAQSKR	false	55.07	2524.1322	23	2025-03-08	842.39166	3	31.3818	13559	YuL_20240525_053_RZ_YL-2.raw		4.06E4		1	69	91	Deamidation (NQ)
4	HD2_DN13504_c0_g1_i2_p227778	true	HQ(+0.98)GVM(+15.99)VGMGQK(+27.99)DSYVGDEAQSK	false	63.85	2395.0420	22	-6.6	799.34937	3	28.0352	11969	YuL_20240525_054_RZ_YL-3.raw		1.72E6	2.36E6	2	69	90	Deamidation (NQ)
4	HD2_DN13504_c0_g1_i2_p227778	true	HQ(+0.98)GVM(+15.99)VGMGQKDSYVGDEAQSK	false	81.00	2367.0471	22	2025-04-01	592.76990	4	34.0345	15048	YuL_20240525_053_RZ_YL-2.raw				0	69	90	Deamidation (NQ)
4	HD2_DN13504_c0_g1_i2_p227778	true	HQ(+0.98)GVM(+15.99)VGMGQKDSYVGDEAQSKR	false	55.37	2523.1482	23	2025-02-03	842.05939	3	31.3596	13635	YuL_20240525_052_RZ_YL-1.raw				0	69	91	Deamidation (NQ)
4	HD2_DN13504_c0_g1_i2_p227778	true	HQ(+0.98)GVMVGM(+15.99)GQ(+0.98)KDSYVGDEAQSK	false	62.26	2368.0311	22	2025-09-08	790.35797	3	32.3364	14233	YuL_20240525_052_RZ_YL-1.raw	2.93E5			1	69	90	Deamidation (NQ)
4	HD2_DN13504_c0_g1_i2_p227778	true	HQ(+0.98)GVMVGM(+15.99)GQK	false	61.44	1187.5427	11	2025-09-05	396.85718	3	25.8221	10722	YuL_20240525_054_RZ_YL-3.raw			9.38E4	1	69	79	Deamidation (NQ)
4	HD2_DN13504_c0_g1_i2_p227778	true	HQ(+0.98)GVMVGMGQ(+0.98)KDSYVGDEAQSKR	false	59.52	2508.1373	23	2025-09-08	628.04718	4	29.9155	13044	YuL_20240525_054_RZ_YL-3.raw				0	69	91	Deamidation (NQ)
4	HD2_DN13504_c0_g1_i2_p227778	true	HQ(+0.98)GVMVGMGQK	false	79.16	1171.5478	11	-0.4	586.78094	2	32.0892	14046	YuL_20240525_053_RZ_YL-2.raw	9.19E5	7.06E5		2	69	79	Deamidation (NQ)	Q2:Deamidation (NQ):145.30	PEAKS PTM
4	HD2_DN13504_c0_g1_i2_p227778	true	HQ(+0.98)GVMVGMGQKDSYVGDEAQSKR	false	72.73	2507.1533	23	2025-05-03	627.79779	4	36.5364	16770	YuL_20240525_054_RZ_YL-3.raw				0	69	91	Deamidation (NQ)	Q2:Deamidation (NQ):0.00	PEAKS PTM
4	HD2_DN13504_c0_g1_i2_p227778	true	HQ(+159.07)GVMVGMGQK(+42.01)DSYVGDEAQSKR	false	69.18	2707.2478	23	-7.3	903.41663	3	26.5767	11172	YuL_20240525_054_RZ_YL-3.raw			7.88E6	1	69	91	Serotonin
4	HD2_DN13504_c0_g1_i2_p227778	true	HQGVM(+15.99)VGM	false	54.03	873.3837	8	-0.3	437.69901	2	34.0813	15312	YuL_20240525_054_RZ_YL-3.raw	1.15E5	1.89E5	1.82E5	3	69	76	Oxidation (M)	M5:Oxidation (M):77.24	DB Search
4	HD2_DN13504_c0_g1_i2_p227778	true	HQGVM(+15.99)VGM(+15.99)	false	74.46	889.3786	8	-0.3	445.69644	2	24.8708	10200	YuL_20240525_054_RZ_YL-3.raw		1.75E5	2.13E5	2	69	76	Oxidation (M)
4	HD2_DN13504_c0_g1_i2_p227778	true	HQGVM(+15.99)VGM(+15.99)G	false	79.34	946.4001	9	-0.6	474.20703	2	24.8931	10210	YuL_20240525_054_RZ_YL-3.raw	8.2E4	8.35E4	1.02E5	3	69	77	Oxidation (M)
4	HD2_DN13504_c0_g1_i2_p227778	true	HQGVM(+15.99)VGM(+15.99)GQ	false	89.22	1074.4586	10	-0.8	538.23615	2	24.7227	10137	YuL_20240525_054_RZ_YL-3.raw		5.89E4	1.1E5	2	69	78	Oxidation (M)
4	HD2_DN13504_c0_g1_i2_p227778	true	HQGVM(+15.99)VGM(+15.99)GQ(+0.98)KDSYVGDEAQSK	false	84.94	2383.0420	22	2025-07-01	596.76880	4	30.6772	13195	YuL_20240525_053_RZ_YL-2.raw	9.04E4			1	69	90	Oxidation (M)
4	HD2_DN13504_c0_g1_i2_p227778	true	HQGVM(+15.99)VGM(+15.99)GQ(+0.98)KDSYVGDEAQSKR	false	75.73	2539.1431	23	2025-01-06	508.83899	5	29.7316	12758	YuL_20240525_052_RZ_YL-1.raw		1.17E4		1	69	91	Oxidation (M)
4	HD2_DN13504_c0_g1_i2_p227778	true	HQGVM(+15.99)VGM(+15.99)GQK	false	94.44	1202.5536	11	-2.2	1203.55823	1	21.6721	8377	YuL_20240525_054_RZ_YL-3.raw	6.19E8	6.07E8	1.21E9	30	69	79	Oxidation (M)
4	HD2_DN13504_c0_g1_i2_p227778	true	HQGVM(+15.99)VGM(+15.99)GQK(+114.04)DSYVGDEAQSK	false	43.52	2496.1009	22	-4.0	833.03760	3	31.4135	13581	YuL_20240525_053_RZ_YL-2.raw		1.11E5		1	69	90	Oxidation (M)
4	HD2_DN13504_c0_g1_i2_p227778	true	HQGVM(+15.99)VGM(+15.99)GQK(+27.99)DSYVGDEAQSK	false	116.37	2410.0529	22	0.0	804.35828	3	34.5945	15309	YuL_20240525_053_RZ_YL-2.raw	1.77E5	1.62E5	1.53E5	4	69	90	Oxidation (M)
4	HD2_DN13504_c0_g1_i2_p227778	true	HQGVM(+15.99)VGM(+15.99)GQK(+27.99)DSYVGDEAQSKR	false	116.96	2566.1540	23	-1.1	856.39099	3	33.0345	14486	YuL_20240525_053_RZ_YL-2.raw	7.03E5	1.74E5	6.53E5	8	69	91	Oxidation (M)
4	HD2_DN13504_c0_g1_i2_p227778	true	HQGVM(+15.99)VGM(+15.99)GQK(+42.01)DSYVGDEAQSK	false	94.79	2424.0685	22	2025-07-03	809.03308	3	34.6287	15386	YuL_20240525_053_RZ_YL-2.raw	5.27E4	4.33E4		4	69	90	Oxidation (M)
4	HD2_DN13504_c0_g1_i2_p227778	true	HQGVM(+15.99)VGM(+15.99)GQK(+42.01)DSYVGDEAQSKR	false	84.70	2580.1697	23	2025-03-02	646.05115	4	34.1148	15332	YuL_20240525_054_RZ_YL-3.raw	2.18E5	1.13E4	3.38E5	6	69	91	Oxidation (M)
4	HD2_DN13504_c0_g1_i2_p227778	true	HQGVM(+15.99)VGM(+15.99)GQKD	false	95.22	1317.5805	12	0.0	440.20078	3	22.5018	8858	YuL_20240525_054_RZ_YL-3.raw	2.13E5	2.09E5	2.88E5	6	69	80	Oxidation (M)
4	HD2_DN13504_c0_g1_i2_p227778	true	HQGVM(+15.99)VGM(+15.99)GQKDS(+114.04)YVGDEAQSKR	false	45.14	2652.2020	23	-4.0	664.05511	4	30.0667	12795	YuL_20240525_053_RZ_YL-2.raw		4.48E5		1	69	91	Oxidation (M)
4	HD2_DN13504_c0_g1_i2_p227778	true	HQGVM(+15.99)VGM(+15.99)GQKDSY	false	62.26	1567.6759	14	-0.7	523.56555	3	28.4895	12052	YuL_20240525_052_RZ_YL-1.raw	2.57E4	1.66E4		2	69	82	Oxidation (M)
4	HD2_DN13504_c0_g1_i2_p227778	true	HQGVM(+15.99)VGM(+15.99)GQKDSYVGD	false	89.93	1838.7927	17	-0.2	613.93805	3	31.9804	14212	YuL_20240525_054_RZ_YL-3.raw	4.39E4	3.4E4	5.06E4	3	69	85	Oxidation (M)
4	HD2_DN13504_c0_g1_i2_p227778	true	HQGVM(+15.99)VGM(+15.99)GQKDSYVGDEAQSK	false	99.63	2382.0580	22	-0.9	795.02588	3	29.5527	12803	YuL_20240525_054_RZ_YL-3.raw	1.06E8	1.1E7	3.43E7	28	69	90	Oxidation (M)
4	HD2_DN13504_c0_g1_i2_p227778	true	HQGVM(+15.99)VGM(+15.99)GQKDSYVGDEAQSK(+27.99)R	false	108.43	2566.1540	23	0.7	642.54620	4	31.5819	13677	YuL_20240525_053_RZ_YL-2.raw	1.14E5	1.86E5		3	69	91	Oxidation (M)
4	HD2_DN13504_c0_g1_i2_p227778	true	HQGVM(+15.99)VGM(+15.99)GQKDSYVGDEAQSKR	false	96.76	2538.1591	23	2.0	847.06201	3	31.9323	14172	YuL_20240525_054_RZ_YL-3.raw	4.19E7	1.38E8	7.74E7	30	69	91	Oxidation (M)
4	HD2_DN13504_c0_g1_i2_p227778	true	HQGVM(+15.99)VGMG	false	46.72	930.4051	9	0.2	466.20993	2	31.6187	13790	YuL_20240525_052_RZ_YL-1.raw	3.09E4			1	69	77	Oxidation (M)	M5:Oxidation (M):40.63	DB Search
4	HD2_DN13504_c0_g1_i2_p227778	true	HQGVM(+15.99)VGMGQ(+0.98)K(+114.04)DSYVGDEAQSK	false	99.72	2481.0900	22	-1.5	828.03607	3	36.2879	16269	YuL_20240525_053_RZ_YL-2.raw	3.32E4	3.1E4		2	69	90	Oxidation (M)
4	HD2_DN13504_c0_g1_i2_p227778	true	HQGVM(+15.99)VGMGQ(+0.98)K(+114.04)DSYVGDEAQSKR	false	87.82	2637.1911	23	-1.3	660.30420	4	35.1010	15959	YuL_20240525_054_RZ_YL-3.raw	1.43E5	9.15E4		3	69	91	Oxidation (M)
4	HD2_DN13504_c0_g1_i2_p227778	true	HQGVM(+15.99)VGMGQ(+0.98)K(+14.02)DSYVGDEAQSK	false	68.05	2381.0627	22	-7.0	794.68933	3	34.6025	15887	YuL_20240525_054_RZ_YL-3.raw			1.12E5	1	69	90	Oxidation (M)
4	HD2_DN13504_c0_g1_i2_p227778	true	HQGVM(+15.99)VGMGQ(+0.98)K(+14.02)DSYVGDEAQSKR	false	85.69	2537.1638	23	-9.7	635.29205	4	32.9598	14484	YuL_20240525_052_RZ_YL-1.raw	8.48E4			1	69	91	Oxidation (M)
4	HD2_DN13504_c0_g1_i2_p227778	true	HQGVM(+15.99)VGMGQ(+0.98)K(+27.99)DSYVGDEAQSK	false	61.54	2395.0420	22	2025-05-07	799.36060	3	38.7602	17705	YuL_20240525_053_RZ_YL-2.raw				0	69	90	Oxidation (M)
4	HD2_DN13504_c0_g1_i2_p227778	true	HQGVM(+15.99)VGMGQ(+0.98)K(+27.99)DSYVGDEAQSKR	false	86.85	2551.1431	23	0.7	638.79352	4	30.3624	13097	YuL_20240525_052_RZ_YL-1.raw	4.55E4			2	69	91	Oxidation (M)
4	HD2_DN13504_c0_g1_i2_p227778	true	HQGVM(+15.99)VGMGQ(+0.98)K(+42.01)DSYVGDEAQSK	false	66.68	2409.0576	22	2025-05-08	603.27679	4	30.6557	13183	YuL_20240525_053_RZ_YL-2.raw		5.14E4		1	69	90	Oxidation (M)
4	HD2_DN13504_c0_g1_i2_p227778	true	HQGVM(+15.99)VGMGQ(+0.98)K(+42.01)DSYVGDEAQSKR	false	74.39	2565.1588	23	2025-04-01	642.29785	4	29.1935	12452	YuL_20240525_052_RZ_YL-1.raw		1.25E5		2	69	91	Oxidation (M)
4	HD2_DN13504_c0_g1_i2_p227778	true	HQGVM(+15.99)VGMGQ(+0.98)KDSYVGDEAQSK	false	98.30	2367.0471	22	2025-05-01	790.02417	3	34.1301	15102	YuL_20240525_053_RZ_YL-2.raw	2.53E4			1	69	90	Oxidation (M)
4	HD2_DN13504_c0_g1_i2_p227778	true	HQGVM(+15.99)VGMGQ(+0.98)KDSYVGDEAQSKR	false	85.53	2523.1482	23	2025-04-03	631.79645	4	32.8449	14375	YuL_20240525_053_RZ_YL-2.raw		1.54E4		1	69	91	Oxidation (M)
4	HD2_DN13504_c0_g1_i2_p227778	true	HQGVM(+15.99)VGMGQK	false	87.09	1186.5587	11	-0.7	396.52655	3	27.1719	11517	YuL_20240525_054_RZ_YL-3.raw	2.07E8	2.6E8	3.18E8	12	69	79	Oxidation (M)	M5:Oxidation (M):41.59	DB Search
4	HD2_DN13504_c0_g1_i2_p227778	true	HQGVM(+15.99)VGMGQK(+27.99)DSYVGDEAQSK	false	72.31	2394.0580	22	-1.1	799.02570	3	38.5444	17609	YuL_20240525_052_RZ_YL-1.raw	1.6E4		4.88E3	2	69	90	Oxidation (M)
4	HD2_DN13504_c0_g1_i2_p227778	true	HQGVM(+15.99)VGMGQK(+27.99)DSYVGDEAQSKR	false	91.67	2550.1591	23	2025-07-01	851.06177	3	36.6123	16584	YuL_20240525_052_RZ_YL-1.raw	9.92E4	1.23E5		3	69	91	Oxidation (M)
4	HD2_DN13504_c0_g1_i2_p227778	true	HQGVM(+15.99)VGMGQKDS(+114.04)YVGDEAQSK	false	48.55	2480.1060	22	-3.3	621.03174	4	33.4039	14686	YuL_20240525_053_RZ_YL-2.raw		2.32E4		1	69	90	Oxidation (M)
4	HD2_DN13504_c0_g1_i2_p227778	true	HQGVM(+15.99)VGMGQKDSYVGD	false	73.23	1822.7978	17	-0.7	608.60614	3	34.2771	15186	YuL_20240525_053_RZ_YL-2.raw	6.72E3			1	69	85	Oxidation (M)	M5:Oxidation (M):22.45	DB Search
4	HD2_DN13504_c0_g1_i2_p227778	true	HQGVM(+15.99)VGMGQKDSYVGDEAQSK	false	99.23	2366.0631	22	0.0	592.52307	4	34.2002	15248	YuL_20240525_054_RZ_YL-3.raw	1.65E7	1.98E7	8.55E7	10	69	90	Oxidation (M)	M5:Oxidation (M):11.27	DB Search
4	HD2_DN13504_c0_g1_i2_p227778	true	HQGVM(+15.99)VGMGQKDSYVGDEAQSKR	false	98.19	2522.1642	23	-0.6	631.54791	4	34.4064	15562	YuL_20240525_054_RZ_YL-3.raw	2.74E7	2.63E7	5.62E7	11	69	91	Oxidation (M)	M5:Oxidation (M):28.96	DB Search
4	HD2_DN13504_c0_g1_i2_p227778	true	HQGVMVG	false	79.46	726.3483	7	-0.1	364.18140	2	29.0026	12499	YuL_20240525_054_RZ_YL-3.raw	2.9E4	3.8E4	200000	3	69	75			DB Search
4	HD2_DN13504_c0_g1_i2_p227778	true	HQGVMVGM	false	77.58	857.3888	8	-0.1	429.70163	2	39.6327	18572	YuL_20240525_054_RZ_YL-3.raw			3.96E5	1	69	76			DB Search
4	HD2_DN13504_c0_g1_i2_p227778	true	HQGVMVGM(+15.99)	false	63.00	873.3837	8	-1.2	437.69861	2	29.2588	12677	YuL_20240525_054_RZ_YL-3.raw	3.12E5	1.31E5		2	69	76	Oxidation (M)	M8:Oxidation (M):62.26	DB Search
4	HD2_DN13504_c0_g1_i2_p227778	true	HQGVMVGM(+15.99)GQ	false	87.15	1058.4637	10	-0.6	530.23883	2	28.7497	12388	YuL_20240525_054_RZ_YL-3.raw				0	69	78	Oxidation (M)	M8:Oxidation (M):29.32	DB Search
4	HD2_DN13504_c0_g1_i2_p227778	true	HQGVMVGM(+15.99)GQ(+0.98)K(+114.04)DSYVGDEAQSK	false	106.39	2481.0900	22	-2.0	621.27856	4	34.3915	15237	YuL_20240525_053_RZ_YL-2.raw	4.66E4	8.02E4	1.44E4	4	69	90	Oxidation (M)
4	HD2_DN13504_c0_g1_i2_p227778	true	HQGVMVGM(+15.99)GQ(+0.98)K(+114.04)DSYVGDEAQSKR	false	111.35	2637.1911	23	-0.7	660.30457	4	32.6843	14407	YuL_20240525_052_RZ_YL-1.raw	9.13E4	9.24E4	1.03E5	3	69	91	Oxidation (M)
4	HD2_DN13504_c0_g1_i2_p227778	true	HQGVMVGM(+15.99)GQ(+0.98)K(+14.02)DSYVGDEAQSK	false	78.48	2381.0627	22	-7.0	794.68933	3	34.6025	15865	YuL_20240525_054_RZ_YL-3.raw			1.12E5	1	69	90	Oxidation (M)
4	HD2_DN13504_c0_g1_i2_p227778	true	HQGVMVGM(+15.99)GQ(+0.98)K(+27.99)DSYVGDEAQSKR	false	77.92	2551.1431	23	2025-01-07	851.39435	3	34.7514	15537	YuL_20240525_052_RZ_YL-1.raw	1.16E4			1	69	91	Oxidation (M)
4	HD2_DN13504_c0_g1_i2_p227778	true	HQGVMVGM(+15.99)GQ(+0.98)KDS(+114.04)YVGDEAQSK	false	93.92	2481.0900	22	0.1	621.27985	4	34.1835	15238	YuL_20240525_052_RZ_YL-1.raw	3.7E4			1	69	90	Oxidation (M)
4	HD2_DN13504_c0_g1_i2_p227778	true	HQGVMVGM(+15.99)GQ(+0.98)KDSYVGDEAQSK	false	95.71	2367.0471	22	2025-07-01	790.02429	3	32.5372	14184	YuL_20240525_053_RZ_YL-2.raw		8.93E5		2	69	90	Oxidation (M)
4	HD2_DN13504_c0_g1_i2_p227778	true	HQGVMVGM(+15.99)GQ(+0.98)KDSYVGDEAQSKR	false	99.24	2523.1482	23	0.1	631.79437	4	31.3345	13518	YuL_20240525_053_RZ_YL-2.raw		2.02E5		2	69	91	Oxidation (M)
4	HD2_DN13504_c0_g1_i2_p227778	true	HQGVMVGM(+15.99)GQK	false	87.74	1186.5587	11	-0.3	396.52673	3	25.2553	10452	YuL_20240525_054_RZ_YL-3.raw	2.31E8	2.88E8	3.12E8	9	69	79	Oxidation (M)	M8:Oxidation (M):47.36	DB Search
4	HD2_DN13504_c0_g1_i2_p227778	true	HQGVMVGM(+15.99)GQK(+27.99)DSYVGDEAQSK	false	98.76	2394.0580	22	-1.7	799.02527	3	36.6123	16602	YuL_20240525_052_RZ_YL-1.raw	5.1E4	6.52E4	4.45E4	3	69	90	Oxidation (M)
4	HD2_DN13504_c0_g1_i2_p227778	true	HQGVMVGM(+15.99)GQK(+27.99)DSYVGDEAQSKR	false	133.17	2550.1591	23	-0.5	638.54675	4	34.9705	15556	YuL_20240525_053_RZ_YL-2.raw	1.15E5	1.08E5	3.62E4	5	69	91	Oxidation (M)
4	HD2_DN13504_c0_g1_i2_p227778	true	HQGVMVGM(+15.99)GQK(+42.01)	false	51.50	1228.5693	11	-0.5	615.29156	2	33.2680	14596	YuL_20240525_053_RZ_YL-2.raw	2.56E5	2.85E5		2	69	79	Oxidation (M)
4	HD2_DN13504_c0_g1_i2_p227778	true	HQGVMVGM(+15.99)GQK(+42.01)DSYVGDEAQSK	false	71.48	2408.0736	22	0.6	803.69897	3	36.8653	16726	YuL_20240525_052_RZ_YL-1.raw	1.08E4	9.36E3		2	69	90	Oxidation (M)
4	HD2_DN13504_c0_g1_i2_p227778	true	HQGVMVGM(+15.99)GQK(+42.01)DSYVGDEAQSKR	false	80.54	2564.1747	23	-1.2	642.05017	4	36.5263	16767	YuL_20240525_054_RZ_YL-3.raw			5.01E4	1	69	91	Oxidation (M)
4	HD2_DN13504_c0_g1_i2_p227778	true	HQGVMVGM(+15.99)GQKD	false	75.41	1301.5856	12	0.1	434.86920	3	24.9847	10030	YuL_20240525_053_RZ_YL-2.raw	3.59E4	3.48E4		4	69	80	Oxidation (M)	M8:Oxidation (M):38.16	DB Search
4	HD2_DN13504_c0_g1_i2_p227778	true	HQGVMVGM(+15.99)GQKDS(+114.04)YVGDEAQSKR	false	75.21	2636.2071	23	-3.3	660.05688	4	31.8180	13792	YuL_20240525_053_RZ_YL-2.raw		8.57E4		1	69	91	Oxidation (M)
4	HD2_DN13504_c0_g1_i2_p227778	true	HQGVMVGM(+15.99)GQKDSYVGDEAQ	false	72.75	2150.9361	20	0.9	717.98663	3	34.1974	15226	YuL_20240525_052_RZ_YL-1.raw				0	69	88	Oxidation (M)	M8:Oxidation (M):22.45	DB Search
4	HD2_DN13504_c0_g1_i2_p227778	true	HQGVMVGM(+15.99)GQKDSYVGDEAQ(+152.05)S	false	62.09	2390.0151	21	2025-03-03	598.51300	4	31.6330	13704	YuL_20240525_053_RZ_YL-2.raw				0	69	89	Oxidation (M)
4	HD2_DN13504_c0_g1_i2_p227778	true	HQGVMVGM(+15.99)GQKDSYVGDEAQS(+114.04)KR(+0.98)	false	78.04	2637.1911	23	2025-01-01	660.30579	4	31.6826	13862	YuL_20240525_052_RZ_YL-1.raw	4.09E4			1	69	91	Oxidation (M)
4	HD2_DN13504_c0_g1_i2_p227778	true	HQGVMVGM(+15.99)GQKDSYVGDEAQSK	false	96.06	2366.0631	22	-2.9	1184.03540	2	33.0322	14785	YuL_20240525_054_RZ_YL-3.raw	4.06E7	4.17E7	1.24E8	15	69	90	Oxidation (M)	M8:Oxidation (M):22.45	DB Search
4	HD2_DN13504_c0_g1_i2_p227778	true	HQGVMVGM(+15.99)GQKDSYVGDEAQSK(+27.99)R	false	62.99	2550.1591	23	-0.7	638.54663	4	33.1959	14660	YuL_20240525_052_RZ_YL-1.raw				0	69	91	Oxidation (M)
4	HD2_DN13504_c0_g1_i2_p227778	true	HQGVMVGM(+15.99)GQKDSYVGDEAQSKR	false	97.17	2522.1642	23	-0.8	841.72803	3	31.1696	13701	YuL_20240525_054_RZ_YL-3.raw	7.45E7	6.91E7	8.66E7	16	69	91	Oxidation (M)	M8:Oxidation (M):9.42	DB Search
4	HD2_DN13504_c0_g1_i2_p227778	true	HQGVMVGMG	false	66.60	914.4102	9	-0.6	458.21213	2	37.2391	16903	YuL_20240525_052_RZ_YL-1.raw	3.7E4			1	69	77			DB Search
4	HD2_DN13504_c0_g1_i2_p227778	true	HQGVMVGMGQ	false	57.73	1042.4688	10	-0.3	522.24152	2	37.0931	17094	YuL_20240525_054_RZ_YL-3.raw			3.74E4	1	69	78			DB Search
4	HD2_DN13504_c0_g1_i2_p227778	true	HQGVMVGMGQ(+0.98)K(+114.04)DSYVGDEAQSK	false	80.83	2465.0951	22	-0.9	822.70490	3	38.9243	17822	YuL_20240525_053_RZ_YL-2.raw	3.01E4	2.41E4		2	69	90	Deamidation (NQ)
4	HD2_DN13504_c0_g1_i2_p227778	true	HQGVMVGMGQ(+0.98)K(+114.04)DSYVGDEAQSKR	false	89.56	2621.1962	23	0.8	656.30682	4	37.0075	16695	YuL_20240525_053_RZ_YL-2.raw	8.78E4	9.03E4		2	69	91	Deamidation (NQ)
4	HD2_DN13504_c0_g1_i2_p227778	true	HQGVMVGMGQ(+0.98)K(+14.02)DSYVGDEAQSKR	false	76.89	2521.1689	23	-8.8	841.38953	3	30.4680	13176	YuL_20240525_052_RZ_YL-1.raw				0	69	91	Deamidation (NQ)
4	HD2_DN13504_c0_g1_i2_p227778	true	HQGVMVGMGQ(+0.98)K(+42.01)DSYVGDEAQSKR	false	60.43	2549.1638	23	-9.7	850.72028	3	34.8126	15568	YuL_20240525_052_RZ_YL-1.raw				0	69	91	Deamidation (NQ)
4	HD2_DN13504_c0_g1_i2_p227778	true	HQGVMVGMGQ(+0.98)KDS(+114.04)YVGDEAQSK	false	86.71	2465.0951	22	-3.0	617.27917	4	38.9574	17810	YuL_20240525_053_RZ_YL-2.raw	1.9E4	1.12E4		2	69	90	Deamidation (NQ)
4	HD2_DN13504_c0_g1_i2_p227778	true	HQGVMVGMGQ(+0.98)KDSYVGDEAQS(+114.04)KR(+0.98)	false	51.97	2622.1802	23	2025-08-05	875.07245	3	36.6796	16641	YuL_20240525_052_RZ_YL-1.raw	9.6E3			1	69	91	Deamidation (NQ)
4	HD2_DN13504_c0_g1_i2_p227778	true	HQGVMVGMGQ(+0.98)KDSYVGDEAQSK	false	93.49	2351.0522	22	2025-02-01	588.77100	4	36.7409	16562	YuL_20240525_053_RZ_YL-2.raw	9.15E4	3.85E5		4	69	90	Deamidation (NQ)	Q10:Deamidation (NQ):78.75	PEAKS PTM
4	HD2_DN13504_c0_g1_i2_p227778	true	HQGVMVGMGQ(+0.98)KDSYVGDEAQSKR	false	92.45	2507.1533	23	0.5	627.79590	4	35.0050	15590	YuL_20240525_053_RZ_YL-2.raw	1.01E5	1.96E4	4.07E4	3	69	91	Deamidation (NQ)	Q10:Deamidation (NQ):86.43	PEAKS PTM
4	HD2_DN13504_c0_g1_i2_p227778	true	HQGVMVGMGQ(+152.05)	false	45.86	1194.5158	10	2025-04-02	598.26660	2	32.5282	14505	YuL_20240525_054_RZ_YL-3.raw				0	69	78	Noradrenaline	Q10:Noradrenaline:49.35	PEAKS PTM
4	HD2_DN13504_c0_g1_i2_p227778	true	HQGVMVGMGQ(+152.05)K(+14.02)DSYVGDEAQS	false	71.23	2388.0358	21	-9.1	598.01080	4	36.0052	16100	YuL_20240525_053_RZ_YL-2.raw	1.11E5	1.57E5		2	69	89	Noradrenaline
4	HD2_DN13504_c0_g1_i2_p227778	true	HQGVMVGMGQ(+159.07)K(+27.99)DSYVGDEAQSK	false	66.64	2537.1311	22	-1.1	635.28937	4	31.6361	13791	YuL_20240525_052_RZ_YL-1.raw				0	69	90	Serotonin
4	HD2_DN13504_c0_g1_i2_p227778	true	HQGVMVGMGQK	false	87.81	1170.5638	11	0.8	391.19553	3	31.6575	13889	YuL_20240525_054_RZ_YL-3.raw	2.35E8	2.79E8	2.61E8	7	69	79			DB Search
4	HD2_DN13504_c0_g1_i2_p227778	true	HQGVMVGMGQK(+27.99)DSYVGDEAQSK	false	81.08	2378.0631	22	0.6	793.69543	3	41.4490	19191	YuL_20240525_053_RZ_YL-2.raw		1.27E4		1	69	90	Formylation	K11:Formylation:35.88	PEAKS PTM
4	HD2_DN13504_c0_g1_i2_p227778	true	HQGVMVGMGQK(+27.99)DSYVGDEAQSKR	false	69.18	2534.1642	23	-7.0	634.54388	4	32.2837	14144	YuL_20240525_052_RZ_YL-1.raw				0	69	91	Formylation	K11:Formylation:7.40	PEAKS PTM
4	HD2_DN13504_c0_g1_i2_p227778	true	HQGVMVGMGQKD	false	69.63	1285.5907	12	0.4	643.80292	2	31.7825	13820	YuL_20240525_053_RZ_YL-2.raw		1.58E4		1	69	80			DB Search
4	HD2_DN13504_c0_g1_i2_p227778	true	HQGVMVGMGQKDSYVGDEAQSK	false	96.56	2350.0681	22	0.4	588.52454	4	37.2769	17183	YuL_20240525_054_RZ_YL-3.raw	1.28E7	1.67E7		9	69	90			DB Search
4	HD2_DN13504_c0_g1_i2_p227778	true	HQGVMVGMGQKDSYVGDEAQSKR	false	98.96	2506.1693	23	-0.4	502.24091	5	35.0692	15941	YuL_20240525_054_RZ_YL-3.raw	8.77E6	1.93E7	8.09E6	12	69	91			DB Search
4	HD2_DN13504_c0_g1_i2_p227778	true	HTFYNELR	false	49.23	1078.5196	8	-0.1	540.26703	2	37.3305	17287	YuL_20240525_054_RZ_YL-3.raw			2.11E6	1	117	124			DB Search
4	HD2_DN13504_c0_g1_i2_p227778	true	I(+27.99)S(+114.04)ALAPPTMK	false	60.77	1169.6114	10	-9.9	585.80719	2	63.7426	30909	YuL_20240525_052_RZ_YL-1.raw	4.75E5		7.14E5	2	346	355	Formylation
4	HD2_DN13504_c0_g1_i2_p227778	true	I(+27.99)WHHTFYNELR	false	70.00	1542.7368	11	-0.2	515.25275	3	44.5215	20945	YuL_20240525_052_RZ_YL-1.raw	5.66E4			1	114	124	Formylation	I1:Formylation:1000.00	PEAKS PTM
4	HD2_DN13504_c0_g1_i2_p227778	true	IIAPPER	false	51.70	794.4650	7	-0.5	398.23956	2	32.2496	14352	YuL_20240525_054_RZ_YL-3.raw			2.83E8	1	358	364			DB Search
4	HD2_DN13504_c0_g1_i2_p227778	true	IIAPPERK	false	74.68	922.5600	8	0.9	308.52756	3	27.4909	11699	YuL_20240525_054_RZ_YL-3.raw	1.54E8	2.71E8	4.4E8	6	358	365			DB Search
4	HD2_DN13504_c0_g1_i2_p227778	true	IK(+27.99)IIAPPER	false	48.80	1063.6389	9	-1.3	532.82605	2	43.6643	20701	YuL_20240525_054_RZ_YL-3.raw	1.41E5	1.39E5	1.42E5	3	356	364	Formylation	K2:Formylation:17.01	PEAKS PTM
4	HD2_DN13504_c0_g1_i2_p227778	true	IK(+27.99)IIAPPERK	false	46.46	1191.7339	10	-0.9	398.25156	3	38.0277	17276	YuL_20240525_053_RZ_YL-2.raw		1.09E5		1	356	365	Formylation	K2:Formylation:0.00	PEAKS PTM
4	HD2_DN13504_c0_g1_i2_p227778	true	IKIIAPPER	false	92.91	1035.6440	9	0.4	346.22211	3	37.2786	17184	YuL_20240525_054_RZ_YL-3.raw	8.77E6	8.88E6	8.47E6	6	356	364			DB Search
4	HD2_DN13504_c0_g1_i2_p227778	true	IKIIAPPERK	false	93.36	1163.7390	10	-0.6	388.92004	3	34.1206	15921	YuL_20240525_054_RZ_YL-3.raw		4.87E6	6.31E6	6	356	365			DB Search
4	HD2_DN13504_c0_g1_i2_p227778	true	ILTERGYSFTTTAER	false	73.29	1743.8791	15	0.2	582.30042	3	41.2068	19090	YuL_20240525_052_RZ_YL-1.raw	1.7E5	2.73E5	4.19E5	4	221	235			DB Search
4	HD2_DN13504_c0_g1_i2_p227778	true	ISKQEYDESGPSIVHR	false	50.36	1843.9064	16	-0.4	461.98370	4	33.0345	14489	YuL_20240525_053_RZ_YL-2.raw		2.35E4		1	386	401			DB Search
4	HD2_DN13504_c0_g1_i2_p227778	true	IWHHTFYN	false	47.94	1116.5141	8	-0.8	559.26385	2	39.5181	18069	YuL_20240525_053_RZ_YL-2.raw		6.79E4		1	114	121			DB Search
4	HD2_DN13504_c0_g1_i2_p227778	true	IWHHTFYNELR	false	92.39	1514.7419	11	-0.3	505.92108	3	43.2219	20503	YuL_20240525_054_RZ_YL-3.raw		1.35E7		3	114	124			DB Search
4	HD2_DN13504_c0_g1_i2_p227778	true	K(+27.99)(+27.99)AGFAGDDAPR	false	60.86	1159.5258	11	0.3	580.77032	2	33.6678	14927	YuL_20240525_052_RZ_YL-1.raw	6.05E4	4.92E4	4.75E4	3	47	57	Formylation
4	HD2_DN13504_c0_g1_i2_p227778	true	K(+27.99)AGFAGDDAPR	false	70.33	1131.5308	11	0.7	566.77307	2	32.2180	14013	YuL_20240525_053_RZ_YL-2.raw	1.18E5	6.9E4		4	47	57	Formylation	K1:Formylation:1000.00	PEAKS PTM
4	HD2_DN13504_c0_g1_i2_p227778	true	K(+27.99)DSYVGDEAQSK	false	62.79	1353.6048	12	2025-04-08	452.21268	3	24.5613	9856	YuL_20240525_052_RZ_YL-1.raw	2.47E5	2.67E5		4	79	90	Formylation	K1:Formylation:95.25	PEAKS PTM
4	HD2_DN13504_c0_g1_i2_p227778	true	KAGFAGDDAPR	false	75.35	1103.5359	11	0.0	368.85257	3	26.5952	11011	YuL_20240525_052_RZ_YL-1.raw	1.55E6	1.05E6	1.58E6	6	47	57			DB Search
4	HD2_DN13504_c0_g1_i2_p227778	true	KDLYANTVLSG	false	41.82	1179.6135	11	-0.2	590.81390	2	43.8837	20883	YuL_20240525_054_RZ_YL-3.raw			1.62E4	1	320	330			DB Search
4	HD2_DN13504_c0_g1_i2_p227778	true	KDLYANTVLSGG	false	58.06	1236.6350	12	-2.7	619.32312	2	43.4164	20345	YuL_20240525_052_RZ_YL-1.raw				0	320	331			DB Search
4	HD2_DN13504_c0_g1_i2_p227778	true	KDSYVGDEAQSKR	false	86.21	1481.7110	13	-1.2	494.91034	3	23.7561	9603	YuL_20240525_054_RZ_YL-3.raw	3.88E4	3.25E4		2	79	91			DB Search
4	HD2_DN13504_c0_g1_i2_p227778	true	KIIAPPER	false	58.70	922.5600	8	0.7	308.52747	3	29.3121	12707	YuL_20240525_054_RZ_YL-3.raw				0	357	364			DB Search
4	HD2_DN13504_c0_g1_i2_p227778	true	KIIAPPERK	false	58.80	1050.6549	9	0.1	351.22562	3	24.8129	10062	YuL_20240525_052_RZ_YL-1.raw	1.4E5	3.54E5	1.25E5	3	357	365			DB Search
4	HD2_DN13504_c0_g1_i2_p227778	true	KLC(+57.02)YVALDFEQ(+136.05)EM(+15.99)QTAASSSSLEK	false	44.78	2886.3298	24	-9.8	963.10773	3	58.4838	28444	YuL_20240525_053_RZ_YL-2.raw				0	244	267	Carbamidomethylation
4	HD2_DN13504_c0_g1_i2_p227778	true	KQ(+0.98)EYDESGPSIVHRK	false	54.47	1772.8693	15	2025-07-09	444.22891	4	27.6043	11558	YuL_20240525_052_RZ_YL-1.raw				0	388	402	Deamidation (NQ)	Q2:Deamidation (NQ):1000.00	PEAKS PTM
4	HD2_DN13504_c0_g1_i2_p227778	true	KQEYDESGPSIVHR	false	89.94	1643.7903	14	0.2	548.93750	3	32.2222	14336	YuL_20240525_054_RZ_YL-3.raw		5.38E5	8.22E5	2	388	401			DB Search
4	HD2_DN13504_c0_g1_i2_p227778	true	KQEYDESGPSIVHRK	false	72.46	1771.8853	15	-1.1	443.97809	4	27.6154	11593	YuL_20240525_052_RZ_YL-1.raw	7.12E4			2	388	402			DB Search
4	HD2_DN13504_c0_g1_i2_p227778	true	LC(+57.02)YVALDFEQ(+0.98)EM(+15.99)QTAASSSSLEK	false	69.52	2623.1669	23	2025-06-08	875.40381	3	58.5310	28844	YuL_20240525_054_RZ_YL-3.raw				0	245	267	Carbamidomethylation
4	HD2_DN13504_c0_g1_i2_p227778	true	LC(+57.02)YVALDFEQEM(+15.99)QTAASSSSLEK	false	96.80	2622.1829	23	-0.1	1312.09863	2	58.2413	28697	YuL_20240525_054_RZ_YL-3.raw	1.45E5	5.19E5	3.67E5	5	245	267	Carbamidomethylation
4	HD2_DN13504_c0_g1_i2_p227778	true	LDFEQ(+0.98)EM(+15.99)QTAASSSSLEK	false	87.21	2016.8834	18	2025-06-07	1009.45667	2	43.3772	20327	YuL_20240525_052_RZ_YL-1.raw				0	250	267	Deamidation (NQ)
4	HD2_DN13504_c0_g1_i2_p227778	true	LDFEQEM(+15.99)QTAASSSSLEK	false	91.30	2015.8993	18	-1.0	672.97308	3	43.6672	20702	YuL_20240525_054_RZ_YL-3.raw	2.65E6	9.72E5	1.74E6	9	250	267	Oxidation (M)	M7:Oxidation (M):1000.00	DB Search
4	HD2_DN13504_c0_g1_i2_p227778	true	LDFEQEMQTAASSSSLEK	false	92.11	1999.9044	18	-1.4	667.64117	3	57.4321	28190	YuL_20240525_054_RZ_YL-3.raw	8.84E4	3.38E5	3.44E5	5	250	267			DB Search
4	HD2_DN13504_c0_g1_i2_p227778	true	LDLAGRDLTD	false	53.55	1087.5509	10	0.3	544.78290	2	44.6857	21261	YuL_20240525_054_RZ_YL-3.raw			1.58E4	1	207	216			DB Search
4	HD2_DN13504_c0_g1_i2_p227778	true	LDLAGRDLTDYLM(+15.99)K	false	87.18	1638.8287	14	0.1	547.28357	3	55.1527	27095	YuL_20240525_054_RZ_YL-3.raw	9.32E5	1.85E6	1.42E6	6	207	220	Oxidation (M)	M13:Oxidation (M):1000.00	DB Search
4	HD2_DN13504_c0_g1_i2_p227778	true	LDLAGRDLTDYLMK	false	52.59	1622.8338	14	-0.3	541.95172	3	59.8449	29499	YuL_20240525_054_RZ_YL-3.raw	3.38E4		1.01E5	3	207	220			DB Search
4	HD2_DN13504_c0_g1_i2_p227778	true	LLTEAPLNPK	false	48.81	1094.6335	10	-0.2	548.32391	2	41.0239	19398	YuL_20240525_054_RZ_YL-3.raw		4.22E5	3.63E5	2	133	142			DB Search
4	HD2_DN13504_c0_g1_i2_p227778	true	LPDGQVITIGNER	false	64.85	1410.7467	13	-1.2	706.37976	2	44.8603	21124	YuL_20240525_052_RZ_YL-1.raw	3.1E4	3.4E4	8.85E3	3	271	283			DB Search
4	HD2_DN13504_c0_g1_i2_p227778	true	LTEAPLNPK	false	44.95	981.5495	9	0.6	491.78229	2	33.7785	15328	YuL_20240525_054_RZ_YL-3.raw			2.33E5	1	134	142			DB Search
4	HD2_DN13504_c0_g1_i2_p227778	true	M(+15.99)GQKDSYVGDEAQSK	false	81.09	1657.7253	15	0.9	553.58289	3	25.0429	10150	YuL_20240525_052_RZ_YL-1.raw				0	76	90	Oxidation (M)	M1:Oxidation (M):1000.00	DB Search
4	HD2_DN13504_c0_g1_i2_p227778	true	M(+15.99)QTAASSSSLEK	false	84.51	1254.5762	12	-1.7	628.29431	2	25.0388	10332	YuL_20240525_054_RZ_YL-3.raw	3.62E4	5.26E4	1.36E4	3	256	267	Oxidation (M)	M1:Oxidation (M):1000.00	DB Search
4	HD2_DN13504_c0_g1_i2_p227778	true	M(+15.99)TQIM(+15.99)FETF	false	95.32	1178.4988	9	-0.4	590.25641	2	59.0012	28998	YuL_20240525_054_RZ_YL-3.raw	9.51E5	9.11E5	1.05E6	3	148	156	Oxidation (M)
4	HD2_DN13504_c0_g1_i2_p227778	true	M(+15.99)TQIM(+15.99)FETFN	false	57.05	1292.5417	10	0.1	647.27820	2	53.8973	26291	YuL_20240525_054_RZ_YL-3.raw			1.08E4	1	148	157	Oxidation (M)
4	HD2_DN13504_c0_g1_i2_p227778	true	M(+15.99)VGM(+15.99)GQK	false	54.37	781.3462	7	-1.2	391.67993	2	21.6189	8400	YuL_20240525_054_RZ_YL-3.raw				0	73	79	Oxidation (M)
4	HD2_DN13504_c0_g1_i2_p227778	true	M(+15.99)VGMGQ(+471.21)KDSYVGDEAQSK	false	61.59	2416.0635	18	-6.6	806.35645	3	31.4076	13577	YuL_20240525_053_RZ_YL-2.raw				0	73	90	Oxidation (M)
4	HD2_DN13504_c0_g1_i2_p227778	true	M(+15.99)VGMGQK	false	55.28	765.3513	7	0.1	383.68298	2	22.5465	8652	YuL_20240525_053_RZ_YL-2.raw		9.59E3		1	73	79	Oxidation (M)	M1:Oxidation (M):19.05	DB Search
4	HD2_DN13504_c0_g1_i2_p227778	true	M(+27.99)VGMGQK(+383.23)DSYVGDEAQSKR	false	49.89	2496.1849	19	-3.6	625.05127	4	28.4292	11923	YuL_20240525_053_RZ_YL-2.raw				0	73	91	Formylation
4	HD2_DN13504_c0_g1_i2_p227778	true	M(+42.01)GQK(+114.04)DSYVGDEAQSK	false	41.80	1797.7839	15	-4.5	600.26587	3	28.1988	11793	YuL_20240525_053_RZ_YL-2.raw				0	76	90	Acetylation (N-term)
4	HD2_DN13504_c0_g1_i2_p227778	true	MESAGIHETTYNSIM(+15.99)K	false	53.59	1826.8179	16	-4.8	609.94366	3	35.6183	16263	YuL_20240525_054_RZ_YL-3.raw			1.33E4	1	298	313	Oxidation (M)	M15:Oxidation (M):25.66	DB Search
4	HD2_DN13504_c0_g1_i2_p227778	true	MESAGIHETTYNSIMK	false	79.48	1810.8230	16	-0.2	604.61481	3	40.3598	18653	YuL_20240525_052_RZ_YL-1.raw	9.6E3	8.59E3		2	298	313			DB Search
4	HD2_DN13504_c0_g1_i2_p227778	true	MTQIMFETF	false	54.71	1146.5089	9	-0.1	574.26172	2	68.2047	33540	YuL_20240525_053_RZ_YL-2.raw		4.56E4		1	148	156			DB Search
4	HD2_DN13504_c0_g1_i2_p227778	true	MVGM(+15.99)GQK	false	47.56	765.3513	7	-1.2	383.68246	2	23.9791	9462	YuL_20240525_053_RZ_YL-2.raw				0	73	79	Oxidation (M)	M4:Oxidation (M):38.16	DB Search
4	HD2_DN13504_c0_g1_i2_p227778	true	MVGMGQ(+471.21)KDSYVGDEAQSK	false	71.45	2400.0686	18	-9.6	801.02246	3	31.7792	14091	YuL_20240525_054_RZ_YL-3.raw			2.76E4	1	73	90	SUMO	Q6:SUMO:12.28	PEAKS PTM
4	HD2_DN13504_c0_g1_i2_p227778	true	MVGMGQK	false	63.17	749.3564	7	-0.9	375.68515	2	31.6059	13972	YuL_20240525_054_RZ_YL-3.raw	1.32E5		1.51E5	2	73	79			DB Search
4	HD2_DN13504_c0_g1_i2_p227778	true	NWDDM(+15.99)EK	false	63.04	952.3596	7	-0.6	477.18683	2	29.7312	13037	YuL_20240525_054_RZ_YL-3.raw	1.85E5		3.31E5	2	107	113	Oxidation (M)	M5:Oxidation (M):1000.00	DB Search
4	HD2_DN13504_c0_g1_i2_p227778	true	PDGQVITIGNER	false	54.30	1297.6626	12	-2.5	649.83698	2	56.7597	27890	YuL_20240525_054_RZ_YL-3.raw				0	272	283			DB Search
4	HD2_DN13504_c0_g1_i2_p227778	true	PEEHPVLLTEAPLN(+0.98)PK	false	80.21	1783.9356	16	2025-09-09	892.98389	2	47.2388	22371	YuL_20240525_053_RZ_YL-2.raw				0	127	142	Deamidation (NQ)	N14:Deamidation (NQ):1000.00	PEAKS PTM
4	HD2_DN13504_c0_g1_i2_p227778	true	PEEHPVLLTEAPLNPK	false	90.21	1782.9515	16	-0.3	595.32428	3	46.6031	22351	YuL_20240525_054_RZ_YL-3.raw	8.75E6	1.09E7	1.28E7	8	127	142			DB Search
4	HD2_DN13504_c0_g1_i2_p227778	true	PRHQGVM(+15.99)VGM(+15.99)GQK	false	43.92	1455.7075	13	0.7	486.24344	3	20.2982	7478	YuL_20240525_052_RZ_YL-1.raw	5.23E4			1	67	79	Oxidation (M)
4	HD2_DN13504_c0_g1_i2_p227778	true	PVLLTEAPLNPK	false	82.42	1290.7547	12	-1.6	646.38361	2	50.0982	24238	YuL_20240525_054_RZ_YL-3.raw	2.89E5	2.8E5	3.04E5	3	131	142			DB Search
4	HD2_DN13504_c0_g1_i2_p227778	true	Q(+136.05)GVM(+15.99)VGMGQK	false	57.73	1185.5517	10	-7.8	593.77850	2	27.6821	11808	YuL_20240525_054_RZ_YL-3.raw				0	70	79	Dopa
4	HD2_DN13504_c0_g1_i2_p227778	true	Q(+136.05)GVMVGMGQK	false	42.90	1169.5568	10	-5.8	585.78229	2	37.2147	17149	YuL_20240525_054_RZ_YL-3.raw				0	70	79	Dopa	Q1:Dopa:78.75	PEAKS PTM
4	HD2_DN13504_c0_g1_i2_p227778	true	Q(+152.05)GVM(+15.99)VGMGQKDSYVGDEAQSKR	false	59.00	2537.1523	22	-5.7	635.29175	4	31.7530	13857	YuL_20240525_052_RZ_YL-1.raw				0	70	91	Noradrenaline
4	HD2_DN13504_c0_g1_i2_p227778	true	QEM(+15.99)QTAASSSSLEK	false	81.31	1511.6773	14	-0.6	756.84552	2	25.9913	10656	YuL_20240525_052_RZ_YL-1.raw	3.09E4	4.07E4	2.1E4	3	254	267	Oxidation (M)	M3:Oxidation (M):1000.00	DB Search
4	HD2_DN13504_c0_g1_i2_p227778	true	QEYDESGPSIVH	false	94.47	1359.5942	12	0.2	680.80457	2	37.1641	17150	YuL_20240525_054_RZ_YL-3.raw			1.32E4	1	389	400			DB Search
4	HD2_DN13504_c0_g1_i2_p227778	true	QEYDESGPSIVHR	false	95.55	1515.6954	13	-0.9	506.23862	3	34.6722	15715	YuL_20240525_054_RZ_YL-3.raw	5.42E6	9.19E6		4	389	401			DB Search
4	HD2_DN13504_c0_g1_i2_p227778	true	QEYDESGPSIVHRK	false	97.07	1643.7903	14	-3.0	548.93573	3	31.4689	13914	YuL_20240525_054_RZ_YL-3.raw	2.2E6	2.59E6		6	389	402			DB Search
4	HD2_DN13504_c0_g1_i2_p227778	true	QGVM(+15.99)VGM(+15.99)GQK	false	65.56	1065.4947	10	-0.7	533.75427	2	24.5542	9994	YuL_20240525_054_RZ_YL-3.raw	1.5E5	2.68E5	2.09E5	3	70	79	Oxidation (M)
4	HD2_DN13504_c0_g1_i2_p227778	true	QGVM(+15.99)VGM(+15.99)GQKDSYVGDEAQSK	false	85.39	2244.9991	21	-1.6	749.33911	3	32.2861	14151	YuL_20240525_052_RZ_YL-1.raw	1.79E4			1	70	90	Oxidation (M)
4	HD2_DN13504_c0_g1_i2_p227778	true	QGVMVGM(+15.99)GQK	false	53.69	1049.4998	10	-0.3	525.75702	2	27.8039	11568	YuL_20240525_053_RZ_YL-2.raw	3.33E4	4.11E4		2	70	79	Oxidation (M)	M7:Oxidation (M):29.32	DB Search
4	HD2_DN13504_c0_g1_i2_p227778	true	QGVMVGMGQ(+136.05)KDSYVGDEAQSKR	false	44.89	2505.1622	22	-8.6	627.29242	4	34.8666	15598	YuL_20240525_052_RZ_YL-1.raw				0	70	91	Dopa	Q9:Dopa:0.00	PEAKS PTM
4	HD2_DN13504_c0_g1_i2_p227778	true	QGVMVGMGQK	false	75.52	1033.5049	10	0.1	517.75977	2	36.0564	16468	YuL_20240525_054_RZ_YL-3.raw		3.38E4	9.47E4	2	70	79			DB Search
4	HD2_DN13504_c0_g1_i2_p227778	true	QKDSYVGDEAQSK	false	73.47	1453.6685	13	-0.8	727.84094	2	24.3615	9750	YuL_20240525_052_RZ_YL-1.raw	2.62E4			1	78	90			DB Search
4	HD2_DN13504_c0_g1_i2_p227778	true	QKDSYVGDEAQSKR	false	49.68	1609.7696	14	-0.1	403.44965	4	23.3913	9104	YuL_20240525_053_RZ_YL-2.raw		1.13E5		2	78	91			DB Search
4	HD2_DN13504_c0_g1_i2_p227778	true	QTAASSSSLEK	false	47.90	1107.5408	11	-0.7	554.77728	2	23.8554	9631	YuL_20240525_054_RZ_YL-3.raw	1.4E5		1.13E5	2	257	267			DB Search
4	HD2_DN13504_c0_g1_i2_p227778	true	R(+0.98)VAPEEHPVLLTEAPLNPK	false	42.17	2110.1422	19	2025-01-09	704.39441	3	43.3157	20273	YuL_20240525_052_RZ_YL-1.raw	3.61E4			1	124	142	Citrullination	R1:Citrullination:1000.00	PEAKS PTM
4	HD2_DN13504_c0_g1_i2_p227778	true	RHQGVM(+15.99)VGM(+15.99)GQK	false	80.98	1358.6547	12	-0.1	453.89215	3	19.1507	7060	YuL_20240525_052_RZ_YL-1.raw	3.69E5	1.86E5		2	68	79	Oxidation (M)
4	HD2_DN13504_c0_g1_i2_p227778	true	RHQGVMVGM(+15.99)GQK	false	74.20	1342.6598	12	-0.2	448.56046	3	22.2839	8557	YuL_20240525_052_RZ_YL-1.raw	3.17E4	3.67E4		2	68	79	Oxidation (M)	M9:Oxidation (M):32.97	DB Search
4	HD2_DN13504_c0_g1_i2_p227778	true	RHQGVMVGMGQK	false	75.28	1326.6649	12	0.0	443.22888	3	27.7334	11631	YuL_20240525_052_RZ_YL-1.raw				0	68	79			DB Search
4	HD2_DN13504_c0_g1_i2_p227778	true	RVAPEEHPVLLTEAPLN(+0.98)PK	false	49.81	2110.1422	19	2025-09-08	704.39429	3	44.2314	20725	YuL_20240525_053_RZ_YL-2.raw				0	124	142	Deamidation (NQ)	N17:Deamidation (NQ):1000.00	PEAKS PTM
4	HD2_DN13504_c0_g1_i2_p227778	true	RVAPEEHPVLLTEAPLNPK	false	94.09	2109.1582	19	2025-06-01	704.06110	3	44.8424	21394	YuL_20240525_054_RZ_YL-3.raw	100000	1.84E5		3	124	142			DB Search
4	HD2_DN13504_c0_g1_i2_p227778	true	S(+42.01)(+114.04)YVGDEAQSKR	false	51.46	1394.6426	11	-0.3	698.32837	2	28.0397	11712	YuL_20240525_053_RZ_YL-2.raw				0	81	91	Acetylation (N-term)
4	HD2_DN13504_c0_g1_i2_p227778	true	S(+42.01)YELPDGQVITIGNER	false	66.19	1831.8952	16	2025-04-04	916.95886	2	57.0639	27541	YuL_20240525_052_RZ_YL-1.raw				0	268	283	Acetylation (N-term)	S1:Acetylation (N-term):1000.00	PEAKS PTM
4	HD2_DN13504_c0_g1_i2_p227778	true	SIM(+15.99)KC(+57.02)DVDIR	false	49.89	1251.5951	10	-1.7	418.20496	3	31.1495	13518	YuL_20240525_052_RZ_YL-1.raw	3.56E4			1	310	319	Oxidation (M)
4	HD2_DN13504_c0_g1_i2_p227778	true	SYELPDGQ(+0.98)VITIGNER	false	55.40	1790.8686	16	2025-06-09	597.96924	3	56.0688	27127	YuL_20240525_053_RZ_YL-2.raw				0	268	283	Deamidation (NQ)	Q8:Deamidation (NQ):41.57	PEAKS PTM
4	HD2_DN13504_c0_g1_i2_p227778	true	SYELPDGQVIT	false	75.05	1220.5925	11	-0.8	611.30304	2	55.7554	27403	YuL_20240525_054_RZ_YL-3.raw			1.85E5	1	268	278			DB Search
4	HD2_DN13504_c0_g1_i2_p227778	true	SYELPDGQVITIG	false	67.99	1390.6980	13	-0.4	696.35602	2	66.3568	32909	YuL_20240525_054_RZ_YL-3.raw			3.18E5	2	268	280			DB Search
4	HD2_DN13504_c0_g1_i2_p227778	true	SYELPDGQVITIGN(+0.98)ER	false	94.98	1790.8686	16	2025-06-01	896.44299	2	58.1984	28174	YuL_20240525_053_RZ_YL-2.raw	1.18E6	8.25E5	1.47E6	8	268	283	Deamidation (NQ)	N14:Deamidation (NQ):71.27	PEAKS PTM
4	HD2_DN13504_c0_g1_i2_p227778	true	SYELPDGQVITIGNER	false	98.52	1789.8846	16	-0.3	597.63531	3	57.4046	28246	YuL_20240525_054_RZ_YL-3.raw	1.57E8	1.98E8	1.93E8	17	268	283			DB Search
4	HD2_DN13504_c0_g1_i2_p227778	true	SYVGDEAQSK	false	71.30	1082.4880	10	0.0	542.25128	2	26.3299	11038	YuL_20240525_054_RZ_YL-3.raw		3.19E5	1.57E5	2	81	90			DB Search
4	HD2_DN13504_c0_g1_i2_p227778	true	SYVGDEAQSKR	false	92.64	1238.5891	11	-0.2	413.87024	3	26.6587	11240	YuL_20240525_054_RZ_YL-3.raw	9.07E5	1.01E6	7.51E5	6	81	91			DB Search
4	HD2_DN13504_c0_g1_i2_p227778	true	T(+471.21)EAPLNPK	false	41.62	1339.6732	8	7.0	670.84857	2	46.9915	22231	YuL_20240525_053_RZ_YL-2.raw				0	135	142	SUMO	T1:SUMO:53.63	PEAKS PTM
4	HD2_DN13504_c0_g1_i2_p227778	true	TEAPLNPK	false	47.60	868.4654	8	-0.5	435.23975	2	27.5328	11791	YuL_20240525_054_RZ_YL-3.raw			1.01E7	1	135	142			DB Search
4	HD2_DN13504_c0_g1_i2_p227778	true	TM(+15.99)FPGIADR	false	47.05	1022.4855	9	-2.2	512.24890	2	42.0158	19800	YuL_20240525_054_RZ_YL-3.raw			1.58E4	1	333	341	Oxidation (M)	M2:Oxidation (M):1000.00	DB Search
4	HD2_DN13504_c0_g1_i2_p227778	true	V(+27.99)APEEHPVLLTEAPLNPK	false	79.14	1981.0520	18	0.1	661.35803	3	55.7933	27006	YuL_20240525_053_RZ_YL-2.raw	2.97E3	8.44E4		4	125	142	Formylation	V1:Formylation:110.48	PEAKS PTM
4	HD2_DN13504_c0_g1_i2_p227778	true	VAALVVDN(+0.98)GSGM(+15.99)C(+57.02)K	false	87.84	1436.6639	14	-0.7	719.33875	2	36.2232	16273	YuL_20240525_053_RZ_YL-2.raw	2.18E4	2.75E4	3.47E4	3	34	47	Deamidation (NQ)
4	HD2_DN13504_c0_g1_i2_p227778	true	VAALVVDN(+0.98)GSGMC(+57.02)K	false	64.73	1420.6690	14	-1.5	711.34070	2	40.9548	18902	YuL_20240525_053_RZ_YL-2.raw			5.12E3	1	34	47	Deamidation (NQ)
4	HD2_DN13504_c0_g1_i2_p227778	true	VAALVVDNGS(+114.04)GM(+15.99)C(+57.02)KAGFAGDDAPR	false	48.50	2507.1532	24	-3.6	627.79333	4	30.2095	13189	YuL_20240525_052_RZ_YL-1.raw	300000			1	34	57	Ubiquitin
4	HD2_DN13504_c0_g1_i2_p227778	true	VAALVVDNGSGM(+15.99)C(+57.02)K	false	90.99	1435.6799	14	-0.7	718.84674	2	35.7864	16297	YuL_20240525_054_RZ_YL-3.raw		8.54E4	2.82E5	2	34	47	Oxidation (M)
4	HD2_DN13504_c0_g1_i2_p227778	true	VAALVVDNGSGM(+15.99)C(+57.02)K(+14.02)	false	63.48	1449.6956	14	-1.6	725.85388	2	35.7147	16070	YuL_20240525_052_RZ_YL-1.raw		1.18E4		1	34	47	Oxidation (M)
4	HD2_DN13504_c0_g1_i2_p227778	true	VAALVVDNGSGMC(+57.02)K	false	87.11	1419.6850	14	-1.1	710.84900	2	40.2006	18741	YuL_20240525_054_RZ_YL-3.raw	1.31E5	1.51E5	1.43E5	3	34	47	Carbamidomethylation		DB Search
4	HD2_DN13504_c0_g1_i2_p227778	true	VAALVVDNGSGMC(+57.02)K(+14.02)	false	66.14	1433.7006	14	-1.7	717.85638	2	40.6558	19052	YuL_20240525_054_RZ_YL-3.raw	5.07E3			1	34	47	Carbamidomethylation
4	HD2_DN13504_c0_g1_i2_p227778	true	VAPEEHPVLLT	false	54.69	1203.6499	11	0.7	602.83264	2	44.1876	21085	YuL_20240525_054_RZ_YL-3.raw	7.95E7	8.75E7	8.22E7	3	125	135			DB Search
4	HD2_DN13504_c0_g1_i2_p227778	true	VAPEEHPVLLTE	false	94.11	1332.6925	12	-0.6	667.35315	2	44.8082	21375	YuL_20240525_054_RZ_YL-3.raw			3.11E4	1	125	136			DB Search
4	HD2_DN13504_c0_g1_i2_p227778	true	VAPEEHPVLLTEA	false	81.75	1403.7296	13	-1.1	702.87128	2	46.8288	22597	YuL_20240525_054_RZ_YL-3.raw	3.08E5	4.16E5	2.7E5	3	125	137			DB Search
4	HD2_DN13504_c0_g1_i2_p227778	true	VAPEEHPVLLTEAPLN	false	72.08	1727.9093	16	-1.1	864.96100	2	52.4974	25541	YuL_20240525_054_RZ_YL-3.raw		2.66E5	3.16E5	3	125	140			DB Search
4	HD2_DN13504_c0_g1_i2_p227778	true	VAPEEHPVLLTEAPLN(+0.98)PK	false	83.81	1954.0411	18	2025-03-01	652.35516	3	49.0516	23304	YuL_20240525_053_RZ_YL-2.raw	1.3E6	1.47E6	1.38E6	6	125	142	Deamidation (NQ)	N16:Deamidation (NQ):1000.00	PEAKS PTM
4	HD2_DN13504_c0_g1_i2_p227778	true	VAPEEHPVLLTEAPLNPK	false	97.80	1953.0571	18	0.5	977.53625	2	49.2925	23792	YuL_20240525_054_RZ_YL-3.raw	1.52E9	1.62E9	2.21E9	33	125	142			DB Search
4	HD2_DN13504_c0_g1_i2_p227778	true	VAPEEHPVLLTEAPLNPK(+114.04)AN(+0.98)R	false	60.87	2409.2652	21	-0.1	804.09558	3	46.5517	21944	YuL_20240525_053_RZ_YL-2.raw		5.14E5	1.71E5	3	125	145	Ubiquitin
4	HD2_DN13504_c0_g1_i2_p227778	true	VAPEEHPVLLTEAPLNPK(+114.04)ANR(+0.98)	false	54.66	2409.2652	21	0.5	804.09607	3	46.3038	21985	YuL_20240525_052_RZ_YL-1.raw	1.33E5			1	125	145	Ubiquitin
4	HD2_DN13504_c0_g1_i2_p227778	true	VAPEEHPVLLTEAPLNPK(+27.99)	false	47.45	1981.0520	18	-0.3	991.53296	2	54.0062	25945	YuL_20240525_053_RZ_YL-2.raw		2.55E4		1	125	142	Formylation	K18:Formylation:88.40	PEAKS PTM
4	HD2_DN13504_c0_g1_i2_p227778	true	VAPEEHPVLLTEAPLNPK(+27.99)ANR	false	97.38	2322.2331	21	-2.0	775.08344	3	49.6863	23695	YuL_20240525_053_RZ_YL-2.raw		3.25E5		1	125	145	Formylation	K18:Formylation:108.45	PEAKS PTM
4	HD2_DN13504_c0_g1_i2_p227778	true	VAPEEHPVLLTEAPLNPK(+42.01)ANR	false	52.88	2336.2488	21	-1.1	779.75598	3	50.1173	23893	YuL_20240525_053_RZ_YL-2.raw				0	125	145	Acetylation (K)	K18:Acetylation (K):1000.00	PEAKS PTM
4	HD2_DN13504_c0_g1_i2_p227778	true	VAPEEHPVLLTEAPLNPKANR	false	96.38	2294.2382	21	-0.6	765.75287	3	44.7586	21347	YuL_20240525_054_RZ_YL-3.raw	4.24E5	8.43E5	2.01E5	6	125	145			DB Search
4	HD2_DN13504_c0_g1_i2_p227778	true	VAPEEHPVLLTEAPLNPKANREK	false	97.44	2551.3758	23	0.0	638.85120	4	41.6944	19639	YuL_20240525_054_RZ_YL-3.raw		1.79E6	7.39E5	7	125	147			DB Search
4	HD2_DN13504_c0_g1_i2_p227778	true	VFPSIVGRPR	false	75.74	1126.6611	10	-0.9	564.33728	2	45.0929	21436	YuL_20240525_054_RZ_YL-3.raw	4.38E5	2.9E5	1.07E5	6	59	68			DB Search
4	HD2_DN13504_c0_g1_i2_p227778	true	VGDEAQSKR	false	50.65	988.4937	9	-0.8	495.25375	2	26.1508	10748	YuL_20240525_052_RZ_YL-1.raw	2.77E6		3.6E6	3	83	91			DB Search
4	HD2_DN13504_c0_g1_i2_p227778	true	VGM(+15.99)GQKDSYVGDEAQSKR	false	83.59	1969.9163	18	-3.5	657.64374	3	28.4048	11909	YuL_20240525_053_RZ_YL-2.raw	5.29E4	1.31E4	1.03E4	4	74	91	Oxidation (M)	M3:Oxidation (M):1000.00	DB Search
4	HD2_DN13504_c0_g1_i2_p227778	true	VGMGQK	false	41.42	618.3159	6	0.0	619.32318	1	31.6575	14032	YuL_20240525_054_RZ_YL-3.raw				0	74	79			DB Search
4	HD2_DN13504_c0_g1_i2_p227778	true	VVDN(+0.98)GSGM(+15.99)C(+57.02)K	false	73.15	1082.4372	10	0.2	542.22601	2	19.4758	7177	YuL_20240525_054_RZ_YL-3.raw	2.79E5	2.58E5	6.81E4	5	38	47	Deamidation (NQ)
4	HD2_DN13504_c0_g1_i2_p227778	true	VVDN(+0.98)GSGMC(+57.02)K	false	79.03	1066.4423	10	-1.0	534.22791	2	25.4758	10294	YuL_20240525_053_RZ_YL-2.raw	1.04E5	1.04E5	9.92E4	3	38	47	Deamidation (NQ)
4	HD2_DN13504_c0_g1_i2_p227778	true	VVDNGSGM(+15.99)C(+57.02)K	false	44.44	1081.4532	10	-0.2	541.73376	2	17.8673	6242	YuL_20240525_054_RZ_YL-3.raw			7.12E5	1	38	47	Oxidation (M)
4	HD2_DN13504_c0_g1_i2_p227778	true	VVDNGSGM(+15.99)C(+57.02)K(+14.02)	false	60.97	1095.4689	10	-0.4	548.74152	2	18.6709	6476	YuL_20240525_053_RZ_YL-2.raw	1.26E5	8.01E4	7.65E4	3	38	47	Oxidation (M)
4	HD2_DN13504_c0_g1_i2_p227778	true	VVDNGSGMC(+57.02)K	false	50.94	1065.4583	10	0.0	533.73645	2	23.9332	9713	YuL_20240525_054_RZ_YL-3.raw			1.02E6	1	38	47	Carbamidomethylation		DB Search
4	HD2_DN13504_c0_g1_i2_p227778	true	VVDNGSGMC(+57.02)K(+14.02)	false	73.31	1079.4740	10	-0.1	540.74420	2	24.8685	10214	YuL_20240525_054_RZ_YL-3.raw	5.97E4	6.07E4	1.48E5	3	38	47	Carbamidomethylation
4	HD2_DN13504_c0_g1_i2_p227778	true	WDDM(+15.99)EK	false	44.36	838.3167	6	0.7	420.16592	2	25.9707	10855	YuL_20240525_054_RZ_YL-3.raw				0	108	113	Oxidation (M)	M4:Oxidation (M):1000.00	DB Search
4	HD2_DN13504_c0_g1_i2_p227778	true	WISKQEYDESGPSIVHR	false	83.85	2029.9857	17	-1.5	677.66815	3	38.6292	17708	YuL_20240525_052_RZ_YL-1.raw	1.27E4	1.75E4		2	385	401			DB Search
4	HD2_DN13504_c0_g1_i2_p227778	true	YALPHAIIR	false	50.04	1052.6131	9	-0.6	351.87808	3	43.6897	20483	YuL_20240525_052_RZ_YL-1.raw	8.21E3			1	198	206			DB Search
4	HD2_DN13504_c0_g1_i2_p227778	true	YDESGPSIVHR	false	64.16	1258.5942	11	-0.4	630.30414	2	32.2332	14125	YuL_20240525_052_RZ_YL-1.raw	4.12E3			1	391	401			DB Search
4	HD2_DN13504_c0_g1_i2_p227778	true	YPIEHGIVTNWDDM(+15.99)EK	false	84.28	1961.8829	16	0.8	654.96875	3	46.7269	22082	YuL_20240525_053_RZ_YL-2.raw				0	98	113	Oxidation (M)	M14:Oxidation (M):1000.00	DB Search
4	HD2_DN13504_c0_g1_i2_p227778	true	YSFTTTAER	false	46.95	1074.4982	9	-0.3	538.25623	2	37.1279	16762	YuL_20240525_053_RZ_YL-2.raw		8.7E4		1	227	235			DB Search
4	HD2_DN13504_c0_g1_i2_p227778	true	YVALDFEQEM(+15.99)QTAASSSSLEK	false	51.84	2349.0682	21	-1.5	784.02887	3	51.9326	25197	YuL_20240525_054_RZ_YL-3.raw		2.61E4	9.47E3	2	247	267	Oxidation (M)	M10:Oxidation (M):1000.00	DB Search
4	HD2_DN13504_c0_g1_i2_p227778	true	YVGDEAQSK	false	56.24	995.4560	9	-0.2	498.73517	2	27.9271	11653	YuL_20240525_053_RZ_YL-2.raw	1.23E5	2.38E5		2	82	90			DB Search

## Sheet: Adult, May Q42
Protein Group	Accession	Top	Peptide	Unique	-10LgP	Mass	Length	ppm	m/z	z	RT	Scan	Source File	Area Sample 1	Area Sample 2	Area Sample 3	#Feature	Start	End	PTM	AScore	Found By
4	HD2_DN13504_c0_g1_i2_p227778	true	GVM(+15.99)VGM(+15.99)GQK	false	65.69	937.4361	9	-0.4	469.72513	2	22.9978	9085	YuL_20240525_054_RZ_YL-3.raw		2.74E5	2.17E5	2	71	79	Oxidation (M)
4	HD2_DN13504_c0_g1_i2_p227778	true	GVM(+15.99)VGM(+15.99)GQKDSYVGDEAQSK	false	84.55	2116.9405	20	-1.3	706.65320	3	31.7696	13782	YuL_20240525_053_RZ_YL-2.raw				0	71	90	Oxidation (M)
4	HD2_DN13504_c0_g1_i2_p227778	true	GVM(+15.99)VGMGQK	false	74.52	921.4412	9	0.0	461.72787	2	30.0968	13144	YuL_20240525_054_RZ_YL-3.raw	4.95E4	1.17E5	7.79E4	3	71	79	Oxidation (M)	M3:Oxidation (M):34.94	DB Search
4	HD2_DN13504_c0_g1_i2_p227778	true	GVMVGM(+15.99)GQK	false	61.12	921.4412	9	-0.3	461.72775	2	26.7007	11260	YuL_20240525_054_RZ_YL-3.raw		1.14E5		1	71	79	Oxidation (M)	M6:Oxidation (M):22.34	DB Search
4	HD2_DN13504_c0_g1_i2_p227778	true	GVMVGMGQ(+136.05)K(+114.04)DSYVGDEAQSK	false	41.75	2335.0455	20	6.0	584.77216	4	30.2039	13209	YuL_20240525_054_RZ_YL-3.raw				0	71	90	Dopa
4	HD2_DN13504_c0_g1_i2_p227778	true	GVMVGMGQ(+136.05)K(+114.04)DSYVGDEAQSKR	false	50.18	2491.1466	21	2025-04-05	831.39392	3	27.9728	11761	YuL_20240525_052_RZ_YL-1.raw				0	71	91	Dopa
4	HD2_DN13504_c0_g1_i2_p227778	true	GVMVGMGQ(+136.05)KDS(+114.04)YVGDEAQSKR	false	49.87	2491.1466	21	2025-02-06	623.79779	4	28.2314	11811	YuL_20240525_053_RZ_YL-2.raw				0	71	91	Dopa
4	HD2_DN13504_c0_g1_i2_p227778	true	GVMVGMGQK	false	83.67	905.4463	9	-1.4	453.72977	2	35.0993	15927	YuL_20240525_054_RZ_YL-3.raw	5.26E4	1.45E5	5.5E4	3	71	79			DB Search
4	HD2_DN13504_c0_g1_i2_p227778	true	H(+27.99)Q(+0.98)GVM(+15.99)VGMGQKDSYVGDEAQSK	false	59.02	2395.0420	22	-7.3	1198.51953	2	27.7602	11646	YuL_20240525_052_RZ_YL-1.raw				0	69	90	Formylation
4	HD2_DN13504_c0_g1_i2_p227778	true	H(+27.99)Q(+0.98)GVMVGM(+15.99)GQKDSYVGDEAQSKR	false	57.96	2551.1431	23	2025-03-04	638.79578	4	28.5232	12074	YuL_20240525_052_RZ_YL-1.raw	4.02E4			1	69	91	Formylation
4	HD2_DN13504_c0_g1_i2_p227778	true	H(+27.99)QGVM(+15.99)VGM(+15.99)GQK	false	71.98	1230.5485	11	-0.5	616.28125	2	25.4903	10253	YuL_20240525_053_RZ_YL-2.raw		5.39E4	2.28E4	2	69	79	Formylation
4	HD2_DN13504_c0_g1_i2_p227778	true	H(+27.99)QGVM(+15.99)VGM(+15.99)GQKDSYVGDEAQSKR	false	70.17	2566.1540	23	-5.6	642.54218	4	30.2427	13014	YuL_20240525_052_RZ_YL-1.raw	2.16E5			1	69	91	Formylation
4	HD2_DN13504_c0_g1_i2_p227778	true	H(+27.99)QGVM(+15.99)VGMGQ(+0.98)KDSYVGDEAQSK	false	73.77	2395.0420	22	-5.3	799.35040	3	27.8968	11696	YuL_20240525_053_RZ_YL-2.raw		1.72E6		1	69	90	Formylation
4	HD2_DN13504_c0_g1_i2_p227778	true	H(+27.99)QGVM(+15.99)VGMGQK	false	62.41	1214.5536	11	-0.5	608.28375	2	31.5481	13642	YuL_20240525_053_RZ_YL-2.raw	2.13E4	4.21E4		3	69	79	Formylation
4	HD2_DN13504_c0_g1_i2_p227778	true	H(+27.99)QGVMVGM(+15.99)GQ(+0.98)KDSYVGDEAQSKR	false	59.59	2551.1431	23	2025-03-04	638.79578	4	28.5232	12098	YuL_20240525_052_RZ_YL-1.raw	4.02E4			1	69	91	Formylation
4	HD2_DN13504_c0_g1_i2_p227778	true	H(+27.99)QGVMVGM(+15.99)GQK	false	78.58	1214.5536	11	-1.6	608.28308	2	29.0629	12296	YuL_20240525_053_RZ_YL-2.raw	8.08E3	5.29E5		5	69	79	Formylation
4	HD2_DN13504_c0_g1_i2_p227778	true	H(+27.99)QGVMVGM(+15.99)GQKDSYVGDEAQSK	false	80.77	2394.0580	22	-0.9	599.52124	4	30.0340	12861	YuL_20240525_053_RZ_YL-2.raw	20000	3.58E4		2	69	90	Formylation
4	HD2_DN13504_c0_g1_i2_p227778	true	H(+27.99)QGVMVGM(+15.99)GQKDSYVGDEAQSKR	false	88.41	2550.1591	23	-3.6	638.54474	4	28.7536	12128	YuL_20240525_053_RZ_YL-2.raw		1.23E5		1	69	91	Formylation
4	HD2_DN13504_c0_g1_i2_p227778	true	H(+27.99)QGVMVGMGQK	false	67.43	1198.5587	11	-0.2	600.28650	2	35.3256	15775	YuL_20240525_053_RZ_YL-2.raw	9.41E4	1.52E5		6	69	79	Formylation	H1:Formylation:55.80	PEAKS PTM
4	HD2_DN13504_c0_g1_i2_p227778	true	H(+42.01)Q(+0.98)GVMVGMGQ(+0.98)KDSYVGDEAQSK	false	67.43	2394.0467	22	-6.6	799.01758	3	27.7540	11643	YuL_20240525_052_RZ_YL-1.raw				0	69	90	Acetylation (N-term)
4	HD2_DN13504_c0_g1_i2_p227778	true	H(+42.01)Q(+0.98)GVMVGMGQ(+0.98)KDSYVGDEAQSKR	false	60.16	2550.1479	23	-6.3	638.54022	4	28.9228	12128	YuL_20240525_053_RZ_YL-2.raw		9.17E4		1	69	91	Acetylation (N-term)
4	HD2_DN13504_c0_g1_i2_p227778	true	H(+42.01)Q(+0.98)GVMVGMGQK	false	43.13	1213.5584	11	2025-08-08	405.53027	3	27.5499	11497	YuL_20240525_052_RZ_YL-1.raw	2.3E4			1	69	79	Acetylation (N-term)
4	HD2_DN13504_c0_g1_i2_p227778	true	H(+42.01)Q(+159.07)GVMVGMGQKDSYVGDEAQSKR	false	76.25	2707.2478	23	-7.2	1354.62146	2	26.1508	10763	YuL_20240525_052_RZ_YL-1.raw	1.33E7		7.88E6	3	69	91	Acetylation (N-term)
4	HD2_DN13504_c0_g1_i2_p227778	true	H(+42.01)QGVMVGM(+15.99)GQKDSYVGDEAQSKR	false	61.12	2564.1747	23	-0.7	642.05054	4	31.4501	13601	YuL_20240525_053_RZ_YL-2.raw				0	69	91	Acetylation (N-term)
4	HD2_DN13504_c0_g1_i2_p227778	true	H(+42.01)QGVMVGMGQ(+152.05)K(+27.99)DSYVGDEAQSKR	false	63.75	2728.2217	23	-3.1	910.41168	3	26.1637	10767	YuL_20240525_052_RZ_YL-1.raw				0	69	91	Acetylation (N-term)
4	HD2_DN13504_c0_g1_i2_p227778	true	H(+42.01)QGVMVGMGQ(+159.07)KDSYVGDEAQSKR	false	79.63	2707.2478	23	-8.4	1354.61987	2	26.3333	10774	YuL_20240525_053_RZ_YL-2.raw		2.24E6	5.27E6	2	69	91	Acetylation (N-term)
4	HD2_DN13504_c0_g1_i2_p227778	true	H(+42.01)QGVMVGMGQK	false	45.59	1212.5743	11	-1.5	607.29352	2	32.3475	14407	YuL_20240525_054_RZ_YL-3.raw				0	69	79	Acetylation (N-term)	H1:Acetylation (N-term):1000.00	PEAKS PTM
4	HD2_DN13504_c0_g1_i2_p227778	true	HQ(+0.98)GVM(+15.99)VGM(+15.99)GQKDSYVGDEAQSKR	false	63.62	2539.1431	23	2025-09-06	847.39417	3	33.6214	15117	YuL_20240525_054_RZ_YL-3.raw				0	69	91	Deamidation (NQ)
4	HD2_DN13504_c0_g1_i2_p227778	true	HQ(+0.98)GVM(+15.99)VGMGQ(+0.98)KDSYVGDEAQSKR	false	55.07	2524.1322	23	2025-03-08	842.39166	3	31.3818	13559	YuL_20240525_053_RZ_YL-2.raw		4.06E4		1	69	91	Deamidation (NQ)
4	HD2_DN13504_c0_g1_i2_p227778	true	HQ(+0.98)GVM(+15.99)VGMGQK(+27.99)DSYVGDEAQSK	false	63.85	2395.0420	22	-6.6	799.34937	3	28.0352	11969	YuL_20240525_054_RZ_YL-3.raw		1.72E6	2.36E6	2	69	90	Deamidation (NQ)
4	HD2_DN13504_c0_g1_i2_p227778	true	HQ(+0.98)GVM(+15.99)VGMGQKDSYVGDEAQSK	false	81.00	2367.0471	22	2025-04-01	592.76990	4	34.0345	15048	YuL_20240525_053_RZ_YL-2.raw				0	69	90	Deamidation (NQ)
4	HD2_DN13504_c0_g1_i2_p227778	true	HQ(+0.98)GVM(+15.99)VGMGQKDSYVGDEAQSKR	false	55.37	2523.1482	23	2025-02-03	842.05939	3	31.3596	13635	YuL_20240525_052_RZ_YL-1.raw				0	69	91	Deamidation (NQ)
4	HD2_DN13504_c0_g1_i2_p227778	true	HQ(+0.98)GVMVGM(+15.99)GQ(+0.98)KDSYVGDEAQSK	false	62.26	2368.0311	22	2025-09-08	790.35797	3	32.3364	14233	YuL_20240525_052_RZ_YL-1.raw	2.93E5			1	69	90	Deamidation (NQ)
4	HD2_DN13504_c0_g1_i2_p227778	true	HQ(+0.98)GVMVGM(+15.99)GQK	false	61.44	1187.5427	11	2025-09-05	396.85718	3	25.8221	10722	YuL_20240525_054_RZ_YL-3.raw			9.38E4	1	69	79	Deamidation (NQ)
4	HD2_DN13504_c0_g1_i2_p227778	true	HQ(+0.98)GVMVGMGQ(+0.98)KDSYVGDEAQSKR	false	59.52	2508.1373	23	2025-09-08	628.04718	4	29.9155	13044	YuL_20240525_054_RZ_YL-3.raw				0	69	91	Deamidation (NQ)
4	HD2_DN13504_c0_g1_i2_p227778	true	HQ(+0.98)GVMVGMGQK	false	79.16	1171.5478	11	-0.4	586.78094	2	32.0892	14046	YuL_20240525_053_RZ_YL-2.raw	9.19E5	7.06E5		2	69	79	Deamidation (NQ)	Q2:Deamidation (NQ):145.30	PEAKS PTM
4	HD2_DN13504_c0_g1_i2_p227778	true	HQ(+0.98)GVMVGMGQKDSYVGDEAQSKR	false	72.73	2507.1533	23	2025-05-03	627.79779	4	36.5364	16770	YuL_20240525_054_RZ_YL-3.raw				0	69	91	Deamidation (NQ)	Q2:Deamidation (NQ):0.00	PEAKS PTM
4	HD2_DN13504_c0_g1_i2_p227778	true	HQ(+159.07)GVMVGMGQK(+42.01)DSYVGDEAQSKR	false	69.18	2707.2478	23	-7.3	903.41663	3	26.5767	11172	YuL_20240525_054_RZ_YL-3.raw			7.88E6	1	69	91	Serotonin
4	HD2_DN13504_c0_g1_i2_p227778	true	HQGVM(+15.99)VGM	false	54.03	873.3837	8	-0.3	437.69901	2	34.0813	15312	YuL_20240525_054_RZ_YL-3.raw	1.15E5	1.89E5	1.82E5	3	69	76	Oxidation (M)	M5:Oxidation (M):77.24	DB Search
4	HD2_DN13504_c0_g1_i2_p227778	true	HQGVM(+15.99)VGM(+15.99)	false	74.46	889.3786	8	-0.3	445.69644	2	24.8708	10200	YuL_20240525_054_RZ_YL-3.raw		1.75E5	2.13E5	2	69	76	Oxidation (M)
4	HD2_DN13504_c0_g1_i2_p227778	true	HQGVM(+15.99)VGM(+15.99)G	false	79.34	946.4001	9	-0.6	474.20703	2	24.8931	10210	YuL_20240525_054_RZ_YL-3.raw	8.2E4	8.35E4	1.02E5	3	69	77	Oxidation (M)
4	HD2_DN13504_c0_g1_i2_p227778	true	HQGVM(+15.99)VGM(+15.99)GQ	false	89.22	1074.4586	10	-0.8	538.23615	2	24.7227	10137	YuL_20240525_054_RZ_YL-3.raw		5.89E4	1.1E5	2	69	78	Oxidation (M)
4	HD2_DN13504_c0_g1_i2_p227778	true	HQGVM(+15.99)VGM(+15.99)GQ(+0.98)KDSYVGDEAQSK	false	84.94	2383.0420	22	2025-07-01	596.76880	4	30.6772	13195	YuL_20240525_053_RZ_YL-2.raw	9.04E4			1	69	90	Oxidation (M)
4	HD2_DN13504_c0_g1_i2_p227778	true	HQGVM(+15.99)VGM(+15.99)GQ(+0.98)KDSYVGDEAQSKR	false	75.73	2539.1431	23	2025-01-06	508.83899	5	29.7316	12758	YuL_20240525_052_RZ_YL-1.raw		1.17E4		1	69	91	Oxidation (M)
4	HD2_DN13504_c0_g1_i2_p227778	true	HQGVM(+15.99)VGM(+15.99)GQK	false	94.44	1202.5536	11	-2.2	1203.55823	1	21.6721	8377	YuL_20240525_054_RZ_YL-3.raw	6.19E8	6.07E8	1.21E9	30	69	79	Oxidation (M)
4	HD2_DN13504_c0_g1_i2_p227778	true	HQGVM(+15.99)VGM(+15.99)GQK(+114.04)DSYVGDEAQSK	false	43.52	2496.1009	22	-4.0	833.03760	3	31.4135	13581	YuL_20240525_053_RZ_YL-2.raw		1.11E5		1	69	90	Oxidation (M)
4	HD2_DN13504_c0_g1_i2_p227778	true	HQGVM(+15.99)VGM(+15.99)GQK(+27.99)DSYVGDEAQSK	false	116.37	2410.0529	22	0.0	804.35828	3	34.5945	15309	YuL_20240525_053_RZ_YL-2.raw	1.77E5	1.62E5	1.53E5	4	69	90	Oxidation (M)
4	HD2_DN13504_c0_g1_i2_p227778	true	HQGVM(+15.99)VGM(+15.99)GQK(+27.99)DSYVGDEAQSKR	false	116.96	2566.1540	23	-1.1	856.39099	3	33.0345	14486	YuL_20240525_053_RZ_YL-2.raw	7.03E5	1.74E5	6.53E5	8	69	91	Oxidation (M)
4	HD2_DN13504_c0_g1_i2_p227778	true	HQGVM(+15.99)VGM(+15.99)GQK(+42.01)DSYVGDEAQSK	false	94.79	2424.0685	22	2025-07-03	809.03308	3	34.6287	15386	YuL_20240525_053_RZ_YL-2.raw	5.27E4	4.33E4		4	69	90	Oxidation (M)
4	HD2_DN13504_c0_g1_i2_p227778	true	HQGVM(+15.99)VGM(+15.99)GQK(+42.01)DSYVGDEAQSKR	false	84.70	2580.1697	23	2025-03-02	646.05115	4	34.1148	15332	YuL_20240525_054_RZ_YL-3.raw	2.18E5	1.13E4	3.38E5	6	69	91	Oxidation (M)
4	HD2_DN13504_c0_g1_i2_p227778	true	HQGVM(+15.99)VGM(+15.99)GQKD	false	95.22	1317.5805	12	0.0	440.20078	3	22.5018	8858	YuL_20240525_054_RZ_YL-3.raw	2.13E5	2.09E5	2.88E5	6	69	80	Oxidation (M)
4	HD2_DN13504_c0_g1_i2_p227778	true	HQGVM(+15.99)VGM(+15.99)GQKDS(+114.04)YVGDEAQSKR	false	45.14	2652.2020	23	-4.0	664.05511	4	30.0667	12795	YuL_20240525_053_RZ_YL-2.raw		4.48E5		1	69	91	Oxidation (M)
4	HD2_DN13504_c0_g1_i2_p227778	true	HQGVM(+15.99)VGM(+15.99)GQKDSY	false	62.26	1567.6759	14	-0.7	523.56555	3	28.4895	12052	YuL_20240525_052_RZ_YL-1.raw	2.57E4	1.66E4		2	69	82	Oxidation (M)
4	HD2_DN13504_c0_g1_i2_p227778	true	HQGVM(+15.99)VGM(+15.99)GQKDSYVGD	false	89.93	1838.7927	17	-0.2	613.93805	3	31.9804	14212	YuL_20240525_054_RZ_YL-3.raw	4.39E4	3.4E4	5.06E4	3	69	85	Oxidation (M)
4	HD2_DN13504_c0_g1_i2_p227778	true	HQGVM(+15.99)VGM(+15.99)GQKDSYVGDEAQSK	false	99.63	2382.0580	22	-0.9	795.02588	3	29.5527	12803	YuL_20240525_054_RZ_YL-3.raw	1.06E8	1.1E7	3.43E7	28	69	90	Oxidation (M)
4	HD2_DN13504_c0_g1_i2_p227778	true	HQGVM(+15.99)VGM(+15.99)GQKDSYVGDEAQSK(+27.99)R	false	108.43	2566.1540	23	0.7	642.54620	4	31.5819	13677	YuL_20240525_053_RZ_YL-2.raw	1.14E5	1.86E5		3	69	91	Oxidation (M)
4	HD2_DN13504_c0_g1_i2_p227778	true	HQGVM(+15.99)VGM(+15.99)GQKDSYVGDEAQSKR	false	96.76	2538.1591	23	2.0	847.06201	3	31.9323	14172	YuL_20240525_054_RZ_YL-3.raw	4.19E7	1.38E8	7.74E7	30	69	91	Oxidation (M)
4	HD2_DN13504_c0_g1_i2_p227778	true	HQGVM(+15.99)VGMG	false	46.72	930.4051	9	0.2	466.20993	2	31.6187	13790	YuL_20240525_052_RZ_YL-1.raw	3.09E4			1	69	77	Oxidation (M)	M5:Oxidation (M):40.63	DB Search
4	HD2_DN13504_c0_g1_i2_p227778	true	HQGVM(+15.99)VGMGQ(+0.98)K(+114.04)DSYVGDEAQSK	false	99.72	2481.0900	22	-1.5	828.03607	3	36.2879	16269	YuL_20240525_053_RZ_YL-2.raw	3.32E4	3.1E4		2	69	90	Oxidation (M)
4	HD2_DN13504_c0_g1_i2_p227778	true	HQGVM(+15.99)VGMGQ(+0.98)K(+114.04)DSYVGDEAQSKR	false	87.82	2637.1911	23	-1.3	660.30420	4	35.1010	15959	YuL_20240525_054_RZ_YL-3.raw	1.43E5	9.15E4		3	69	91	Oxidation (M)
4	HD2_DN13504_c0_g1_i2_p227778	true	HQGVM(+15.99)VGMGQ(+0.98)K(+14.02)DSYVGDEAQSK	false	68.05	2381.0627	22	-7.0	794.68933	3	34.6025	15887	YuL_20240525_054_RZ_YL-3.raw			1.12E5	1	69	90	Oxidation (M)
4	HD2_DN13504_c0_g1_i2_p227778	true	HQGVM(+15.99)VGMGQ(+0.98)K(+14.02)DSYVGDEAQSKR	false	85.69	2537.1638	23	-9.7	635.29205	4	32.9598	14484	YuL_20240525_052_RZ_YL-1.raw	8.48E4			1	69	91	Oxidation (M)
4	HD2_DN13504_c0_g1_i2_p227778	true	HQGVM(+15.99)VGMGQ(+0.98)K(+27.99)DSYVGDEAQSK	false	61.54	2395.0420	22	2025-05-07	799.36060	3	38.7602	17705	YuL_20240525_053_RZ_YL-2.raw				0	69	90	Oxidation (M)
4	HD2_DN13504_c0_g1_i2_p227778	true	HQGVM(+15.99)VGMGQ(+0.98)K(+27.99)DSYVGDEAQSKR	false	86.85	2551.1431	23	0.7	638.79352	4	30.3624	13097	YuL_20240525_052_RZ_YL-1.raw	4.55E4			2	69	91	Oxidation (M)
4	HD2_DN13504_c0_g1_i2_p227778	true	HQGVM(+15.99)VGMGQ(+0.98)K(+42.01)DSYVGDEAQSK	false	66.68	2409.0576	22	2025-05-08	603.27679	4	30.6557	13183	YuL_20240525_053_RZ_YL-2.raw		5.14E4		1	69	90	Oxidation (M)
4	HD2_DN13504_c0_g1_i2_p227778	true	HQGVM(+15.99)VGMGQ(+0.98)K(+42.01)DSYVGDEAQSKR	false	74.39	2565.1588	23	2025-04-01	642.29785	4	29.1935	12452	YuL_20240525_052_RZ_YL-1.raw		1.25E5		2	69	91	Oxidation (M)
4	HD2_DN13504_c0_g1_i2_p227778	true	HQGVM(+15.99)VGMGQ(+0.98)KDSYVGDEAQSK	false	98.30	2367.0471	22	2025-05-01	790.02417	3	34.1301	15102	YuL_20240525_053_RZ_YL-2.raw	2.53E4			1	69	90	Oxidation (M)
4	HD2_DN13504_c0_g1_i2_p227778	true	HQGVM(+15.99)VGMGQ(+0.98)KDSYVGDEAQSKR	false	85.53	2523.1482	23	2025-04-03	631.79645	4	32.8449	14375	YuL_20240525_053_RZ_YL-2.raw		1.54E4		1	69	91	Oxidation (M)
4	HD2_DN13504_c0_g1_i2_p227778	true	HQGVM(+15.99)VGMGQK	false	87.09	1186.5587	11	-0.7	396.52655	3	27.1719	11517	YuL_20240525_054_RZ_YL-3.raw	2.07E8	2.6E8	3.18E8	12	69	79	Oxidation (M)	M5:Oxidation (M):41.59	DB Search
4	HD2_DN13504_c0_g1_i2_p227778	true	HQGVM(+15.99)VGMGQK(+27.99)DSYVGDEAQSK	false	72.31	2394.0580	22	-1.1	799.02570	3	38.5444	17609	YuL_20240525_052_RZ_YL-1.raw	1.6E4		4.88E3	2	69	90	Oxidation (M)
4	HD2_DN13504_c0_g1_i2_p227778	true	HQGVM(+15.99)VGMGQK(+27.99)DSYVGDEAQSKR	false	91.67	2550.1591	23	2025-07-01	851.06177	3	36.6123	16584	YuL_20240525_052_RZ_YL-1.raw	9.92E4	1.23E5		3	69	91	Oxidation (M)
4	HD2_DN13504_c0_g1_i2_p227778	true	HQGVM(+15.99)VGMGQKDS(+114.04)YVGDEAQSK	false	48.55	2480.1060	22	-3.3	621.03174	4	33.4039	14686	YuL_20240525_053_RZ_YL-2.raw		2.32E4		1	69	90	Oxidation (M)
4	HD2_DN13504_c0_g1_i2_p227778	true	HQGVM(+15.99)VGMGQKDSYVGD	false	73.23	1822.7978	17	-0.7	608.60614	3	34.2771	15186	YuL_20240525_053_RZ_YL-2.raw	6.72E3			1	69	85	Oxidation (M)	M5:Oxidation (M):22.45	DB Search
4	HD2_DN13504_c0_g1_i2_p227778	true	HQGVM(+15.99)VGMGQKDSYVGDEAQSK	false	99.23	2366.0631	22	0.0	592.52307	4	34.2002	15248	YuL_20240525_054_RZ_YL-3.raw	1.65E7	1.98E7	8.55E7	10	69	90	Oxidation (M)	M5:Oxidation (M):11.27	DB Search
4	HD2_DN13504_c0_g1_i2_p227778	true	HQGVM(+15.99)VGMGQKDSYVGDEAQSKR	false	98.19	2522.1642	23	-0.6	631.54791	4	34.4064	15562	YuL_20240525_054_RZ_YL-3.raw	2.74E7	2.63E7	5.62E7	11	69	91	Oxidation (M)	M5:Oxidation (M):28.96	DB Search
4	HD2_DN13504_c0_g1_i2_p227778	true	HQGVMVG	false	79.46	726.3483	7	-0.1	364.18140	2	29.0026	12499	YuL_20240525_054_RZ_YL-3.raw	2.9E4	3.8E4	200000	3	69	75			DB Search
4	HD2_DN13504_c0_g1_i2_p227778	true	HQGVMVGM	false	77.58	857.3888	8	-0.1	429.70163	2	39.6327	18572	YuL_20240525_054_RZ_YL-3.raw			3.96E5	1	69	76			DB Search
4	HD2_DN13504_c0_g1_i2_p227778	true	HQGVMVGM(+15.99)	false	63.00	873.3837	8	-1.2	437.69861	2	29.2588	12677	YuL_20240525_054_RZ_YL-3.raw	3.12E5	1.31E5		2	69	76	Oxidation (M)	M8:Oxidation (M):62.26	DB Search
4	HD2_DN13504_c0_g1_i2_p227778	true	HQGVMVGM(+15.99)GQ	false	87.15	1058.4637	10	-0.6	530.23883	2	28.7497	12388	YuL_20240525_054_RZ_YL-3.raw				0	69	78	Oxidation (M)	M8:Oxidation (M):29.32	DB Search
4	HD2_DN13504_c0_g1_i2_p227778	true	HQGVMVGM(+15.99)GQ(+0.98)K(+114.04)DSYVGDEAQSK	false	106.39	2481.0900	22	-2.0	621.27856	4	34.3915	15237	YuL_20240525_053_RZ_YL-2.raw	4.66E4	8.02E4	1.44E4	4	69	90	Oxidation (M)
4	HD2_DN13504_c0_g1_i2_p227778	true	HQGVMVGM(+15.99)GQ(+0.98)K(+114.04)DSYVGDEAQSKR	false	111.35	2637.1911	23	-0.7	660.30457	4	32.6843	14407	YuL_20240525_052_RZ_YL-1.raw	9.13E4	9.24E4	1.03E5	3	69	91	Oxidation (M)
4	HD2_DN13504_c0_g1_i2_p227778	true	HQGVMVGM(+15.99)GQ(+0.98)K(+14.02)DSYVGDEAQSK	false	78.48	2381.0627	22	-7.0	794.68933	3	34.6025	15865	YuL_20240525_054_RZ_YL-3.raw			1.12E5	1	69	90	Oxidation (M)
4	HD2_DN13504_c0_g1_i2_p227778	true	HQGVMVGM(+15.99)GQ(+0.98)K(+27.99)DSYVGDEAQSKR	false	77.92	2551.1431	23	2025-01-07	851.39435	3	34.7514	15537	YuL_20240525_052_RZ_YL-1.raw	1.16E4			1	69	91	Oxidation (M)
4	HD2_DN13504_c0_g1_i2_p227778	true	HQGVMVGM(+15.99)GQ(+0.98)KDS(+114.04)YVGDEAQSK	false	93.92	2481.0900	22	0.1	621.27985	4	34.1835	15238	YuL_20240525_052_RZ_YL-1.raw	3.7E4			1	69	90	Oxidation (M)
4	HD2_DN13504_c0_g1_i2_p227778	true	HQGVMVGM(+15.99)GQ(+0.98)KDSYVGDEAQSK	false	95.71	2367.0471	22	2025-07-01	790.02429	3	32.5372	14184	YuL_20240525_053_RZ_YL-2.raw		8.93E5		2	69	90	Oxidation (M)
4	HD2_DN13504_c0_g1_i2_p227778	true	HQGVMVGM(+15.99)GQ(+0.98)KDSYVGDEAQSKR	false	99.24	2523.1482	23	0.1	631.79437	4	31.3345	13518	YuL_20240525_053_RZ_YL-2.raw		2.02E5		2	69	91	Oxidation (M)
4	HD2_DN13504_c0_g1_i2_p227778	true	HQGVMVGM(+15.99)GQK	false	87.74	1186.5587	11	-0.3	396.52673	3	25.2553	10452	YuL_20240525_054_RZ_YL-3.raw	2.31E8	2.88E8	3.12E8	9	69	79	Oxidation (M)	M8:Oxidation (M):47.36	DB Search
4	HD2_DN13504_c0_g1_i2_p227778	true	HQGVMVGM(+15.99)GQK(+27.99)DSYVGDEAQSK	false	98.76	2394.0580	22	-1.7	799.02527	3	36.6123	16602	YuL_20240525_052_RZ_YL-1.raw	5.1E4	6.52E4	4.45E4	3	69	90	Oxidation (M)
4	HD2_DN13504_c0_g1_i2_p227778	true	HQGVMVGM(+15.99)GQK(+27.99)DSYVGDEAQSKR	false	133.17	2550.1591	23	-0.5	638.54675	4	34.9705	15556	YuL_20240525_053_RZ_YL-2.raw	1.15E5	1.08E5	3.62E4	5	69	91	Oxidation (M)
4	HD2_DN13504_c0_g1_i2_p227778	true	HQGVMVGM(+15.99)GQK(+42.01)	false	51.50	1228.5693	11	-0.5	615.29156	2	33.2680	14596	YuL_20240525_053_RZ_YL-2.raw	2.56E5	2.85E5		2	69	79	Oxidation (M)
4	HD2_DN13504_c0_g1_i2_p227778	true	HQGVMVGM(+15.99)GQK(+42.01)DSYVGDEAQSK	false	71.48	2408.0736	22	0.6	803.69897	3	36.8653	16726	YuL_20240525_052_RZ_YL-1.raw	1.08E4	9.36E3		2	69	90	Oxidation (M)
4	HD2_DN13504_c0_g1_i2_p227778	true	HQGVMVGM(+15.99)GQK(+42.01)DSYVGDEAQSKR	false	80.54	2564.1747	23	-1.2	642.05017	4	36.5263	16767	YuL_20240525_054_RZ_YL-3.raw			5.01E4	1	69	91	Oxidation (M)
4	HD2_DN13504_c0_g1_i2_p227778	true	HQGVMVGM(+15.99)GQKD	false	75.41	1301.5856	12	0.1	434.86920	3	24.9847	10030	YuL_20240525_053_RZ_YL-2.raw	3.59E4	3.48E4		4	69	80	Oxidation (M)	M8:Oxidation (M):38.16	DB Search
4	HD2_DN13504_c0_g1_i2_p227778	true	HQGVMVGM(+15.99)GQKDS(+114.04)YVGDEAQSKR	false	75.21	2636.2071	23	-3.3	660.05688	4	31.8180	13792	YuL_20240525_053_RZ_YL-2.raw		8.57E4		1	69	91	Oxidation (M)
4	HD2_DN13504_c0_g1_i2_p227778	true	HQGVMVGM(+15.99)GQKDSYVGDEAQ	false	72.75	2150.9361	20	0.9	717.98663	3	34.1974	15226	YuL_20240525_052_RZ_YL-1.raw				0	69	88	Oxidation (M)	M8:Oxidation (M):22.45	DB Search
4	HD2_DN13504_c0_g1_i2_p227778	true	HQGVMVGM(+15.99)GQKDSYVGDEAQ(+152.05)S	false	62.09	2390.0151	21	2025-03-03	598.51300	4	31.6330	13704	YuL_20240525_053_RZ_YL-2.raw				0	69	89	Oxidation (M)
4	HD2_DN13504_c0_g1_i2_p227778	true	HQGVMVGM(+15.99)GQKDSYVGDEAQS(+114.04)KR(+0.98)	false	78.04	2637.1911	23	2025-01-01	660.30579	4	31.6826	13862	YuL_20240525_052_RZ_YL-1.raw	4.09E4			1	69	91	Oxidation (M)
4	HD2_DN13504_c0_g1_i2_p227778	true	HQGVMVGM(+15.99)GQKDSYVGDEAQSK	false	96.06	2366.0631	22	-2.9	1184.03540	2	33.0322	14785	YuL_20240525_054_RZ_YL-3.raw	4.06E7	4.17E7	1.24E8	15	69	90	Oxidation (M)	M8:Oxidation (M):22.45	DB Search
4	HD2_DN13504_c0_g1_i2_p227778	true	HQGVMVGM(+15.99)GQKDSYVGDEAQSK(+27.99)R	false	62.99	2550.1591	23	-0.7	638.54663	4	33.1959	14660	YuL_20240525_052_RZ_YL-1.raw				0	69	91	Oxidation (M)
4	HD2_DN13504_c0_g1_i2_p227778	true	HQGVMVGM(+15.99)GQKDSYVGDEAQSKR	false	97.17	2522.1642	23	-0.8	841.72803	3	31.1696	13701	YuL_20240525_054_RZ_YL-3.raw	7.45E7	6.91E7	8.66E7	16	69	91	Oxidation (M)	M8:Oxidation (M):9.42	DB Search
4	HD2_DN13504_c0_g1_i2_p227778	true	HQGVMVGMG	false	66.60	914.4102	9	-0.6	458.21213	2	37.2391	16903	YuL_20240525_052_RZ_YL-1.raw	3.7E4			1	69	77			DB Search
4	HD2_DN13504_c0_g1_i2_p227778	true	HQGVMVGMGQ	false	57.73	1042.4688	10	-0.3	522.24152	2	37.0931	17094	YuL_20240525_054_RZ_YL-3.raw			3.74E4	1	69	78			DB Search
4	HD2_DN13504_c0_g1_i2_p227778	true	HQGVMVGMGQ(+0.98)K(+114.04)DSYVGDEAQSK	false	80.83	2465.0951	22	-0.9	822.70490	3	38.9243	17822	YuL_20240525_053_RZ_YL-2.raw	3.01E4	2.41E4		2	69	90	Deamidation (NQ)
4	HD2_DN13504_c0_g1_i2_p227778	true	HQGVMVGMGQ(+0.98)K(+114.04)DSYVGDEAQSKR	false	89.56	2621.1962	23	0.8	656.30682	4	37.0075	16695	YuL_20240525_053_RZ_YL-2.raw	8.78E4	9.03E4		2	69	91	Deamidation (NQ)
4	HD2_DN13504_c0_g1_i2_p227778	true	HQGVMVGMGQ(+0.98)K(+14.02)DSYVGDEAQSKR	false	76.89	2521.1689	23	-8.8	841.38953	3	30.4680	13176	YuL_20240525_052_RZ_YL-1.raw				0	69	91	Deamidation (NQ)
4	HD2_DN13504_c0_g1_i2_p227778	true	HQGVMVGMGQ(+0.98)K(+42.01)DSYVGDEAQSKR	false	60.43	2549.1638	23	-9.7	850.72028	3	34.8126	15568	YuL_20240525_052_RZ_YL-1.raw				0	69	91	Deamidation (NQ)
4	HD2_DN13504_c0_g1_i2_p227778	true	HQGVMVGMGQ(+0.98)KDS(+114.04)YVGDEAQSK	false	86.71	2465.0951	22	-3.0	617.27917	4	38.9574	17810	YuL_20240525_053_RZ_YL-2.raw	1.9E4	1.12E4		2	69	90	Deamidation (NQ)
4	HD2_DN13504_c0_g1_i2_p227778	true	HQGVMVGMGQ(+0.98)KDSYVGDEAQS(+114.04)KR(+0.98)	false	51.97	2622.1802	23	2025-08-05	875.07245	3	36.6796	16641	YuL_20240525_052_RZ_YL-1.raw	9.6E3			1	69	91	Deamidation (NQ)
4	HD2_DN13504_c0_g1_i2_p227778	true	HQGVMVGMGQ(+0.98)KDSYVGDEAQSK	false	93.49	2351.0522	22	2025-02-01	588.77100	4	36.7409	16562	YuL_20240525_053_RZ_YL-2.raw	9.15E4	3.85E5		4	69	90	Deamidation (NQ)	Q10:Deamidation (NQ):78.75	PEAKS PTM
4	HD2_DN13504_c0_g1_i2_p227778	true	HQGVMVGMGQ(+0.98)KDSYVGDEAQSKR	false	92.45	2507.1533	23	0.5	627.79590	4	35.0050	15590	YuL_20240525_053_RZ_YL-2.raw	1.01E5	1.96E4	4.07E4	3	69	91	Deamidation (NQ)	Q10:Deamidation (NQ):86.43	PEAKS PTM
4	HD2_DN13504_c0_g1_i2_p227778	true	HQGVMVGMGQ(+152.05)	false	45.86	1194.5158	10	2025-04-02	598.26660	2	32.5282	14505	YuL_20240525_054_RZ_YL-3.raw				0	69	78	Noradrenaline	Q10:Noradrenaline:49.35	PEAKS PTM
4	HD2_DN13504_c0_g1_i2_p227778	true	HQGVMVGMGQ(+152.05)K(+14.02)DSYVGDEAQS	false	71.23	2388.0358	21	-9.1	598.01080	4	36.0052	16100	YuL_20240525_053_RZ_YL-2.raw	1.11E5	1.57E5		2	69	89	Noradrenaline
4	HD2_DN13504_c0_g1_i2_p227778	true	HQGVMVGMGQ(+159.07)K(+27.99)DSYVGDEAQSK	false	66.64	2537.1311	22	-1.1	635.28937	4	31.6361	13791	YuL_20240525_052_RZ_YL-1.raw				0	69	90	Serotonin
4	HD2_DN13504_c0_g1_i2_p227778	true	HQGVMVGMGQK	false	87.81	1170.5638	11	0.8	391.19553	3	31.6575	13889	YuL_20240525_054_RZ_YL-3.raw	2.35E8	2.79E8	2.61E8	7	69	79			DB Search
4	HD2_DN13504_c0_g1_i2_p227778	true	HQGVMVGMGQK(+27.99)DSYVGDEAQSK	false	81.08	2378.0631	22	0.6	793.69543	3	41.4490	19191	YuL_20240525_053_RZ_YL-2.raw		1.27E4		1	69	90	Formylation	K11:Formylation:35.88	PEAKS PTM
4	HD2_DN13504_c0_g1_i2_p227778	true	HQGVMVGMGQK(+27.99)DSYVGDEAQSKR	false	69.18	2534.1642	23	-7.0	634.54388	4	32.2837	14144	YuL_20240525_052_RZ_YL-1.raw				0	69	91	Formylation	K11:Formylation:7.40	PEAKS PTM
4	HD2_DN13504_c0_g1_i2_p227778	true	HQGVMVGMGQKD	false	69.63	1285.5907	12	0.4	643.80292	2	31.7825	13820	YuL_20240525_053_RZ_YL-2.raw		1.58E4		1	69	80			DB Search
4	HD2_DN13504_c0_g1_i2_p227778	true	HQGVMVGMGQKDSYVGDEAQSK	false	96.56	2350.0681	22	0.4	588.52454	4	37.2769	17183	YuL_20240525_054_RZ_YL-3.raw	1.28E7	1.67E7		9	69	90			DB Search
4	HD2_DN13504_c0_g1_i2_p227778	true	HQGVMVGMGQKDSYVGDEAQSKR	false	98.96	2506.1693	23	-0.4	502.24091	5	35.0692	15941	YuL_20240525_054_RZ_YL-3.raw	8.77E6	1.93E7	8.09E6	12	69	91			DB Search
4	HD2_DN13504_c0_g1_i2_p227778	true	PRHQGVM(+15.99)VGM(+15.99)GQK	false	43.92	1455.7075	13	0.7	486.24344	3	20.2982	7478	YuL_20240525_052_RZ_YL-1.raw	5.23E4			1	67	79	Oxidation (M)
4	HD2_DN13504_c0_g1_i2_p227778	true	Q(+136.05)GVM(+15.99)VGMGQK	false	57.73	1185.5517	10	-7.8	593.77850	2	27.6821	11808	YuL_20240525_054_RZ_YL-3.raw				0	70	79	Dopa
4	HD2_DN13504_c0_g1_i2_p227778	true	Q(+136.05)GVMVGMGQK	false	42.90	1169.5568	10	-5.8	585.78229	2	37.2147	17149	YuL_20240525_054_RZ_YL-3.raw				0	70	79	Dopa	Q1:Dopa:78.75	PEAKS PTM
4	HD2_DN13504_c0_g1_i2_p227778	true	Q(+152.05)GVM(+15.99)VGMGQKDSYVGDEAQSKR	false	59.00	2537.1523	22	-5.7	635.29175	4	31.7530	13857	YuL_20240525_052_RZ_YL-1.raw				0	70	91	Noradrenaline
4	HD2_DN13504_c0_g1_i2_p227778	true	QGVM(+15.99)VGM(+15.99)GQK	false	65.56	1065.4947	10	-0.7	533.75427	2	24.5542	9994	YuL_20240525_054_RZ_YL-3.raw	1.5E5	2.68E5	2.09E5	3	70	79	Oxidation (M)
4	HD2_DN13504_c0_g1_i2_p227778	true	QGVM(+15.99)VGM(+15.99)GQKDSYVGDEAQSK	false	85.39	2244.9991	21	-1.6	749.33911	3	32.2861	14151	YuL_20240525_052_RZ_YL-1.raw	1.79E4			1	70	90	Oxidation (M)
4	HD2_DN13504_c0_g1_i2_p227778	true	QGVMVGM(+15.99)GQK	false	53.69	1049.4998	10	-0.3	525.75702	2	27.8039	11568	YuL_20240525_053_RZ_YL-2.raw	3.33E4	4.11E4		2	70	79	Oxidation (M)	M7:Oxidation (M):29.32	DB Search
4	HD2_DN13504_c0_g1_i2_p227778	true	QGVMVGMGQ(+136.05)KDSYVGDEAQSKR	false	44.89	2505.1622	22	-8.6	627.29242	4	34.8666	15598	YuL_20240525_052_RZ_YL-1.raw				0	70	91	Dopa	Q9:Dopa:0.00	PEAKS PTM
4	HD2_DN13504_c0_g1_i2_p227778	true	QGVMVGMGQK	false	75.52	1033.5049	10	0.1	517.75977	2	36.0564	16468	YuL_20240525_054_RZ_YL-3.raw		3.38E4	9.47E4	2	70	79			DB Search
4	HD2_DN13504_c0_g1_i2_p227778	true	RHQGVM(+15.99)VGM(+15.99)GQK	false	80.98	1358.6547	12	-0.1	453.89215	3	19.1507	7060	YuL_20240525_052_RZ_YL-1.raw	3.69E5	1.86E5		2	68	79	Oxidation (M)
4	HD2_DN13504_c0_g1_i2_p227778	true	RHQGVMVGM(+15.99)GQK	false	74.20	1342.6598	12	-0.2	448.56046	3	22.2839	8557	YuL_20240525_052_RZ_YL-1.raw	3.17E4	3.67E4		2	68	79	Oxidation (M)	M9:Oxidation (M):32.97	DB Search
4	HD2_DN13504_c0_g1_i2_p227778	true	RHQGVMVGMGQK	false	75.28	1326.6649	12	0.0	443.22888	3	27.7334	11631	YuL_20240525_052_RZ_YL-1.raw				0	68	79			DB Search

## Sheet: Larva, May
Protein Group	Accession	Top	Peptide	Unique	-10LgP	Mass	Length	ppm	m/z	z	RT	Scan	Source File	Area Sample 1	Area Sample 2	Area Sample 3	#Feature	Start	End	PTM	AScore	Found By
2	HD5_DN16801_c2_g1_i17_p201208	true	SEKLRDEMGDEDVAALVVDN(+0.98)GSGMC(+57.02)K(+14.02)	true	60.89	2839.2674	26	2025-08-03	947.43335	3	60.5586	25705	YuL_20240626_059_RZ_HD.raw		0	12	37	Deamidation (NQ)
2	HD5_DN16801_c2_g1_i17_p201208	true	SEKLRDEMGDEDVAALVVDNGSGMC(+57.02)K(+14.02)	true	36.83	2838.2833	26	2025-08-01	947.10339	3	68.6386	30199	YuL_20240626_059_RZ_HD.raw		0	12	37	Carbamidomethylation
2	HD5_DN16801_c2_g1_i17_p201208	true	AGFAGD	false	45.00	536.2230	6	0.3	537.23047	1	28.7663	8108	YuL_20240626_059_RZ_HD.raw	1.83E5	1	38	43			DB Search
2	HD5_DN16801_c2_g1_i17_p201208	true	AGFAGDDAPR	false	99.52	975.4410	10	-0.6	488.72748	2	31.3400	9452	YuL_20240626_059_RZ_HD.raw	5.82E9	6	38	47			DB Search
2	HD5_DN16801_c2_g1_i17_p201208	true	AGIHETTYNSIMK	false	93.24	1463.7078	13	-0.3	488.90973	3	37.1485	12717	YuL_20240626_059_RZ_HD.raw	9.76E4	2	291	303			DB Search
2	HD5_DN16801_c2_g1_i17_p201208	true	ALAPPTMK	false	28.82	827.4575	8	-0.4	414.73587	2	35.4624	11715	YuL_20240626_059_RZ_HD.raw	3.23E6	1	338	345			DB Search
2	HD5_DN16801_c2_g1_i17_p201208	true	ALDFEQEMQ(+0.98)TAASSSSLEK	false	50.37	2071.9256	19	2025-02-09	691.65546	3	57.4714	23963	YuL_20240626_059_RZ_HD.raw		0	239	257	Deamidation (NQ)	Q9:Deamidation (NQ):19.05	PEAKS PTM
2	HD5_DN16801_c2_g1_i17_p201208	true	ALDFEQEMQTAASSSSLEK	false	98.48	2070.9415	19	1.0	691.32184	3	57.3197	23833	YuL_20240626_059_RZ_HD.raw	2.05E5	2	239	257			DB Search
2	HD5_DN16801_c2_g1_i17_p201208	true	ALPHAILR	false	96.76	889.5497	8	0.2	445.78223	2	36.3748	12247	YuL_20240626_059_RZ_HD.raw	1.52E6	2	189	196			DB Search
2	HD5_DN16801_c2_g1_i17_p201208	true	ALVVDNGSGMC(+57.02)K(+14.02)	false	36.84	1263.5951	12	-1.3	632.80402	2	35.4624	11767	YuL_20240626_059_RZ_HD.raw	2.74E4	1	26	37	Carbamidomethylation
2	HD5_DN16801_c2_g1_i17_p201208	true	ANTVLSGGSTM(+15.99)FPGIADR	false	86.35	1808.8727	18	0.0	905.44360	2	49.4838	19452	YuL_20240626_059_RZ_HD.raw	300000	1	314	331	Oxidation (M)	M11:Oxidation (M):1000.00	DB Search
2	HD5_DN16801_c2_g1_i17_p201208	true	APEEHPVLLTEAPLNPK	false	98.19	1853.9887	17	-0.4	619.00323	3	46.1713	17680	YuL_20240626_059_RZ_HD.raw	3.2E4	1	116	132			DB Search
2	HD5_DN16801_c2_g1_i17_p201208	true	AVFPSIVGR	false	63.01	944.5443	9	-0.7	473.27911	2	49.9802	19773	YuL_20240626_059_RZ_HD.raw	1.03E9	2	48	56			DB Search
2	HD5_DN16801_c2_g1_i17_p201208	true	AVFPSIVGRPR	false	99.53	1197.6982	11	0.8	400.24033	3	43.8542	16354	YuL_20240626_059_RZ_HD.raw	2.48E7	2	48	58			DB Search
2	HD5_DN16801_c2_g1_i17_p201208	true	AVLSLYASGR	false	35.64	1035.5713	10	0.0	518.79291	2	44.3093	16663	YuL_20240626_059_RZ_HD.raw	1.78E6	1	157	166			DB Search
2	HD5_DN16801_c2_g1_i17_p201208	true	C(+57.02)DVDIR	false	30.34	776.3487	6	0.7	389.18188	2	28.6991	7923	YuL_20240626_059_RZ_HD.raw	1.41E7	1	304	309	Carbamidomethylation		DB Search
2	HD5_DN16801_c2_g1_i17_p201208	true	C(+57.02)PEALFQPS	false	85.27	1047.4695	9	0.1	524.74207	2	48.5095	18910	YuL_20240626_059_RZ_HD.raw	8.34E5	1	276	284	Carbamidomethylation		DB Search
2	HD5_DN16801_c2_g1_i17_p201208	true	C(+57.02)PEALFQPSFLGMESAGIHETTYNSIMK	false	99.57	3157.4558	28	2025-03-02	1053.49500	3	66.9992	29283	YuL_20240626_059_RZ_HD.raw		0	276	303	Carbamidomethylation		DB Search
2	HD5_DN16801_c2_g1_i17_p201208	true	CDVDIRK	false	38.57	847.4222	7	-0.3	424.71823	2	27.3064	7210	YuL_20240626_059_RZ_HD.raw	5.46E5	1	304	310			PEAKS PTM
2	HD5_DN16801_c2_g1_i17_p201208	true	D(+42.01)EDVAALVVDNGSGMC(+57.02)K(+14.02)	false	75.69	1834.8077	17	-0.6	918.41058	2	64.2005	27644	YuL_20240626_059_RZ_HD.raw	1.16E6	1	21	37	Acetylation (N-term)
2	HD5_DN16801_c2_g1_i17_p201208	true	DESGPSIVHR	false	67.05	1095.5309	10	0.3	548.77289	2	28.4235	7851	YuL_20240626_059_RZ_HD.raw	3.4E4	1	382	391			DB Search
2	HD5_DN16801_c2_g1_i17_p201208	true	DFEQEM(+15.99)Q(+0.98)TAASSSSLEK	false	66.00	1903.7993	17	2025-01-07	952.91370	2	37.6571	13009	YuL_20240626_059_RZ_HD.raw		0	241	257	Oxidation (M)
2	HD5_DN16801_c2_g1_i17_p201208	true	DFEQEM(+15.99)QTAASSSSLEK	false	98.10	1902.8153	17	-2.4	952.41266	2	37.5355	12924	YuL_20240626_059_RZ_HD.raw	4.46E5	2	241	257	Oxidation (M)	M6:Oxidation (M):1000.00	DB Search
2	HD5_DN16801_c2_g1_i17_p201208	true	DFEQEMQ(+0.98)TAASSSSLEKSYELPDGQVITIGNER	false	45.67	3659.6784	33	-6.4	1220.89233	3	56.3278	23333	YuL_20240626_059_RZ_HD.raw	6.38E5	2	241	273	Deamidation (NQ)	Q7:Deamidation (NQ):0.00	PEAKS PTM
2	HD5_DN16801_c2_g1_i17_p201208	true	DFEQEMQTAASSSSLEK	false	97.28	1886.8204	17	0.2	629.94751	3	52.0974	20889	YuL_20240626_059_RZ_HD.raw	2.78E6	2	241	257			DB Search
2	HD5_DN16801_c2_g1_i17_p201208	true	DFEQEMQTAASSSSLEKSYELPDGQVITIGNER	false	49.04	3658.6944	33	-6.6	1220.56409	3	56.3255	23316	YuL_20240626_059_RZ_HD.raw		0	241	273			DB Search
2	HD5_DN16801_c2_g1_i17_p201208	true	DLTDYLM(+15.99)K	false	77.74	1013.4739	8	0.3	507.74438	2	47.5327	18504	YuL_20240626_059_RZ_HD.raw	7.1E7	4	203	210	Oxidation (M)	M7:Oxidation (M):1000.00	DB Search
2	HD5_DN16801_c2_g1_i17_p201208	true	DLTDYLMK	false	73.41	997.4790	8	0.8	499.74716	2	54.9405	22452	YuL_20240626_059_RZ_HD.raw	2.91E8	4	203	210			DB Search
2	HD5_DN16801_c2_g1_i17_p201208	true	DLYAN(+0.98)TVLSGGSTM(+15.99)FPGIADR	false	72.64	2201.0310	21	2025-03-02	1101.52527	2	58.5757	24588	YuL_20240626_059_RZ_HD.raw	2.77E6	2	311	331	Deamidation (NQ)
2	HD5_DN16801_c2_g1_i17_p201208	true	DLYAN(+0.98)TVLSGGSTMFPGIADR	false	79.71	2185.0361	21	-0.8	1093.52441	2	64.6592	27915	YuL_20240626_059_RZ_HD.raw	1.82E5	4	311	331	Deamidation (NQ)	N5:Deamidation (NQ):1000.00	PEAKS PTM
2	HD5_DN16801_c2_g1_i17_p201208	true	DLYANTVLSGGSTM(+15.99)FPGIADR	false	100.02	2200.0470	21	-1.0	1101.02966	2	62.1649	26697	YuL_20240626_059_RZ_HD.raw	1.96E7	13	311	331	Oxidation (M)	M14:Oxidation (M):1000.00	DB Search
2	HD5_DN16801_c2_g1_i17_p201208	true	DLYANTVLSGGSTMFPGIADR	false	100.24	2184.0521	21	-2.2	1093.03088	2	68.9013	30348	YuL_20240626_059_RZ_HD.raw	6.89E7	4	311	331			DB Search
2	HD5_DN16801_c2_g1_i17_p201208	true	DRMQ(+152.05)K(+383.23)EITALAPPTMK	false	34.13	2364.2290	16	-1.1	789.08270	3	44.9091	17036	YuL_20240626_059_RZ_HD.raw		0	330	345	Noradrenaline
2	HD5_DN16801_c2_g1_i17_p201208	true	DSYVGDEAQ(+0.98)S(+114.04)K	false	60.20	1312.5419	11	-0.2	657.27808	2	25.6057	6248	YuL_20240626_059_RZ_HD.raw	3.24E5	2	70	80	Deamidation (NQ)
2	HD5_DN16801_c2_g1_i17_p201208	true	DSYVGDEAQ(+0.98)SK	false	64.45	1198.4990	11	2025-01-06	600.26044	2	28.2209	7780	YuL_20240626_059_RZ_HD.raw	2.24E6	1	70	80	Deamidation (NQ)	Q9:Deamidation (NQ):1000.00	PEAKS PTM
2	HD5_DN16801_c2_g1_i17_p201208	true	DSYVGDEAQ(+0.98)SKR	false	86.35	1354.6001	12	-0.5	678.30695	2	26.8003	6869	YuL_20240626_059_RZ_HD.raw	4.65E6	2	70	81	Deamidation (NQ)	Q9:Deamidation (NQ):1000.00	PEAKS PTM
2	HD5_DN16801_c2_g1_i17_p201208	true	DSYVGDEAQ(+0.98)SKRG	false	45.24	1411.6215	13	-0.7	706.81757	2	27.2396	7181	YuL_20240626_059_RZ_HD.raw	7.07E4	1	70	82	Deamidation (NQ)	Q9:Deamidation (NQ):1000.00	PEAKS PTM
2	HD5_DN16801_c2_g1_i17_p201208	true	DSYVGDEAQSK	false	100.51	1197.5149	11	-2.6	599.76318	2	28.9665	8148	YuL_20240626_059_RZ_HD.raw	1.41E9	4	70	80			DB Search
2	HD5_DN16801_c2_g1_i17_p201208	true	DSYVGDEAQSK(+42.01)R	false	66.33	1395.6266	12	0.0	698.82062	2	31.7261	9677	YuL_20240626_059_RZ_HD.raw	7.07E4	1	70	81	Acetylation (K)	K11:Acetylation (K):1000.00	PEAKS PTM
2	HD5_DN16801_c2_g1_i17_p201208	true	DSYVGDEAQSKR	false	100.82	1353.6160	12	-0.6	452.21237	3	26.3541	6661	YuL_20240626_059_RZ_HD.raw	3.31E8	3	70	81			DB Search
2	HD5_DN16801_c2_g1_i17_p201208	true	E(+42.01)KSYELPDGQVITIGNER	false	57.08	2089.0327	18	-3.8	1045.51965	2	56.3773	23347	YuL_20240626_059_RZ_HD.raw	8.03E4	2	256	273	Acetylation (N-term)	E1:Acetylation (N-term):1000.00	PEAKS PTM
2	HD5_DN16801_c2_g1_i17_p201208	true	EEHPVLLTEAPLNPK	false	94.32	1685.8988	15	-0.3	562.97339	3	45.7795	17428	YuL_20240626_059_RZ_HD.raw	1.4E5	2	118	132			DB Search
2	HD5_DN16801_c2_g1_i17_p201208	true	EHPVLLTEAPLNPK	false	69.14	1556.8562	14	-1.4	779.43427	2	44.4765	16835	YuL_20240626_059_RZ_HD.raw	1.12E4	1	119	132			DB Search
2	HD5_DN16801_c2_g1_i17_p201208	true	EITALAPPTM(+15.99)K	false	98.63	1186.6267	11	-4.1	594.31824	2	39.5477	14060	YuL_20240626_059_RZ_HD.raw	8.45E8	2	335	345	Oxidation (M)	M10:Oxidation (M):1000.00	DB Search
2	HD5_DN16801_c2_g1_i17_p201208	true	EITALAPPTM(+15.99)K(+42.01)	false	28.53	1228.6373	11	2025-05-02	615.32745	2	47.1398	18235	YuL_20240626_059_RZ_HD.raw		0	335	345	Oxidation (M)
2	HD5_DN16801_c2_g1_i17_p201208	true	EITALAPPTM(+15.99)KIK	false	89.06	1427.8058	13	-0.1	476.94247	3	38.9339	13649	YuL_20240626_059_RZ_HD.raw	3.03E6	2	335	347	Oxidation (M)	M10:Oxidation (M):1000.00	DB Search
2	HD5_DN16801_c2_g1_i17_p201208	true	EITALAPPTMK	false	100.95	1170.6318	11	-0.7	391.21762	3	45.0217	17096	YuL_20240626_059_RZ_HD.raw	3.13E9	9	335	345			DB Search
2	HD5_DN16801_c2_g1_i17_p201208	true	EITALAPPTMK(+42.01)IK	false	27.53	1453.8214	13	0.0	727.91797	2	53.0226	21517	YuL_20240626_059_RZ_HD.raw	8.23E3	1	335	347	Acetylation (K)	K11:Acetylation (K):11.10	PEAKS PTM
2	HD5_DN16801_c2_g1_i17_p201208	true	EITALAPPTMKIK	false	99.78	1411.8108	13	-0.3	471.61075	3	46.0707	17578	YuL_20240626_059_RZ_HD.raw	1.46E6	2	335	347			DB Search
2	HD5_DN16801_c2_g1_i17_p201208	true	EMQTAASSSSLEK	false	93.61	1367.6238	13	-0.7	684.81873	2	29.1612	8278	YuL_20240626_059_RZ_HD.raw	2.35E4	1	245	257			DB Search
2	HD5_DN16801_c2_g1_i17_p201208	true	EQEMQTAASSSSLEK	false	71.42	1624.7250	15	-0.8	813.36914	2	31.6576	9654	YuL_20240626_059_RZ_HD.raw	1.46E4	1	243	257			DB Search
2	HD5_DN16801_c2_g1_i17_p201208	true	ESAGIHETTYNSIMK	false	77.74	1679.7825	15	-0.3	560.93457	3	38.0951	13282	YuL_20240626_059_RZ_HD.raw	1.98E5	1	289	303			DB Search
2	HD5_DN16801_c2_g1_i17_p201208	true	ETTYNSIMK	false	51.99	1085.5063	9	0.5	543.76068	2	36.7469	12458	YuL_20240626_059_RZ_HD.raw	6.14E5	1	295	303			DB Search
2	HD5_DN16801_c2_g1_i17_p201208	true	EYDESGPSIVHR	false	92.74	1387.6368	12	-0.5	694.82532	2	32.8494	10283	YuL_20240626_059_RZ_HD.raw	5.28E5	2	380	391			DB Search
2	HD5_DN16801_c2_g1_i17_p201208	true	FAGDDAPR	false	85.47	847.3824	8	-0.6	424.69821	2	29.7748	8749	YuL_20240626_059_RZ_HD.raw	1.42E7	2	40	47			DB Search
2	HD5_DN16801_c2_g1_i17_p201208	true	FLGM(+15.99)ESAGIHETTYNSIM(+15.99)K	false	71.23	2159.9867	19	0.1	721.00293	3	41.6867	15229	YuL_20240626_059_RZ_HD.raw	2.84E5	1	285	303	Oxidation (M)
2	HD5_DN16801_c2_g1_i17_p201208	true	FLGM(+15.99)ESAGIHETTYNSIMK	false	93.85	2143.9918	19	-0.7	715.67072	3	46.7743	18083	YuL_20240626_059_RZ_HD.raw	3.44E4	1	285	303	Oxidation (M)	M4:Oxidation (M):1000.00	DB Search
2	HD5_DN16801_c2_g1_i17_p201208	true	FLGMESAGIHETTYN(+0.98)SIM(+15.99)K	false	48.43	2144.9758	19	9.0	1073.50488	2	47.7093	18542	YuL_20240626_059_RZ_HD.raw		0	285	303	Deamidation (NQ)
2	HD5_DN16801_c2_g1_i17_p201208	true	FLGMESAGIHETTYNSIM(+15.99)K	false	99.12	2143.9918	19	0.0	1073.00317	2	47.7577	18578	YuL_20240626_059_RZ_HD.raw	1.08E6	2	285	303	Oxidation (M)	M18:Oxidation (M):1000.00	DB Search
2	HD5_DN16801_c2_g1_i17_p201208	true	FLGMESAGIHETTYNSIMK	false	97.70	2127.9969	19	-0.1	710.33948	3	52.9554	21404	YuL_20240626_059_RZ_HD.raw	4.21E6	2	285	303			DB Search
2	HD5_DN16801_c2_g1_i17_p201208	true	FPSIVGRPR	false	45.03	1027.5927	9	-0.4	514.80341	2	43.8542	16399	YuL_20240626_059_RZ_HD.raw	1.07E6	2	50	58			DB Search
2	HD5_DN16801_c2_g1_i17_p201208	true	FR(+14.02)C(+57.02)PEALFQPS	false	27.51	1364.6547	11	0.1	683.33466	2	51.9941	20849	YuL_20240626_059_RZ_HD.raw	3.77E5	1	274	284	Methylation(KR)
2	HD5_DN16801_c2_g1_i17_p201208	true	FRC(+57.02)PEALFQPS	false	62.29	1350.6390	11	-0.9	676.32617	2	51.2230	20553	YuL_20240626_059_RZ_HD.raw	1.06E6	1	274	284	Carbamidomethylation		DB Search
2	HD5_DN16801_c2_g1_i17_p201208	true	FRC(+57.02)PEALFQPSFLGMESAGIHETTYNSIMK	false	62.50	3460.6254	30	-3.4	866.16071	4	66.5851	29049	YuL_20240626_059_RZ_HD.raw		0	274	303	Carbamidomethylation		DB Search
2	HD5_DN16801_c2_g1_i17_p201208	true	G(+42.01)DEDVAALVVDN(+0.98)GSGMC(+57.02)K	false	79.60	1878.7975	18	0.7	940.40668	2	57.0264	23633	YuL_20240626_059_RZ_HD.raw	1.32E6	2	20	37	Acetylation (N-term)
2	HD5_DN16801_c2_g1_i17_p201208	true	G(+42.01)DEDVAALVVDNGSGM(+15.99)C(+57.02)K	false	65.41	1893.8084	18	-0.4	947.91107	2	54.2123	22341	YuL_20240626_059_RZ_HD.raw	2.95E6	2	20	37	Acetylation (N-term)
2	HD5_DN16801_c2_g1_i17_p201208	true	G(+42.01)DEDVAALVVDNGSGMC(+57.02)K	false	92.22	1877.8135	18	-0.5	939.91357	2	58.4338	24403	YuL_20240626_059_RZ_HD.raw	1.36E7	1	20	37	Acetylation (N-term)
2	HD5_DN16801_c2_g1_i17_p201208	true	G(+42.01)DEDVAALVVDNGSGMC(+57.02)K(+14.02)	false	73.16	1891.8291	18	-0.6	946.92133	2	58.7226	24732	YuL_20240626_059_RZ_HD.raw	1.99E8	12	20	37	Acetylation (N-term)
2	HD5_DN16801_c2_g1_i17_p201208	true	G(+42.01)DEDVAALVVDNGSGMC(+57.02)K(+14.02)AGFAGDDAPR	false	44.13	2849.2596	28	-1.1	950.75940	3	60.0543	25437	YuL_20240626_059_RZ_HD.raw	4.33E5	1	20	47	Acetylation (N-term)
2	HD5_DN16801_c2_g1_i17_p201208	true	GDEDVAALVVDNGSGMC(+57.02)K(+14.02)	false	48.13	1849.8186	18	-0.3	925.91632	2	50.9033	20231	YuL_20240626_059_RZ_HD.raw	1.64E5	2	20	37	Carbamidomethylation
2	HD5_DN16801_c2_g1_i17_p201208	true	GFAGDDAPR	false	54.93	904.4039	9	0.1	453.20923	2	29.7784	8622	YuL_20240626_059_RZ_HD.raw	1.54E6	1	39	47			DB Search
2	HD5_DN16801_c2_g1_i17_p201208	true	GGSTM(+15.99)FPGIADR	false	75.94	1223.5604	12	-0.3	612.78729	2	40.8453	14696	YuL_20240626_059_RZ_HD.raw	1.95E6	1	320	331	Oxidation (M)	M5:Oxidation (M):1000.00	DB Search
2	HD5_DN16801_c2_g1_i17_p201208	true	GGSTMFPGIADR	false	80.26	1207.5655	12	0.6	604.79041	2	47.2517	18200	YuL_20240626_059_RZ_HD.raw	6.65E6	1	320	331			DB Search
2	HD5_DN16801_c2_g1_i17_p201208	true	GIHETTYNSIMK	false	89.97	1392.6707	12	-0.4	465.23068	3	36.3408	12266	YuL_20240626_059_RZ_HD.raw	2.99E5	2	292	303			DB Search
2	HD5_DN16801_c2_g1_i17_p201208	true	GILTLK	false	32.50	643.4268	6	-0.1	644.43402	1	42.0333	15751	YuL_20240626_059_RZ_HD.raw	3.87E8	1	82	87			DB Search
2	HD5_DN16801_c2_g1_i17_p201208	true	GIVTNWDDM(+15.99)EK	false	81.78	1322.5812	11	-1.0	662.29724	2	41.9221	15399	YuL_20240626_059_RZ_HD.raw	6.43E4	1	93	103	Oxidation (M)	M9:Oxidation (M):1000.00	DB Search
2	HD5_DN16801_c2_g1_i17_p201208	true	GIVTNWDDMEK	false	81.90	1306.5863	11	0.2	654.30060	2	48.4937	18909	YuL_20240626_059_RZ_HD.raw	1.12E6	1	93	103			DB Search
2	HD5_DN16801_c2_g1_i17_p201208	true	GMESAGIHETTYNSIMK	false	98.52	1867.8444	17	-0.4	623.62183	3	41.1816	14943	YuL_20240626_059_RZ_HD.raw	4.71E5	2	287	303			DB Search
2	HD5_DN16801_c2_g1_i17_p201208	true	GSTM(+15.99)FPGIADR	false	69.43	1166.5390	11	0.5	584.27704	2	40.9809	14835	YuL_20240626_059_RZ_HD.raw	8.41E4	1	321	331	Oxidation (M)	M4:Oxidation (M):1000.00	DB Search
2	HD5_DN16801_c2_g1_i17_p201208	true	GSTMFPGIADR	false	65.92	1150.5441	11	-0.3	576.27911	2	47.4380	18388	YuL_20240626_059_RZ_HD.raw		0	321	331			DB Search
2	HD5_DN16801_c2_g1_i17_p201208	true	GVM(+15.99)VGMGQK	false	77.24	921.4412	9	0.0	461.72787	2	29.1612	8272	YuL_20240626_059_RZ_HD.raw	9.97E4	1	61	69	Oxidation (M)	M3:Oxidation (M):19.27	DB Search
2	HD5_DN16801_c2_g1_i17_p201208	true	GVMVGM(+15.99)GQK	false	52.23	921.4412	9	-0.1	461.72784	2	25.9289	6410	YuL_20240626_059_RZ_HD.raw		0	61	69	Oxidation (M)	M6:Oxidation (M):28.36	DB Search
2	HD5_DN16801_c2_g1_i17_p201208	true	GVMVGMGQK	false	75.21	905.4463	9	-0.1	453.73038	2	34.0063	10932	YuL_20240626_059_RZ_HD.raw	4.1E5	1	61	69			DB Search
2	HD5_DN16801_c2_g1_i17_p201208	true	GYSFTTTAER	false	97.34	1131.5196	10	0.0	566.76709	2	37.2545	12744	YuL_20240626_059_RZ_HD.raw	9.25E8	16	216	225			DB Search
2	HD5_DN16801_c2_g1_i17_p201208	true	GYSFTTTAEREIVR	false	96.08	1628.8158	14	2025-02-01	543.94653	3	45.0736	17075	YuL_20240626_059_RZ_HD.raw	4.36E6	2	216	229			DB Search
2	HD5_DN16801_c2_g1_i17_p201208	true	HQ(+0.98)GVM(+15.99)VGMGQK	false	2025-12-29	1187.5427	11	-0.3	594.77844	2	35.8707	12159	YuL_20240626_059_RZ_HD.raw	1.29E6	1	59	69	Deamidation (NQ)
2	HD5_DN16801_c2_g1_i17_p201208	true	HQ(+0.98)GVMVGMGQK	false	59.65	1171.5478	11	2.0	586.78235	2	33.5712	10726	YuL_20240626_059_RZ_HD.raw	1.19E5	1	59	69	Deamidation (NQ)	Q2:Deamidation (NQ):140.33	PEAKS PTM
2	HD5_DN16801_c2_g1_i17_p201208	true	HQGVM(+15.99)VGM	false	55.12	873.3837	8	-0.3	437.69901	2	32.9535	10313	YuL_20240626_059_RZ_HD.raw	5.66E5	1	59	66	Oxidation (M)	M5:Oxidation (M):78.06	DB Search
2	HD5_DN16801_c2_g1_i17_p201208	true	HQGVM(+15.99)VGM(+15.99)GQK	false	95.36	1202.5536	11	-1.0	401.85806	3	25.9739	6476	YuL_20240626_059_RZ_HD.raw	9.79E6	6	59	69	Oxidation (M)
2	HD5_DN16801_c2_g1_i17_p201208	true	HQGVM(+15.99)VGM(+15.99)GQKDSYVGDEAQSK	false	101.32	2382.0580	22	0.9	596.52228	4	28.9007	8027	YuL_20240626_059_RZ_HD.raw	1.95E7	3	59	80	Oxidation (M)
2	HD5_DN16801_c2_g1_i17_p201208	true	HQGVM(+15.99)VGM(+15.99)GQKDSYVGDEAQSKR	false	99.61	2538.1591	23	-0.1	635.54700	4	27.6785	7364	YuL_20240626_059_RZ_HD.raw	1.07E7	3	59	81	Oxidation (M)
2	HD5_DN16801_c2_g1_i17_p201208	true	HQGVM(+15.99)VGMGQ	false	81.74	1058.4637	10	0.7	530.23950	2	30.7623	9148	YuL_20240626_059_RZ_HD.raw	4.8E4	1	59	68	Oxidation (M)	M5:Oxidation (M):16.66	DB Search
2	HD5_DN16801_c2_g1_i17_p201208	true	HQGVM(+15.99)VGMGQ(+0.98)KDSYVGDEAQSKR	false	94.87	2523.1482	23	2025-03-06	842.06195	3	31.7288	9598	YuL_20240626_059_RZ_HD.raw	1.46E5	1	59	81	Oxidation (M)
2	HD5_DN16801_c2_g1_i17_p201208	true	HQGVM(+15.99)VGMGQK	false	101.00	1186.5587	11	0.5	396.52704	3	25.9739	6678	YuL_20240626_059_RZ_HD.raw	1.17E9	6	59	69	Oxidation (M)	M5:Oxidation (M):68.47	DB Search
2	HD5_DN16801_c2_g1_i17_p201208	true	HQGVM(+15.99)VGMGQKDSYVGDEAQSK	false	101.04	2366.0631	22	-1.5	1184.03699	2	32.8855	10332	YuL_20240626_059_RZ_HD.raw	1.03E7	3	59	80	Oxidation (M)	M5:Oxidation (M):44.44	DB Search
2	HD5_DN16801_c2_g1_i17_p201208	true	HQGVM(+15.99)VGMGQKDSYVGDEAQSKR	false	101.16	2522.1642	23	0.8	505.44052	5	31.3030	9382	YuL_20240626_059_RZ_HD.raw	6.65E6	5	59	81	Oxidation (M)	M5:Oxidation (M):72.29	DB Search
2	HD5_DN16801_c2_g1_i17_p201208	true	HQGVMVG	false	32.31	726.3483	7	-0.1	364.18140	2	28.0186	7587	YuL_20240626_059_RZ_HD.raw	2.9E5	1	59	65			DB Search
2	HD5_DN16801_c2_g1_i17_p201208	true	HQGVMVGM	false	52.55	857.3888	8	-0.4	429.70151	2	38.5327	13430	YuL_20240626_059_RZ_HD.raw	1.13E7	1	59	66			DB Search
2	HD5_DN16801_c2_g1_i17_p201208	true	HQGVMVGM(+15.99)	false	73.48	873.3837	8	0.1	437.69916	2	28.3892	7801	YuL_20240626_059_RZ_HD.raw	5.67E5	1	59	66	Oxidation (M)	M8:Oxidation (M):77.24	DB Search
2	HD5_DN16801_c2_g1_i17_p201208	true	HQGVMVGM(+15.99)GQ	false	59.98	1058.4637	10	0.7	530.23950	2	27.6444	7411	YuL_20240626_059_RZ_HD.raw	3.67E4	1	59	68	Oxidation (M)	M8:Oxidation (M):32.97	DB Search
2	HD5_DN16801_c2_g1_i17_p201208	true	HQGVMVGM(+15.99)GQ(+0.98)K(+42.01)DSYVGDEAQSK	false	31.31	2409.0576	22	2025-04-06	804.03162	3	37.6588	13010	YuL_20240626_059_RZ_HD.raw		0	59	80	Oxidation (M)
2	HD5_DN16801_c2_g1_i17_p201208	true	HQGVMVGM(+15.99)GQK	false	100.10	1186.5587	11	-0.2	396.52676	3	25.6633	6258	YuL_20240626_059_RZ_HD.raw		0	59	69	Oxidation (M)	M8:Oxidation (M):57.45	DB Search
2	HD5_DN16801_c2_g1_i17_p201208	true	HQGVMVGM(+15.99)GQK(+42.01)DSYVGDEAQSKR	false	30.76	2564.1747	23	0.2	642.05109	4	35.6019	11863	YuL_20240626_059_RZ_HD.raw	4.31E4	1	59	81	Oxidation (M)
2	HD5_DN16801_c2_g1_i17_p201208	true	HQGVMVGM(+15.99)GQKDSYVGDEAQSK	false	101.31	2366.0631	22	-1.3	1184.03723	2	31.0319	9273	YuL_20240626_059_RZ_HD.raw	1.91E7	5	59	80	Oxidation (M)	M8:Oxidation (M):62.26	DB Search
2	HD5_DN16801_c2_g1_i17_p201208	true	HQGVMVGM(+15.99)GQKDSYVGDEAQSKR	false	100.69	2522.1642	23	-1.3	841.72754	3	29.4635	8367	YuL_20240626_059_RZ_HD.raw	1.36E7	4	59	81	Oxidation (M)	M8:Oxidation (M):68.47	DB Search
2	HD5_DN16801_c2_g1_i17_p201208	true	HQGVMVGMG	false	86.38	914.4102	9	-0.4	458.21222	2	36.8122	12517	YuL_20240626_059_RZ_HD.raw	1.94E5	1	59	67			DB Search
2	HD5_DN16801_c2_g1_i17_p201208	true	HQGVMVGMGQ	false	83.03	1042.4688	10	-0.7	522.24133	2	36.0384	12078	YuL_20240626_059_RZ_HD.raw	3.32E5	1	59	68			DB Search
2	HD5_DN16801_c2_g1_i17_p201208	true	HQGVMVGMGQ(+0.98)K(+114.04)DSYVGDEAQSK	false	89.80	2465.0951	22	-0.8	822.70496	3	38.3950	13425	YuL_20240626_059_RZ_HD.raw	6.88E4	1	59	80	Deamidation (NQ)
2	HD5_DN16801_c2_g1_i17_p201208	true	HQGVMVGMGQ(+0.98)K(+114.04)DSYVGDEAQSKR	false	70.93	2621.1962	23	1.0	656.30701	4	36.4744	12361	YuL_20240626_059_RZ_HD.raw	1.03E5	1	59	81	Deamidation (NQ)
2	HD5_DN16801_c2_g1_i17_p201208	true	HQGVMVGMGQ(+152.05)	false	30.32	1194.5158	10	-5.8	598.26172	2	35.3949	11739	YuL_20240626_059_RZ_HD.raw	4.6E4	1	59	68	Noradrenaline	Q10:Noradrenaline:63.64	PEAKS PTM
2	HD5_DN16801_c2_g1_i17_p201208	true	HQGVMVGMGQK	false	98.90	1170.5638	11	2025-02-01	391.19565	3	29.5906	8832	YuL_20240626_059_RZ_HD.raw	3.21E9	17	59	69			DB Search
2	HD5_DN16801_c2_g1_i17_p201208	true	HQGVMVGMGQK(+14.02)DSYVGDEAQ(+136.05)S	false	26.83	2372.0407	21	2025-01-03	791.69000	3	35.4289	11716	YuL_20240626_059_RZ_HD.raw		0	59	79	Methylation(KR)
2	HD5_DN16801_c2_g1_i17_p201208	true	HQGVMVGMGQK(+14.02)DSYVGDEAQ(+152.05)S	false	41.83	2388.0358	21	-9.2	598.01074	4	35.4091	11739	YuL_20240626_059_RZ_HD.raw		0	59	79	Methylation(KR)
2	HD5_DN16801_c2_g1_i17_p201208	true	HQGVMVGMGQKD	false	94.54	1285.5907	12	-0.2	429.53745	3	31.0319	9283	YuL_20240626_059_RZ_HD.raw	1.94E5	2	59	70			DB Search
2	HD5_DN16801_c2_g1_i17_p201208	true	HQGVMVGMGQKDSYVGDEAQSK	false	99.78	2350.0681	22	0.9	588.52484	4	35.3949	11944	YuL_20240626_059_RZ_HD.raw	4.24E7	3	59	80			DB Search
2	HD5_DN16801_c2_g1_i17_p201208	true	HQGVMVGMGQKDSYVGDEAQSKR	false	101.22	2506.1693	23	2025-03-01	836.39813	3	34.1968	11143	YuL_20240626_059_RZ_HD.raw	4.25E7	4	59	81			DB Search
2	HD5_DN16801_c2_g1_i17_p201208	true	HTFYNELR	false	48.58	1078.5196	8	0.2	540.26715	2	35.7355	11893	YuL_20240626_059_RZ_HD.raw	2.23E6	1	107	114			DB Search
2	HD5_DN16801_c2_g1_i17_p201208	true	IAPPER	false	47.18	681.3809	6	2025-01-01	341.69812	2	31.4903	9533	YuL_20240626_059_RZ_HD.raw		0	349	354			DB Search
2	HD5_DN16801_c2_g1_i17_p201208	true	IIAPPER	false	57.24	794.4650	7	0.5	398.23999	2	31.4085	9453	YuL_20240626_059_RZ_HD.raw	1.17E9	1	348	354			DB Search
2	HD5_DN16801_c2_g1_i17_p201208	true	IIAPPERK	false	98.77	922.5600	8	0.9	308.52756	3	27.1088	7084	YuL_20240626_059_RZ_HD.raw	1.18E9	6	348	355			DB Search
2	HD5_DN16801_c2_g1_i17_p201208	true	IKIIAPPER	false	99.20	1035.6440	9	0.3	346.22205	3	36.3408	12193	YuL_20240626_059_RZ_HD.raw	1.14E7	2	346	354			DB Search
2	HD5_DN16801_c2_g1_i17_p201208	true	IKIIAPPERK	false	89.35	1163.7390	10	0.3	388.92038	3	31.9335	9945	YuL_20240626_059_RZ_HD.raw	3.92E6	3	346	355			DB Search
2	HD5_DN16801_c2_g1_i17_p201208	true	ILTERGYSFTTTAER	false	98.80	1743.8791	15	0.9	582.30084	3	40.9469	14819	YuL_20240626_059_RZ_HD.raw	6.07E5	2	211	225			DB Search
2	HD5_DN16801_c2_g1_i17_p201208	true	ISKQEYDESGPSIVHR	false	56.09	1843.9064	16	0.0	461.98389	4	32.2878	10017	YuL_20240626_059_RZ_HD.raw	1.32E5	1	376	391			DB Search
2	HD5_DN16801_c2_g1_i17_p201208	true	ITALAPPTMK	false	33.63	1041.5892	10	2025-06-01	521.80273	2	41.9618	15419	YuL_20240626_059_RZ_HD.raw		0	336	345			DB Search
2	HD5_DN16801_c2_g1_i17_p201208	true	IVTNWDDMEK	false	67.07	1249.5649	10	-0.2	625.78961	2	44.1900	16639	YuL_20240626_059_RZ_HD.raw	9.78E4	1	94	103			DB Search
2	HD5_DN16801_c2_g1_i17_p201208	true	IWHHTFY	false	59.41	1002.4712	7	2025-08-01	502.24374	2	40.9469	14666	YuL_20240626_059_RZ_HD.raw	1.99E5	1	104	110			DB Search
2	HD5_DN16801_c2_g1_i17_p201208	true	IWHHTFYNELR	false	100.21	1514.7419	11	-0.5	505.92099	3	40.9469	15480	YuL_20240626_059_RZ_HD.raw	3.01E7	14	104	114			DB Search
2	HD5_DN16801_c2_g1_i17_p201208	true	KAGFAGDDAPR	false	84.52	1103.5359	11	-1.2	368.85214	3	25.5725	6214	YuL_20240626_059_RZ_HD.raw	4.38E5	2	37	47			DB Search
2	HD5_DN16801_c2_g1_i17_p201208	true	KDLYAN(+0.98)TVLSGGSTM(+15.99)FPGIADR	false	81.10	2329.1260	22	1.0	777.38336	3	52.7053	21308	YuL_20240626_059_RZ_HD.raw		0	310	331	Deamidation (NQ)
2	HD5_DN16801_c2_g1_i17_p201208	true	KDLYAN(+0.98)TVLSGGSTMFPGIADR	false	71.81	2313.1311	22	2.0	1157.57507	2	58.8876	24765	YuL_20240626_059_RZ_HD.raw	9.77E4	1	310	331	Deamidation (NQ)	N6:Deamidation (NQ):1000.00	PEAKS PTM
2	HD5_DN16801_c2_g1_i17_p201208	true	KDLYANTVLSGG	false	53.69	1236.6350	12	-0.7	619.32434	2	43.0657	16006	YuL_20240626_059_RZ_HD.raw	4.51E4	1	310	321			DB Search
2	HD5_DN16801_c2_g1_i17_p201208	true	KDLYANTVLSGGST(+114.04)	false	29.23	1538.7576	14	-4.0	770.38300	2	58.3548	24462	YuL_20240626_059_RZ_HD.raw		0	310	323	Ubiquitin	T14:Ubiquitin:9.34	PEAKS PTM
2	HD5_DN16801_c2_g1_i17_p201208	true	KDLYANTVLSGGSTM(+15.99)FPGIADR	false	98.02	2328.1420	22	0.2	777.05475	3	58.1045	24320	YuL_20240626_059_RZ_HD.raw	3.31E7	4	310	331	Oxidation (M)	M15:Oxidation (M):1000.00	DB Search
2	HD5_DN16801_c2_g1_i17_p201208	true	KDLYANTVLSGGSTMFPG	false	57.62	1856.8978	18	-0.9	929.45532	2	58.0925	24299	YuL_20240626_059_RZ_HD.raw	8.85E4	1	310	327			DB Search
2	HD5_DN16801_c2_g1_i17_p201208	true	KDLYANTVLSGGSTMFPGIADR	false	99.58	2312.1470	22	0.5	771.72333	3	58.3110	24913	YuL_20240626_059_RZ_HD.raw	6.22E7	4	310	331			DB Search
2	HD5_DN16801_c2_g1_i17_p201208	true	KEITALAPPTMK	false	57.52	1298.7268	12	2025-07-01	650.37177	2	39.5743	14091	YuL_20240626_059_RZ_HD.raw	1.73E5	2	334	345			DB Search
2	HD5_DN16801_c2_g1_i17_p201208	true	KIIAPPER	false	69.42	922.5600	8	0.1	308.52728	3	28.0186	7606	YuL_20240626_059_RZ_HD.raw	1.43E6	1	347	354			DB Search
2	HD5_DN16801_c2_g1_i17_p201208	true	KQEYDESGPSIVHR	false	100.05	1643.7903	14	-0.1	548.93732	3	30.3378	8855	YuL_20240626_059_RZ_HD.raw	3.64E6	3	378	391			DB Search
2	HD5_DN16801_c2_g1_i17_p201208	true	KSYELPDGQVITIGNER	false	26.95	1917.9796	17	-1.4	640.33289	3	54.0523	22072	YuL_20240626_059_RZ_HD.raw	2.55E4	1	257	273			DB Search
2	HD5_DN16801_c2_g1_i17_p201208	true	LC(+57.02)YVALDFEQ(+0.98)EMQTAASSSSLEK	false	99.04	2607.1720	23	2025-04-08	1304.60425	2	67.7993	29737	YuL_20240626_059_RZ_HD.raw		0	235	257	Carbamidomethylation
2	HD5_DN16801_c2_g1_i17_p201208	true	LC(+57.02)YVALDFEQEM(+15.99)QTAASSSSLEK	false	92.26	2622.1829	23	-1.8	875.06671	3	59.0995	24926	YuL_20240626_059_RZ_HD.raw	1.16E4	1	235	257	Carbamidomethylation
2	HD5_DN16801_c2_g1_i17_p201208	true	LC(+57.02)YVALDFEQEMQTAASSSSLEK	false	94.90	2606.1880	23	-0.9	869.73584	3	67.9617	29720	YuL_20240626_059_RZ_HD.raw	3.41E5	2	235	257	Carbamidomethylation		DB Search
2	HD5_DN16801_c2_g1_i17_p201208	true	LDFEQEM(+15.99)QTAASSSSLEK	false	93.94	2015.8993	18	-0.9	672.97314	3	42.9308	15776	YuL_20240626_059_RZ_HD.raw	5.76E6	2	240	257	Oxidation (M)	M7:Oxidation (M):1000.00	DB Search
2	HD5_DN16801_c2_g1_i17_p201208	true	LDFEQEMQ(+0.98)TAASSSSLEK	false	53.45	2000.8884	18	2025-03-05	1001.45685	2	59.1827	24930	YuL_20240626_059_RZ_HD.raw		0	240	257	Deamidation (NQ)	Q8:Deamidation (NQ):0.00	PEAKS PTM
2	HD5_DN16801_c2_g1_i17_p201208	true	LDFEQEMQTAASSSSLEK	false	98.57	1999.9044	18	-0.5	667.64178	3	56.6762	23566	YuL_20240626_059_RZ_HD.raw	2.32E7	5	240	257			DB Search
2	HD5_DN16801_c2_g1_i17_p201208	true	LDLAGRDLTDYLM(+15.99)K	false	90.51	1638.8287	14	0.2	547.28363	3	54.3133	22158	YuL_20240626_059_RZ_HD.raw	1.02E6	2	197	210	Oxidation (M)	M13:Oxidation (M):1000.00	DB Search
2	HD5_DN16801_c2_g1_i17_p201208	true	LDLAGRDLTDYLMK	false	94.17	1622.8338	14	-0.3	541.95172	3	59.2117	25002	YuL_20240626_059_RZ_HD.raw	2.47E6	2	197	210			DB Search
2	HD5_DN16801_c2_g1_i17_p201208	true	LLTEAPLNPK	false	79.35	1094.6335	10	0.2	548.32416	2	40.1996	14343	YuL_20240626_059_RZ_HD.raw	3.01E6	1	123	132			DB Search
2	HD5_DN16801_c2_g1_i17_p201208	true	LSGGS(+471.21)T(+471.21)MFPGIADR	false	39.99	2350.0972	14	-1.6	588.53064	4	58.3341	24401	YuL_20240626_059_RZ_HD.raw	8.6E5	1	318	331	SUMO
2	HD5_DN16801_c2_g1_i17_p201208	true	LSGGSTMFPGIADR	false	59.88	1407.6816	14	0.3	704.84833	2	50.0468	19802	YuL_20240626_059_RZ_HD.raw	2.54E4	1	318	331			DB Search
2	HD5_DN16801_c2_g1_i17_p201208	true	LTEAPLNPK	false	59.62	981.5495	9	0.1	491.78207	2	32.9195	10282	YuL_20240626_059_RZ_HD.raw	3.46E5	1	124	132			DB Search
2	HD5_DN16801_c2_g1_i17_p201208	true	LYANT(+114.04)VLSGGSTM(+15.99)FPGIADR	false	30.38	2199.0630	20	-7.5	1100.53052	2	64.4129	27840	YuL_20240626_059_RZ_HD.raw		0	312	331	Ubiquitin
2	HD5_DN16801_c2_g1_i17_p201208	true	M(+15.99)QKEITALAPPTM(+15.99)K	false	98.27	1589.8157	14	-0.1	530.94580	3	35.3272	11663	YuL_20240626_059_RZ_HD.raw	4.3E5	2	332	345	Oxidation (M)
2	HD5_DN16801_c2_g1_i17_p201208	true	M(+15.99)QKEITALAPPTMK	false	99.22	1573.8208	14	-0.1	525.61414	3	40.4681	14512	YuL_20240626_059_RZ_HD.raw	1.87E6	2	332	345	Oxidation (M)	M1:Oxidation (M):72.18	DB Search
2	HD5_DN16801_c2_g1_i17_p201208	true	M(+15.99)TQIM(+15.99)FETF	false	99.30	1178.4988	9	0.5	590.25696	2	58.3669	24428	YuL_20240626_059_RZ_HD.raw	1.02E5	1	138	146	Oxidation (M)
2	HD5_DN16801_c2_g1_i17_p201208	true	M(+15.99)TQIMFETF	false	42.33	1162.5039	9	-0.2	582.25909	2	65.1464	28344	YuL_20240626_059_RZ_HD.raw	6.59E4	1	138	146	Oxidation (M)	M1:Oxidation (M):25.70	DB Search
2	HD5_DN16801_c2_g1_i17_p201208	true	M(+15.99)VGMGQK	false	80.29	765.3513	7	-0.5	383.68274	2	25.9739	6444	YuL_20240626_059_RZ_HD.raw	2.47E5	1	63	69	Oxidation (M)	M1:Oxidation (M):47.36	DB Search
2	HD5_DN16801_c2_g1_i17_p201208	true	M(+42.01)(+15.99)QKEITALAPPTMK	false	64.83	1615.8313	14	0.8	808.92358	2	46.0707	17650	YuL_20240626_059_RZ_HD.raw	1.54E5	2	332	345	Acetylation (N-term)
2	HD5_DN16801_c2_g1_i17_p201208	true	M(+42.01)GDEDVAALVVDNGSGMC(+57.02)K(+14.02)	false	71.31	2022.8696	19	2025-03-01	1012.44342	2	64.3377	27799	YuL_20240626_059_RZ_HD.raw		0	19	37	Acetylation (N-term)
2	HD5_DN16801_c2_g1_i17_p201208	true	MESAGIHETTYNSIMK	false	96.53	1810.8230	16	-0.1	604.61487	3	40.0095	14308	YuL_20240626_059_RZ_HD.raw	1.7E5	1	288	303			DB Search
2	HD5_DN16801_c2_g1_i17_p201208	true	MQ(+152.05)T(+471.21)AASSSSLEKSYELPDGQVITIGNER	false	47.40	3633.7101	28	-8.7	1212.23340	3	56.0022	23146	YuL_20240626_059_RZ_HD.raw		0	246	273	Noradrenaline
2	HD5_DN16801_c2_g1_i17_p201208	true	MQKEITALAPPTM(+15.99)K	false	91.15	1573.8208	14	-0.1	525.61414	3	37.2983	12911	YuL_20240626_059_RZ_HD.raw	2.57E6	2	332	345	Oxidation (M)	M13:Oxidation (M):68.66	DB Search
2	HD5_DN16801_c2_g1_i17_p201208	true	MQKEITALAPPTMK	false	100.36	1557.8258	14	-0.4	520.28235	3	42.3314	15533	YuL_20240626_059_RZ_HD.raw	2.09E7	2	332	345			DB Search
2	HD5_DN16801_c2_g1_i17_p201208	true	MQKEITALAPPTMKIK	false	95.90	1799.0049	16	0.6	600.67590	3	43.7191	16324	YuL_20240626_059_RZ_HD.raw	6.89E4	1	332	347			DB Search
2	HD5_DN16801_c2_g1_i17_p201208	true	MQTAASSSSLEK	false	79.94	1238.5813	12	0.5	620.29822	2	27.7119	7441	YuL_20240626_059_RZ_HD.raw	7.79E4	1	246	257			DB Search
2	HD5_DN16801_c2_g1_i17_p201208	true	MTQIMFETF	false	95.93	1146.5089	9	-0.2	574.26166	2	68.3362	30000	YuL_20240626_059_RZ_HD.raw	1.23E5	1	138	146			DB Search
2	HD5_DN16801_c2_g1_i17_p201208	true	MVGMGQK	false	95.47	749.3564	7	-0.7	375.68521	2	26.9029	6971	YuL_20240626_059_RZ_HD.raw		0	63	69			DB Search
2	HD5_DN16801_c2_g1_i17_p201208	true	NT(+114.04)VLSGGSTMFPGIADR	false	2025-04-27	1835.8836	17	0.6	918.94958	2	65.0746	28153	YuL_20240626_059_RZ_HD.raw	1.07E5	1	315	331	Ubiquitin	T2:Ubiquitin:28.36	PEAKS PTM
2	HD5_DN16801_c2_g1_i17_p201208	true	NTVLSGGSTMFPGIADR	false	73.13	1721.8406	17	-1.7	861.92615	2	55.4365	22801	YuL_20240626_059_RZ_HD.raw	8.82E4	1	315	331			DB Search
2	HD5_DN16801_c2_g1_i17_p201208	true	NWDDM(+15.99)EK	false	87.94	952.3596	7	-0.1	477.18704	2	28.5187	7786	YuL_20240626_059_RZ_HD.raw	6.4E5	1	97	103	Oxidation (M)	M5:Oxidation (M):1000.00	DB Search
2	HD5_DN16801_c2_g1_i17_p201208	true	NWDDMEK	false	74.85	936.3647	7	-0.2	469.18954	2	36.7121	12424	YuL_20240626_059_RZ_HD.raw	4.59E6	1	97	103			DB Search
2	HD5_DN16801_c2_g1_i17_p201208	true	PDGQVITIGNER	false	73.91	1297.6626	12	-0.1	649.83850	2	56.0332	23163	YuL_20240626_059_RZ_HD.raw		0	262	273			DB Search
2	HD5_DN16801_c2_g1_i17_p201208	true	PEEHPVLLTEAPLN(+0.98)PK	false	47.28	1783.9356	16	2025-08-08	595.65771	3	47.2738	18299	YuL_20240626_059_RZ_HD.raw		0	117	132	Deamidation (NQ)	N14:Deamidation (NQ):1000.00	PEAKS PTM
2	HD5_DN16801_c2_g1_i17_p201208	true	PEEHPVLLTEAPLNPK	false	98.33	1782.9515	16	0.0	595.32446	3	47.0467	18457	YuL_20240626_059_RZ_HD.raw	1.3E7	3	117	132			DB Search
2	HD5_DN16801_c2_g1_i17_p201208	true	PEEHPVLLTEAPLNPK(+114.04)ANR(+14.02)	false	29.13	2252.1913	19	2025-09-01	751.73914	3	47.3967	18365	YuL_20240626_059_RZ_HD.raw		0	117	135	Ubiquitin
2	HD5_DN16801_c2_g1_i17_p201208	true	PHAILR	false	34.65	705.4286	6	0.4	353.72171	2	36.3786	12288	YuL_20240626_059_RZ_HD.raw	1.35E5	1	191	196			DB Search
2	HD5_DN16801_c2_g1_i17_p201208	true	PSIVGRPR	false	45.89	880.5243	8	-0.1	441.26938	2	43.8542	16414	YuL_20240626_059_RZ_HD.raw	4.31E5	1	51	58			DB Search
2	HD5_DN16801_c2_g1_i17_p201208	true	PVLLTEAPLNPK	false	92.60	1290.7547	12	0.4	646.38489	2	48.9987	19216	YuL_20240626_059_RZ_HD.raw	1.27E5	1	121	132			DB Search
2	HD5_DN16801_c2_g1_i17_p201208	true	Q(+136.05)GVM(+15.99)VGMGQK	false	32.93	1185.5517	10	-3.0	593.78131	2	26.3114	6637	YuL_20240626_059_RZ_HD.raw		0	60	69	Dopa
2	HD5_DN16801_c2_g1_i17_p201208	true	Q(+42.01)(+159.07)GVMVGMGQK	false	41.02	1234.5834	10	2025-05-08	618.30426	2	43.7191	16340	YuL_20240626_059_RZ_HD.raw	7.48E5	2	60	69	Acetylation (N-term)
2	HD5_DN16801_c2_g1_i17_p201208	true	QEYDESGPSIVH	false	97.15	1359.5942	12	-0.1	680.80432	2	36.2734	12245	YuL_20240626_059_RZ_HD.raw	4.92E4	1	379	390			DB Search
2	HD5_DN16801_c2_g1_i17_p201208	true	QEYDESGPSIVHR	false	100.01	1515.6954	13	2025-02-01	506.23965	3	33.3923	10511	YuL_20240626_059_RZ_HD.raw	6.08E7	2	379	391			DB Search
2	HD5_DN16801_c2_g1_i17_p201208	true	QEYDESGPSIVHRK	false	100.80	1643.7903	14	-0.1	548.93732	3	29.4295	8320	YuL_20240626_059_RZ_HD.raw	8.37E6	3	379	392			DB Search
2	HD5_DN16801_c2_g1_i17_p201208	true	QGVMVGMGQK	false	62.69	1033.5049	10	0.1	517.75977	2	35.0206	11487	YuL_20240626_059_RZ_HD.raw	3.8E5	1	60	69			DB Search
2	HD5_DN16801_c2_g1_i17_p201208	true	QKEITALAPPTMK	false	38.64	1426.7854	13	0.0	476.60242	3	40.1029	14394	YuL_20240626_059_RZ_HD.raw	6.33E4	1	333	345			DB Search
2	HD5_DN16801_c2_g1_i17_p201208	true	QQMWISK	false	31.53	919.4586	7	-0.2	460.73645	2	38.7768	13627	YuL_20240626_059_RZ_HD.raw		0	372	378			DB Search
2	HD5_DN16801_c2_g1_i17_p201208	true	R(+14.02)C(+57.02)PEALFQ(+152.05)PSFLGMESAGIHETTYNSIMK	false	62.95	3479.6196	29	-6.8	1160.87256	3	67.1969	29395	YuL_20240626_059_RZ_HD.raw		0	275	303	Methylation(KR)
2	HD5_DN16801_c2_g1_i17_p201208	true	SGGSTM(+15.99)FPGIADR	false	91.71	1310.5925	13	-0.3	656.30334	2	40.7786	14627	YuL_20240626_059_RZ_HD.raw	3.34E6	1	319	331	Oxidation (M)	M6:Oxidation (M):1000.00	DB Search
2	HD5_DN16801_c2_g1_i17_p201208	true	SGGSTMFPGIADR	false	94.49	1294.5976	13	0.9	648.30664	2	47.1052	18137	YuL_20240626_059_RZ_HD.raw	1.09E7	1	319	331			DB Search
2	HD5_DN16801_c2_g1_i17_p201208	true	SLSTFQQMWISK	false	88.06	1454.7228	12	0.0	728.36865	2	60.4326	25622	YuL_20240626_059_RZ_HD.raw	2.73E4	1	367	378			DB Search
2	HD5_DN16801_c2_g1_i17_p201208	true	STFQQM(+15.99)WISK	false	2025-03-31	1270.6016	10	2025-01-07	636.31256	2	44.4435	16795	YuL_20240626_059_RZ_HD.raw	1.23E4	1	369	378	Oxidation (M)	M6:Oxidation (M):1000.00	DB Search
2	HD5_DN16801_c2_g1_i17_p201208	true	STFQQMWISK	false	67.36	1254.6067	10	-1.6	628.30963	2	52.6983	21325	YuL_20240626_059_RZ_HD.raw	3.27E4	1	369	378			DB Search
2	HD5_DN16801_c2_g1_i17_p201208	true	STM(+15.99)FPGIADR	false	49.79	1109.5175	10	-0.3	555.76587	2	40.9809	14864	YuL_20240626_059_RZ_HD.raw	1.25E5	1	322	331	Oxidation (M)	M3:Oxidation (M):1000.00	DB Search
2	HD5_DN16801_c2_g1_i17_p201208	true	SYELPDGQ(+0.98)VITIGNER	false	34.85	1790.8686	16	2025-04-08	896.44910	2	57.9273	24472	YuL_20240626_059_RZ_HD.raw	1.7E5	1	258	273	Deamidation (NQ)	Q8:Deamidation (NQ):34.81	PEAKS PTM
2	HD5_DN16801_c2_g1_i17_p201208	true	SYELPDGQVITIG	false	66.53	1390.6980	13	-0.2	696.35614	2	65.9586	28736	YuL_20240626_059_RZ_HD.raw	6.19E5	1	258	270			DB Search
2	HD5_DN16801_c2_g1_i17_p201208	true	SYELPDGQVITIGN(+0.98)ER	false	98.90	1790.8686	16	2025-08-01	896.44318	2	57.5935	23839	YuL_20240626_059_RZ_HD.raw	2.36E6	3	258	273	Deamidation (NQ)	N14:Deamidation (NQ):71.27	PEAKS PTM
2	HD5_DN16801_c2_g1_i17_p201208	true	SYELPDGQVITIGNER	false	100.99	1789.8846	16	-4.6	597.63275	3	56.6201	23479	YuL_20240626_059_RZ_HD.raw	6.83E8	13	258	273			DB Search
2	HD5_DN16801_c2_g1_i17_p201208	true	TALAPPTMK	false	34.03	928.5052	9	-0.7	929.51178	1	44.6939	17001	YuL_20240626_059_RZ_HD.raw	3.73E6	2	337	345			DB Search
2	HD5_DN16801_c2_g1_i17_p201208	true	TEAPLNPK	false	43.97	868.4654	8	-0.3	435.23984	2	26.6995	6951	YuL_20240626_059_RZ_HD.raw	2.03E7	1	125	132			DB Search
2	HD5_DN16801_c2_g1_i17_p201208	true	TFQQMWISK	false	59.59	1167.5747	9	0.5	584.79492	2	50.8517	20232	YuL_20240626_059_RZ_HD.raw	6.82E4	1	370	378			DB Search
2	HD5_DN16801_c2_g1_i17_p201208	true	TFYNELR	false	34.28	941.4607	7	-0.4	471.73743	2	40.8796	14735	YuL_20240626_059_RZ_HD.raw	1.82E6	1	108	114			DB Search
2	HD5_DN16801_c2_g1_i17_p201208	true	TTGIVFDSGDGVSH	false	68.56	1390.6364	14	-0.2	696.32538	2	42.8298	15816	YuL_20240626_059_RZ_HD.raw	9.2E5	1	167	180			DB Search
2	HD5_DN16801_c2_g1_i17_p201208	true	TTGIVFDSGDGVSHTVPIYEGY	false	85.19	2313.0801	22	-0.1	1157.54724	2	59.9004	25257	YuL_20240626_059_RZ_HD.raw	3.12E5	1	167	188			DB Search
2	HD5_DN16801_c2_g1_i17_p201208	true	TTGIVFDSGDGVSHTVPIYEGYALPH	false	98.30	2731.3129	26	0.0	911.44495	3	59.9604	25237	YuL_20240626_059_RZ_HD.raw	4.16E6	2	167	192			DB Search
2	HD5_DN16801_c2_g1_i17_p201208	true	TTGIVFDSGDGVSHTVPIYEGYALPHAILR	false	98.69	3184.6192	30	-0.8	1062.54614	3	63.6513	27571	YuL_20240626_059_RZ_HD.raw	7.74E6	3	167	196			DB Search
2	HD5_DN16801_c2_g1_i17_p201208	true	TVLSGGSTM(+15.99)FPGIADR	false	64.96	1623.7926	16	-0.2	812.90344	2	48.3204	18779	YuL_20240626_059_RZ_HD.raw	1.58E6	1	316	331	Oxidation (M)	M9:Oxidation (M):1000.00	DB Search
2	HD5_DN16801_c2_g1_i17_p201208	true	TVLSGGSTMFPGIADR	false	72.75	1607.7977	16	-0.5	804.90576	2	54.8889	22599	YuL_20240626_059_RZ_HD.raw	4.88E6	1	316	331			DB Search
2	HD5_DN16801_c2_g1_i17_p201208	true	TVPIYEGYALPHAILR	false	93.25	1811.9934	16	0.6	605.00543	3	57.5794	24056	YuL_20240626_059_RZ_HD.raw	2.8E4	1	181	196			DB Search
2	HD5_DN16801_c2_g1_i17_p201208	true	TYNSIMK	false	28.77	855.4160	7	-0.7	428.71500	2	32.4918	10060	YuL_20240626_059_RZ_HD.raw	2.66E5	1	297	303			DB Search
2	HD5_DN16801_c2_g1_i17_p201208	true	VAALVVDNGSGMC(+57.02)K(+14.02)	false	48.09	1433.7006	14	-0.6	717.85718	2	39.8102	14215	YuL_20240626_059_RZ_HD.raw	4.23E4	1	24	37	Carbamidomethylation
2	HD5_DN16801_c2_g1_i17_p201208	true	VALDFEQEM(+15.99)QTAASSSSLEK	false	97.74	2186.0049	20	0.0	729.67560	3	47.6018	18509	YuL_20240626_059_RZ_HD.raw	2.43E4	1	238	257	Oxidation (M)	M9:Oxidation (M):1000.00	DB Search
2	HD5_DN16801_c2_g1_i17_p201208	true	VALDFEQEMQ(+0.98)TAASSSSLEK	false	32.27	2170.9940	20	2025-01-04	724.67493	3	60.4620	25651	YuL_20240626_059_RZ_HD.raw		0	238	257	Deamidation (NQ)	Q10:Deamidation (NQ):6.63	PEAKS PTM
2	HD5_DN16801_c2_g1_i17_p201208	true	VALDFEQEMQTAASSSSLEK	false	97.28	2170.0099	20	-4.5	1086.00732	2	60.5231	25685	YuL_20240626_059_RZ_HD.raw	1.71E6	2	238	257			DB Search
2	HD5_DN16801_c2_g1_i17_p201208	true	VAPEEHPVLLT	false	50.38	1203.6499	11	0.0	602.83221	2	43.2105	15986	YuL_20240626_059_RZ_HD.raw	1.26E8	1	115	125			DB Search
2	HD5_DN16801_c2_g1_i17_p201208	true	VAPEEHPVLLTE	false	80.87	1332.6925	12	-0.9	667.35291	2	43.9888	16550	YuL_20240626_059_RZ_HD.raw	50000	1	115	126			DB Search
2	HD5_DN16801_c2_g1_i17_p201208	true	VAPEEHPVLLTEA	false	63.24	1403.7296	13	-1.0	702.87140	2	45.9428	17669	YuL_20240626_059_RZ_HD.raw	2.43E5	1	115	127			DB Search
2	HD5_DN16801_c2_g1_i17_p201208	true	VAPEEHPVLLTEAPLN	false	83.01	1727.9093	16	-1.3	864.96082	2	51.8133	20716	YuL_20240626_059_RZ_HD.raw	2.75E5	2	115	130			DB Search
2	HD5_DN16801_c2_g1_i17_p201208	true	VAPEEHPVLLTEAPLN(+0.98)PK	false	73.23	1954.0411	18	2025-08-02	652.35614	3	48.7433	19071	YuL_20240626_059_RZ_HD.raw	1.12E6	2	115	132	Deamidation (NQ)	N16:Deamidation (NQ):1000.00	PEAKS PTM
2	HD5_DN16801_c2_g1_i17_p201208	true	VAPEEHPVLLTEAPLNPK	false	100.94	1953.0571	18	-0.2	652.02618	3	48.1884	18813	YuL_20240626_059_RZ_HD.raw	2.42E9	11	115	132			DB Search
2	HD5_DN16801_c2_g1_i17_p201208	true	VAPEEHPVLLTEAPLNPKANR	false	96.48	2294.2382	21	0.1	574.56689	4	43.6515	16418	YuL_20240626_059_RZ_HD.raw	1.4E5	2	115	135			DB Search
2	HD5_DN16801_c2_g1_i17_p201208	true	VGDEAQSKR	false	44.66	988.4937	9	-1.0	495.25366	2	25.5921	6215	YuL_20240626_059_RZ_HD.raw		0	73	81			DB Search
2	HD5_DN16801_c2_g1_i17_p201208	true	VGMGQK	false	47.08	618.3159	6	-0.9	619.32263	1	29.6355	8481	YuL_20240626_059_RZ_HD.raw	6.7E6	2	64	69			DB Search
2	HD5_DN16801_c2_g1_i17_p201208	true	VGMGQKDSYVGDEAQSKR	false	56.43	1953.9214	18	2025-02-03	652.31653	3	28.5344	7937	YuL_20240626_059_RZ_HD.raw	1.32E4	1	64	81			DB Search
2	HD5_DN16801_c2_g1_i17_p201208	true	VLSGGSTM(+15.99)FPGIADR	false	53.39	1522.7449	15	-0.6	762.37927	2	45.8414	17415	YuL_20240626_059_RZ_HD.raw	8.4E5	1	317	331	Oxidation (M)	M8:Oxidation (M):1000.00	DB Search
2	HD5_DN16801_c2_g1_i17_p201208	true	VLSGGSTMFPGIADR	false	86.70	1506.7500	15	-1.1	754.38147	2	52.3820	21026	YuL_20240626_059_RZ_HD.raw	1.99E6	1	317	331			DB Search
2	HD5_DN16801_c2_g1_i17_p201208	true	VMVGMGQ(+159.07)KDS(+114.04)YVGDEAQSK	false	27.92	2301.0401	19	2025-01-04	576.26965	4	31.2473	9399	YuL_20240626_059_RZ_HD.raw		0	62	80	Serotonin
2	HD5_DN16801_c2_g1_i17_p201208	true	VMVGMGQK	false	35.35	848.4248	8	0.2	425.21976	2	31.1001	9284	YuL_20240626_059_RZ_HD.raw	2.4E5	1	62	69			DB Search
2	HD5_DN16801_c2_g1_i17_p201208	true	WDDMEK	false	33.29	822.3218	6	0.2	412.16824	2	30.8938	9153	YuL_20240626_059_RZ_HD.raw	4.68E5	1	98	103			DB Search
2	HD5_DN16801_c2_g1_i17_p201208	true	WISKQEYDESGPSIVHR	false	98.91	2029.9857	17	-1.3	677.66827	3	38.3602	13381	YuL_20240626_059_RZ_HD.raw	2.94E5	2	375	391			DB Search
2	HD5_DN16801_c2_g1_i17_p201208	true	YPIEHGIVTN(+0.98)WDDMEK(+14.02)IWHHTFYNELR	false	38.13	3457.6189	27	2025-08-07	1153.55591	3	67.7674	29719	YuL_20240626_059_RZ_HD.raw		0	88	114	Deamidation (NQ)
2	HD5_DN16801_c2_g1_i17_p201208	true	YPIEHGIVTNWDDM(+15.99)EK	false	99.02	1961.8829	16	2025-01-02	654.96960	3	46.1992	17721	YuL_20240626_059_RZ_HD.raw		0	88	103	Oxidation (M)	M14:Oxidation (M):1000.00	DB Search
2	HD5_DN16801_c2_g1_i17_p201208	true	YPIEHGIVTNWDDMEK	false	101.40	1945.8880	16	2025-02-01	649.63739	3	51.2534	20437	YuL_20240626_059_RZ_HD.raw	3.71E5	1	88	103			DB Search
2	HD5_DN16801_c2_g1_i17_p201208	true	YPIEHGIVTNWDDMEK(+14.02)IWHHTFYNELR	false	49.78	3456.6349	27	0.2	692.33441	5	67.5655	29533	YuL_20240626_059_RZ_HD.raw	5.38E6	3	88	114	Methylation(KR)	K16:Methylation(KR):88.86	PEAKS PTM
2	HD5_DN16801_c2_g1_i17_p201208	true	YVALDFEQ(+0.98)EMQTAASSSSLEK	false	62.65	2334.0573	21	2025-07-06	1168.04370	2	63.8224	27512	YuL_20240626_059_RZ_HD.raw		0	237	257	Deamidation (NQ)	Q8:Deamidation (NQ):22.45	PEAKS PTM
2	HD5_DN16801_c2_g1_i17_p201208	true	YVALDFEQEMQTAASSSSLEK	false	97.56	2333.0733	21	-4.9	1167.53821	2	63.6293	27404	YuL_20240626_059_RZ_HD.raw	1.78E4	1	237	257			DB Search
2	HD5_DN16801_c2_g1_i17_p201208	true	YVGDEAQSK	false	70.57	995.4560	9	0.0	498.73526	2	27.0336	7006	YuL_20240626_059_RZ_HD.raw	1.19E6	1	72	80			DB Search
2	HD5_DN16801_c2_g1_i17_p201208	true	YVGDEAQSKR	false	70.03	1151.5571	10	2025-01-01	576.78644	2	25.5852	6211	YuL_20240626_059_RZ_HD.raw		0	72	81			DB Search
2,HD5_DN16801_c2_g1_i17_p201208,true,YVGDEAQSKR,false,70.03,1151.5571,10,1.1,576.78644,2,25.5852,6211,YuL_20240626_059_RZ_HD.raw,,0,72,81,"",,DB Search

## Sheet: Larva, May Q42
Protein Group	Accession	Top	Peptide	Unique	-10LgP	Mass	Length	ppm	m/z	z	RT	Scan	Source File	Area Sample 1	Area Sample 2	Area Sample 3	#Feature	Start	End	PTM	AScore	Found By
2	HD5_DN16801_c2_g1_i17_p201208	true	HQ(+0.98)GVM(+15.99)VGMGQK	false	2025-12-29	1187.5427	11	-0.3	594.77844	2	35.8707	12159	YuL_20240626_059_RZ_HD.raw	1.29E6	1	59	69	Deamidation (NQ)
2	HD5_DN16801_c2_g1_i17_p201208	true	HQ(+0.98)GVMVGMGQK	false	59.65	1171.5478	11	2.0	586.78235	2	33.5712	10726	YuL_20240626_059_RZ_HD.raw	1.19E5	1	59	69	Deamidation (NQ)	Q2:Deamidation (NQ):140.33	PEAKS PTM
2	HD5_DN16801_c2_g1_i17_p201208	true	HQGVM(+15.99)VGM	false	55.12	873.3837	8	-0.3	437.69901	2	32.9535	10313	YuL_20240626_059_RZ_HD.raw	5.66E5	1	59	66	Oxidation (M)	M5:Oxidation (M):78.06	DB Search
2	HD5_DN16801_c2_g1_i17_p201208	true	HQGVM(+15.99)VGM(+15.99)GQK	false	95.36	1202.5536	11	-1.0	401.85806	3	25.9739	6476	YuL_20240626_059_RZ_HD.raw	9.79E6	6	59	69	Oxidation (M)
2	HD5_DN16801_c2_g1_i17_p201208	true	HQGVM(+15.99)VGM(+15.99)GQKDSYVGDEAQSK	false	101.32	2382.0580	22	0.9	596.52228	4	28.9007	8027	YuL_20240626_059_RZ_HD.raw	1.95E7	3	59	80	Oxidation (M)
2	HD5_DN16801_c2_g1_i17_p201208	true	HQGVM(+15.99)VGM(+15.99)GQKDSYVGDEAQSKR	false	99.61	2538.1591	23	-0.1	635.54700	4	27.6785	7364	YuL_20240626_059_RZ_HD.raw	1.07E7	3	59	81	Oxidation (M)
2	HD5_DN16801_c2_g1_i17_p201208	true	HQGVM(+15.99)VGMGQ	false	81.74	1058.4637	10	0.7	530.23950	2	30.7623	9148	YuL_20240626_059_RZ_HD.raw	4.8E4	1	59	68	Oxidation (M)	M5:Oxidation (M):16.66	DB Search
2	HD5_DN16801_c2_g1_i17_p201208	true	HQGVM(+15.99)VGMGQ(+0.98)KDSYVGDEAQSKR	false	94.87	2523.1482	23	2025-03-06	842.06195	3	31.7288	9598	YuL_20240626_059_RZ_HD.raw	1.46E5	1	59	81	Oxidation (M)
2	HD5_DN16801_c2_g1_i17_p201208	true	HQGVM(+15.99)VGMGQK	false	101.00	1186.5587	11	0.5	396.52704	3	25.9739	6678	YuL_20240626_059_RZ_HD.raw	1.17E9	6	59	69	Oxidation (M)	M5:Oxidation (M):68.47	DB Search
2	HD5_DN16801_c2_g1_i17_p201208	true	HQGVM(+15.99)VGMGQKDSYVGDEAQSK	false	101.04	2366.0631	22	-1.5	1184.03699	2	32.8855	10332	YuL_20240626_059_RZ_HD.raw	1.03E7	3	59	80	Oxidation (M)	M5:Oxidation (M):44.44	DB Search
2	HD5_DN16801_c2_g1_i17_p201208	true	HQGVM(+15.99)VGMGQKDSYVGDEAQSKR	false	101.16	2522.1642	23	0.8	505.44052	5	31.3030	9382	YuL_20240626_059_RZ_HD.raw	6.65E6	5	59	81	Oxidation (M)	M5:Oxidation (M):72.29	DB Search
2	HD5_DN16801_c2_g1_i17_p201208	true	HQGVMVG	false	32.31	726.3483	7	-0.1	364.18140	2	28.0186	7587	YuL_20240626_059_RZ_HD.raw	2.9E5	1	59	65			DB Search
2	HD5_DN16801_c2_g1_i17_p201208	true	HQGVMVGM	false	52.55	857.3888	8	-0.4	429.70151	2	38.5327	13430	YuL_20240626_059_RZ_HD.raw	1.13E7	1	59	66			DB Search
2	HD5_DN16801_c2_g1_i17_p201208	true	HQGVMVGM(+15.99)	false	73.48	873.3837	8	0.1	437.69916	2	28.3892	7801	YuL_20240626_059_RZ_HD.raw	5.67E5	1	59	66	Oxidation (M)	M8:Oxidation (M):77.24	DB Search
2	HD5_DN16801_c2_g1_i17_p201208	true	HQGVMVGM(+15.99)GQ	false	59.98	1058.4637	10	0.7	530.23950	2	27.6444	7411	YuL_20240626_059_RZ_HD.raw	3.67E4	1	59	68	Oxidation (M)	M8:Oxidation (M):32.97	DB Search
2	HD5_DN16801_c2_g1_i17_p201208	true	HQGVMVGM(+15.99)GQ(+0.98)K(+42.01)DSYVGDEAQSK	false	31.31	2409.0576	22	2025-04-06	804.03162	3	37.6588	13010	YuL_20240626_059_RZ_HD.raw		0	59	80	Oxidation (M)
2	HD5_DN16801_c2_g1_i17_p201208	true	HQGVMVGM(+15.99)GQK	false	100.10	1186.5587	11	-0.2	396.52676	3	25.6633	6258	YuL_20240626_059_RZ_HD.raw		0	59	69	Oxidation (M)	M8:Oxidation (M):57.45	DB Search
2	HD5_DN16801_c2_g1_i17_p201208	true	HQGVMVGM(+15.99)GQK(+42.01)DSYVGDEAQSKR	false	30.76	2564.1747	23	0.2	642.05109	4	35.6019	11863	YuL_20240626_059_RZ_HD.raw	4.31E4	1	59	81	Oxidation (M)
2	HD5_DN16801_c2_g1_i17_p201208	true	HQGVMVGM(+15.99)GQKDSYVGDEAQSK	false	101.31	2366.0631	22	-1.3	1184.03723	2	31.0319	9273	YuL_20240626_059_RZ_HD.raw	1.91E7	5	59	80	Oxidation (M)	M8:Oxidation (M):62.26	DB Search
2	HD5_DN16801_c2_g1_i17_p201208	true	HQGVMVGM(+15.99)GQKDSYVGDEAQSKR	false	100.69	2522.1642	23	-1.3	841.72754	3	29.4635	8367	YuL_20240626_059_RZ_HD.raw	1.36E7	4	59	81	Oxidation (M)	M8:Oxidation (M):68.47	DB Search
2	HD5_DN16801_c2_g1_i17_p201208	true	HQGVMVGMG	false	86.38	914.4102	9	-0.4	458.21222	2	36.8122	12517	YuL_20240626_059_RZ_HD.raw	1.94E5	1	59	67			DB Search
2	HD5_DN16801_c2_g1_i17_p201208	true	HQGVMVGMGQ	false	83.03	1042.4688	10	-0.7	522.24133	2	36.0384	12078	YuL_20240626_059_RZ_HD.raw	3.32E5	1	59	68			DB Search
2	HD5_DN16801_c2_g1_i17_p201208	true	HQGVMVGMGQ(+0.98)K(+114.04)DSYVGDEAQSK	false	89.80	2465.0951	22	-0.8	822.70496	3	38.3950	13425	YuL_20240626_059_RZ_HD.raw	6.88E4	1	59	80	Deamidation (NQ)
2	HD5_DN16801_c2_g1_i17_p201208	true	HQGVMVGMGQ(+0.98)K(+114.04)DSYVGDEAQSKR	false	70.93	2621.1962	23	1.0	656.30701	4	36.4744	12361	YuL_20240626_059_RZ_HD.raw	1.03E5	1	59	81	Deamidation (NQ)
2	HD5_DN16801_c2_g1_i17_p201208	true	HQGVMVGMGQ(+152.05)	false	30.32	1194.5158	10	-5.8	598.26172	2	35.3949	11739	YuL_20240626_059_RZ_HD.raw	4.6E4	1	59	68	Noradrenaline	Q10:Noradrenaline:63.64	PEAKS PTM
2	HD5_DN16801_c2_g1_i17_p201208	true	HQGVMVGMGQK	false	98.90	1170.5638	11	2025-02-01	391.19565	3	29.5906	8832	YuL_20240626_059_RZ_HD.raw	3.21E9	17	59	69			DB Search
2	HD5_DN16801_c2_g1_i17_p201208	true	HQGVMVGMGQK(+14.02)DSYVGDEAQ(+136.05)S	false	26.83	2372.0407	21	2025-01-03	791.69000	3	35.4289	11716	YuL_20240626_059_RZ_HD.raw		0	59	79	Methylation(KR)
2	HD5_DN16801_c2_g1_i17_p201208	true	HQGVMVGMGQK(+14.02)DSYVGDEAQ(+152.05)S	false	41.83	2388.0358	21	-9.2	598.01074	4	35.4091	11739	YuL_20240626_059_RZ_HD.raw		0	59	79	Methylation(KR)
2	HD5_DN16801_c2_g1_i17_p201208	true	HQGVMVGMGQKD	false	94.54	1285.5907	12	-0.2	429.53745	3	31.0319	9283	YuL_20240626_059_RZ_HD.raw	1.94E5	2	59	70			DB Search
2	HD5_DN16801_c2_g1_i17_p201208	true	HQGVMVGMGQKDSYVGDEAQSK	false	99.78	2350.0681	22	0.9	588.52484	4	35.3949	11944	YuL_20240626_059_RZ_HD.raw	4.24E7	3	59	80			DB Search
2	HD5_DN16801_c2_g1_i17_p201208	true	HQGVMVGMGQKDSYVGDEAQSKR	false	101.22	2506.1693	23	2025-03-01	836.39813	3	34.1968	11143	YuL_20240626_059_RZ_HD.raw	4.25E7	4	59	81			DB Search
2	HD5_DN16801_c2_g1_i17_p201208	true	Q(+136.05)GVM(+15.99)VGMGQK	false	32.93	1185.5517	10	-3.0	593.78131	2	26.3114	6637	YuL_20240626_059_RZ_HD.raw		0	60	69	Dopa
2	HD5_DN16801_c2_g1_i17_p201208	true	Q(+42.01)(+159.07)GVMVGMGQK	false	41.02	1234.5834	10	2025-05-08	618.30426	2	43.7191	16340	YuL_20240626_059_RZ_HD.raw	7.48E5	2	60	69	Acetylation (N-term)
2	HD5_DN16801_c2_g1_i17_p201208	true	QGVMVGMGQK	false	62.69	1033.5049	10	0.1	517.75977	2	35.0206	11487	YuL_20240626_059_RZ_HD.raw	3.8E5	1	60	69			DB Search

## Sheet: Adult, September
Protein Group	Accession	Top	Peptide	Unique	-10LgP	Mass	Length	ppm	m/z	z	RT	Scan	Source File	Area Sample 1	Area Sample 2	Area Sample 3	#Feature	Start	End	PTM	AScore	Found By
1	HD5_DN16801_c2_g1_i16_p201205	true	G(+42.01)DEDVAALVVDNGSGM(+15.99)C(+57.02)K(+14.02)	true	64.59	1907.8241	18	-0.6	954.91870	2	69.6170	34347	YuL_20240922_060_RZ_HD-1.raw	4.41E6	1	2	19	Acetylation (N-term)
1	HD5_DN16801_c2_g1_i16_p201205	true	AGFAGDDAPR	false	104.24	975.4410	10	-0.6	488.72748	2	37.2568	15813	YuL_20240922_060_RZ_HD-1.raw	1.05E9	2	20	29			DB Search
1	HD5_DN16801_c2_g1_i16_p201205	true	AGIHETTYNSIM(+15.99)K	false	68.14	1479.7028	13	2025-08-02	494.24292	3	39.9977	17379	YuL_20240922_060_RZ_HD-1.raw		0	273	285	Oxidation (M)	M12:Oxidation (M):1000.00	DB Search
1	HD5_DN16801_c2_g1_i16_p201205	true	AGIHETTYNSIMK	false	103.99	1463.7078	13	-0.3	488.90973	3	49.0267	22584	YuL_20240922_060_RZ_HD-1.raw	4.77E4	1	273	285			DB Search
1	HD5_DN16801_c2_g1_i16_p201205	true	ALAPPTMK	false	44.89	827.4575	8	-0.9	414.73566	2	44.8651	20187	YuL_20240922_060_RZ_HD-1.raw	1.01E5	1	320	327			DB Search
1	HD5_DN16801_c2_g1_i16_p201205	true	ALPHAILR	false	85.70	889.5497	8	-1.0	445.78171	2	47.8622	22612	YuL_20240922_060_RZ_HD-1.raw	2.6E6	2	171	178			DB Search
1	HD5_DN16801_c2_g1_i16_p201205	true	ALVVDNGSGM(+15.99)C(+57.02)K	false	81.68	1265.5744	12	-0.3	633.79431	2	36.6726	15468	YuL_20240922_060_RZ_HD-1.raw	1.25E5	1	8	19	Oxidation (M)
1	HD5_DN16801_c2_g1_i16_p201205	true	ALVVDNGSGMC(+57.02)K	false	70.01	1249.5795	12	-4.9	625.79395	2	43.9570	19705	YuL_20240922_060_RZ_HD-1.raw	3.9E5	1	8	19	Carbamidomethylation		DB Search
1	HD5_DN16801_c2_g1_i16_p201205	true	ANTVLSGGSTM(+15.99)FPGIADR	false	105.37	1808.8727	18	0.7	905.44427	2	65.7501	32109	YuL_20240922_060_RZ_HD-1.raw	1.91E5	1	296	313	Oxidation (M)	M11:Oxidation (M):1000.00	DB Search
1	HD5_DN16801_c2_g1_i16_p201205	true	AVFPSIVGR	false	95.94	944.5443	9	-0.6	473.27917	2	64.9903	31703	YuL_20240922_060_RZ_HD-1.raw	8.61E7	1	30	38			DB Search
1	HD5_DN16801_c2_g1_i16_p201205	true	AVFPSIVGRP	false	76.89	1041.5971	10	2025-06-01	521.80664	2	68.3305	33586	YuL_20240922_060_RZ_HD-1.raw	1.94E5	1	30	39			DB Search
1	HD5_DN16801_c2_g1_i16_p201205	true	AVFPSIVGRPR	false	108.43	1197.6982	11	-0.3	400.23990	3	58.9367	28242	YuL_20240922_060_RZ_HD-1.raw	1.86E8	2	30	40			DB Search
1	HD5_DN16801_c2_g1_i16_p201205	true	C(+114.04)DVDIRK	false	41.73	961.4651	7	-1.2	481.73923	2	31.5186	12503	YuL_20240922_060_RZ_HD-1.raw	1.86E5	1	286	292	Ubiquitin	C1:Ubiquitin:95.35	PEAKS PTM
1	HD5_DN16801_c2_g1_i16_p201205	true	C(+57.02)DVDIR	false	53.36	776.3487	6	-0.5	389.18143	2	35.7735	14893	YuL_20240922_060_RZ_HD-1.raw	1.6E7	1	286	291	Carbamidomethylation		DB Search
1	HD5_DN16801_c2_g1_i16_p201205	true	C(+57.02)DVDIRK	false	58.73	904.4436	7	-0.6	453.22882	2	30.0368	11570	YuL_20240922_060_RZ_HD-1.raw	1.76E8	2	286	292	Carbamidomethylation		DB Search
1	HD5_DN16801_c2_g1_i16_p201205	true	C(+57.02)PEALFQPSFLGM(+15.99)ESAGIHETTYNSIM(+15.99)K	false	107.38	3189.4457	28	0.6	798.36920	4	70.3165	34912	YuL_20240922_060_RZ_HD-1.raw	5.21E6	2	258	285	Carbamidomethylation
1	HD5_DN16801_c2_g1_i16_p201205	true	C(+57.02)PEALFQPSFLGM(+15.99)ESAGIHETTYNSIMK	false	103.99	3173.4508	28	-0.1	1058.82410	3	70.7502	35219	YuL_20240922_060_RZ_HD-1.raw		0	258	285	Carbamidomethylation
1	HD5_DN16801_c2_g1_i16_p201205	true	C(+57.02)PEALFQPSFLGMESAGIHETTYNSIM(+15.99)K	false	102.48	3173.4508	28	2025-06-01	1587.73523	2	70.9738	35404	YuL_20240922_060_RZ_HD-1.raw	2.62E5	1	258	285	Carbamidomethylation
1	HD5_DN16801_c2_g1_i16_p201205	true	C(+57.02)PEALFQPSFLGMESAGIHETTYNSIMK	false	102.79	3157.4558	28	-5.6	1053.48669	3	72.8204	36648	YuL_20240922_060_RZ_HD-1.raw	1.09E5	1	258	285	Carbamidomethylation		DB Search
1	HD5_DN16801_c2_g1_i16_p201205	true	CDVDIRK	false	48.26	847.4222	7	-0.1	424.71832	2	34.1543	13958	YuL_20240922_060_RZ_HD-1.raw	1.58E6	1	286	292			PEAKS PTM
1	HD5_DN16801_c2_g1_i16_p201205	true	DEDVAALVVDNGSGMC(+57.02)K	false	112.69	1778.7815	17	-2.2	890.39606	2	67.4634	33097	YuL_20240922_060_RZ_HD-1.raw		0	3	19	Carbamidomethylation		DB Search
1	HD5_DN16801_c2_g1_i16_p201205	true	DESGPSIVHR	false	82.34	1095.5309	10	2025-08-04	548.77533	2	42.3216	18727	YuL_20240922_060_RZ_HD-1.raw		0	364	373			DB Search
1	HD5_DN16801_c2_g1_i16_p201205	true	DLTDYLM(+15.99)K	false	98.16	1013.4739	8	-1.5	507.74350	2	62.6374	30353	YuL_20240922_060_RZ_HD-1.raw	2.74E8	4	185	192	Oxidation (M)	M7:Oxidation (M):1000.00	DB Search
1	HD5_DN16801_c2_g1_i16_p201205	true	DLTDYLMK	false	79.72	997.4790	8	0.6	499.74707	2	69.9187	34534	YuL_20240922_060_RZ_HD-1.raw	2.22E8	3	185	192			DB Search
1	HD5_DN16801_c2_g1_i16_p201205	true	DLYAN(+0.98)TVLSGGSTM(+15.99)FPGIADR	false	57.58	2201.0310	21	1.0	1101.52393	2	70.4159	35000	YuL_20240922_060_RZ_HD-1.raw	1.54E5	1	293	313	Deamidation (NQ)
1	HD5_DN16801_c2_g1_i16_p201205	true	DLYANTVLSGGSTM(+15.99)FPGIADR	false	112.75	2200.0470	21	-1.1	1101.02954	2	73.0056	36702	YuL_20240922_060_RZ_HD-1.raw		0	293	313	Oxidation (M)	M14:Oxidation (M):1000.00	DB Search
1	HD5_DN16801_c2_g1_i16_p201205	true	DLYANTVLSGGSTMFPGIADR	false	112.76	2184.0521	21	-0.1	1093.03320	2	73.8569	37186	YuL_20240922_060_RZ_HD-1.raw	7.17E5	2	293	313			DB Search
1	HD5_DN16801_c2_g1_i16_p201205	true	DSGDGVSHTVPIYEGYALPHAILR	false	99.35	2566.2815	24	-3.3	856.43164	3	69.8848	34569	YuL_20240922_060_RZ_HD-1.raw	1.61E5	1	155	178			DB Search
1	HD5_DN16801_c2_g1_i16_p201205	true	DSYVGDEAQ(+0.98)SK	false	67.17	1198.4990	11	-0.3	600.25659	2	35.3298	14655	YuL_20240922_060_RZ_HD-1.raw	1.26E7	1	52	62	Deamidation (NQ)	Q9:Deamidation (NQ):1000.00	PEAKS PTM
1	HD5_DN16801_c2_g1_i16_p201205	true	DSYVGDEAQ(+0.98)SKR	false	76.60	1354.6001	12	-0.4	678.30701	2	33.7383	13698	YuL_20240922_060_RZ_HD-1.raw	2.09E7	2	52	63	Deamidation (NQ)	Q9:Deamidation (NQ):1000.00	PEAKS PTM
1	HD5_DN16801_c2_g1_i16_p201205	true	DSYVGDEAQS	false	71.43	1069.4200	10	0.0	535.71729	2	37.8947	16181	YuL_20240922_060_RZ_HD-1.raw		0	52	61			DB Search
1	HD5_DN16801_c2_g1_i16_p201205	true	DSYVGDEAQSK	false	110.66	1197.5149	11	-1.0	599.76416	2	35.2067	14631	YuL_20240922_060_RZ_HD-1.raw	3.5E8	3	52	62			DB Search
1	HD5_DN16801_c2_g1_i16_p201205	true	DSYVGDEAQSKR	false	111.67	1353.6160	12	0.7	452.21295	3	32.7086	13172	YuL_20240922_060_RZ_HD-1.raw	4.52E8	4	52	63			DB Search
1	HD5_DN16801_c2_g1_i16_p201205	true	DVDIRK	false	37.61	744.4130	6	-0.5	373.21359	2	35.0861	14506	YuL_20240922_060_RZ_HD-1.raw	8.89E5	1	287	292			DB Search
1	HD5_DN16801_c2_g1_i16_p201205	true	EDVAALVVDNGSGMC(+57.02)K	false	109.77	1663.7545	16	-3.2	832.88184	2	64.7087	31579	YuL_20240922_060_RZ_HD-1.raw	4.82E4	1	4	19	Carbamidomethylation		DB Search
1	HD5_DN16801_c2_g1_i16_p201205	true	EITALAPPTM(+15.99)K	false	106.01	1186.6267	11	-1.1	396.54907	3	49.8011	23211	YuL_20240922_060_RZ_HD-1.raw	5.23E8	6	317	327	Oxidation (M)	M10:Oxidation (M):1000.00	DB Search
1	HD5_DN16801_c2_g1_i16_p201205	true	EITALAPPTMK	false	107.55	1170.6318	11	-0.8	586.32269	2	60.8195	29317	YuL_20240922_060_RZ_HD-1.raw	5.76E8	1	317	327			DB Search
1	HD5_DN16801_c2_g1_i16_p201205	true	EIVRDIK	false	40.87	871.5127	7	-0.2	436.76352	2	34.3540	14175	YuL_20240922_060_RZ_HD-1.raw	6.75E6	1	208	214			DB Search
1	HD5_DN16801_c2_g1_i16_p201205	true	ELPDGQVITIGNER	false	112.16	1539.7892	14	-2.1	770.90027	2	62.2197	30111	YuL_20240922_060_RZ_HD-1.raw		0	242	255			DB Search
1	HD5_DN16801_c2_g1_i16_p201205	true	ESAGIHETTYNSIM(+15.99)K	false	33.81	1695.7774	15	-1.2	566.26575	3	41.4067	18212	YuL_20240922_060_RZ_HD-1.raw	1.07E5	1	271	285	Oxidation (M)	M14:Oxidation (M):1000.00	DB Search
1	HD5_DN16801_c2_g1_i16_p201205	true	ESAGIHETTYNSIMK	false	112.40	1679.7825	15	0.0	560.93475	3	50.5843	23391	YuL_20240922_060_RZ_HD-1.raw	2.13E5	1	271	285			DB Search
1	HD5_DN16801_c2_g1_i16_p201205	true	FAGDDAPR	false	81.14	847.3824	8	0.1	424.69852	2	37.9546	16191	YuL_20240922_060_RZ_HD-1.raw	1.71E6	1	22	29			DB Search
1	HD5_DN16801_c2_g1_i16_p201205	true	FDSGDGVSHTVPIYEGYALPHAILR	false	78.37	2713.3499	25	0.6	905.45776	3	70.5017	35032	YuL_20240922_060_RZ_HD-1.raw		0	154	178			DB Search
1	HD5_DN16801_c2_g1_i16_p201205	true	FPSIVGRPR	false	66.92	1027.5927	9	0.4	343.53830	3	59.9759	29081	YuL_20240922_060_RZ_HD-1.raw	9.62E6	3	32	40			DB Search
1	HD5_DN16801_c2_g1_i16_p201205	true	FRC(+57.02)PEALFQPS	false	36.28	1350.6390	11	-0.6	676.32642	2	68.2348	33523	YuL_20240922_060_RZ_HD-1.raw	5.77E5	1	256	266	Carbamidomethylation		DB Search
1	HD5_DN16801_c2_g1_i16_p201205	true	FRC(+57.02)PEALFQPSFLGM(+15.99)ESAGIHETTYNSIM(+15.99)K	false	108.23	3492.6152	30	0.1	874.16119	4	70.0469	34666	YuL_20240922_060_RZ_HD-1.raw	1.05E7	1	256	285	Carbamidomethylation
1	HD5_DN16801_c2_g1_i16_p201205	true	FRC(+57.02)PEALFQPSFLGM(+15.99)ESAGIHETTYNSIMK	false	112.80	3476.6203	30	-0.2	870.16217	4	70.3826	34962	YuL_20240922_060_RZ_HD-1.raw	2.12E6	2	256	285	Carbamidomethylation
1	HD5_DN16801_c2_g1_i16_p201205	true	FRC(+57.02)PEALFQPSFLGMESAGIHETTYNSIMK	false	113.18	3460.6254	30	2025-01-01	1154.55029	3	70.9085	35361	YuL_20240922_060_RZ_HD-1.raw	600000	1	256	285	Carbamidomethylation		DB Search
1	HD5_DN16801_c2_g1_i16_p201205	true	G(+42.01)DEDVAALVVDN(+0.98)GSGM(+15.99)C(+57.02)K	false	68.41	1894.7924	18	2025-06-02	948.40594	2	69.3333	34146	YuL_20240922_060_RZ_HD-1.raw	1.08E7	3	2	19	Acetylation (N-term)
1	HD5_DN16801_c2_g1_i16_p201205	true	G(+42.01)DEDVAALVVDN(+0.98)GSGMC(+57.02)K	false	80.87	1878.7975	18	0.4	940.40637	2	70.4147	34963	YuL_20240922_060_RZ_HD-1.raw	4.56E6	1	2	19	Acetylation (N-term)
1	HD5_DN16801_c2_g1_i16_p201205	true	G(+42.01)DEDVAALVVDN(+0.98)GSGMC(+57.02)K(+14.02)	false	55.84	1892.8132	18	-1.3	947.41260	2	70.5140	35042	YuL_20240922_060_RZ_HD-1.raw		0	2	19	Acetylation (N-term)
1	HD5_DN16801_c2_g1_i16_p201205	true	G(+42.01)DEDVAALVVDNGSGM	false	49.60	1589.6879	16	0.1	795.85126	2	71.9836	36101	YuL_20240922_060_RZ_HD-1.raw	1.44E5	1	2	17	Acetylation (N-term)	G1:Acetylation (N-term):1000.00	PEAKS PTM
1	HD5_DN16801_c2_g1_i16_p201205	true	G(+42.01)DEDVAALVVDNGSGM(+15.99)C(+57.02)K	false	68.12	1893.8084	18	2025-01-01	947.91254	2	69.5150	34239	YuL_20240922_060_RZ_HD-1.raw	8.41E7	3	2	19	Acetylation (N-term)
1	HD5_DN16801_c2_g1_i16_p201205	true	G(+42.01)DEDVAALVVDNGSGMC(+57.02)K	false	81.09	1877.8135	18	3.0	939.91681	2	70.7462	35216	YuL_20240922_060_RZ_HD-1.raw	3.7E7	1	2	19	Acetylation (N-term)
1	HD5_DN16801_c2_g1_i16_p201205	true	G(+42.01)DEDVAALVVDNGSGMC(+57.02)K(+14.02)	false	36.38	1891.8291	18	-0.1	946.92175	2	70.7423	35227	YuL_20240922_060_RZ_HD-1.raw	3.29E6	1	2	19	Acetylation (N-term)
1	HD5_DN16801_c2_g1_i16_p201205	true	GFAGDDAPR	false	73.31	904.4039	9	0.1	453.20923	2	36.1987	15176	YuL_20240922_060_RZ_HD-1.raw	4.7E5	1	21	29			DB Search
1	HD5_DN16801_c2_g1_i16_p201205	true	GILTLK	false	51.66	643.4268	6	-0.5	644.43378	1	55.1539	26587	YuL_20240922_060_RZ_HD-1.raw	3.22E8	2	64	69			DB Search
1	HD5_DN16801_c2_g1_i16_p201205	true	GIVTNWDDM(+15.99)EK	false	97.15	1322.5812	11	0.8	662.29840	2	55.3007	26117	YuL_20240922_060_RZ_HD-1.raw	5.85E5	1	75	85	Oxidation (M)	M9:Oxidation (M):1000.00	DB Search
1	HD5_DN16801_c2_g1_i16_p201205	true	GIVTNWDDMEK	false	104.17	1306.5863	11	-0.5	654.30011	2	64.8768	31445	YuL_20240922_060_RZ_HD-1.raw	1.09E6	1	75	85			DB Search
1	HD5_DN16801_c2_g1_i16_p201205	true	GPSIVHRK	false	87.79	892.5243	8	-1.0	447.26895	2	38.6151	16596	YuL_20240922_060_RZ_HD-1.raw		0	367	374			DB Search
1	HD5_DN16801_c2_g1_i16_p201205	true	GQVITIGNER	false	52.97	1085.5829	10	0.1	543.79877	2	46.7512	21217	YuL_20240922_060_RZ_HD-1.raw	2.57E5	1	246	255			DB Search
1	HD5_DN16801_c2_g1_i16_p201205	true	GVM(+15.99)VGM(+15.99)GQK	false	43.99	937.4361	9	-0.1	469.72528	2	27.1378	10004	YuL_20240922_060_RZ_HD-1.raw	6.2E4	1	43	51	Oxidation (M)
1	HD5_DN16801_c2_g1_i16_p201205	true	GVSHTVPIYEGYALPHAILR	false	113.58	2192.1742	20	0.2	549.05090	4	69.3503	34241	YuL_20240922_060_RZ_HD-1.raw	3.29E5	2	159	178			DB Search
1	HD5_DN16801_c2_g1_i16_p201205	true	GYSFTTTAER	false	105.76	1131.5196	10	0.5	1132.52747	1	47.6292	21756	YuL_20240922_060_RZ_HD-1.raw	8.1E8	7	198	207			DB Search
1	HD5_DN16801_c2_g1_i16_p201205	true	GYSFTTTAEREIVR	false	111.50	1628.8158	14	0.2	543.94598	3	61.8942	29803	YuL_20240922_060_RZ_HD-1.raw	4.4E7	3	198	211			DB Search
1	HD5_DN16801_c2_g1_i16_p201205	true	GYSFTTTAEREIVRDIK	false	99.64	1985.0218	17	-0.6	497.26242	4	68.6289	33794	YuL_20240922_060_RZ_HD-1.raw	1.95E5	2	198	214			DB Search
1	HD5_DN16801_c2_g1_i16_p201205	true	H(+42.01)Q(+0.98)GVMVGMGQ(+159.07)KDSYVGDEAQSKR	false	54.90	2708.2318	23	-3.0	903.74847	3	32.0556	12801	YuL_20240922_060_RZ_HD-1.raw		0	41	63	Acetylation (N-term)
1	HD5_DN16801_c2_g1_i16_p201205	true	H(+42.01)QGVMVGMGQ(+159.07)KDSYVGDEAQSKR	false	52.68	2707.2478	23	-5.1	1354.62427	2	32.0714	12810	YuL_20240922_060_RZ_HD-1.raw		0	41	63	Acetylation (N-term)
1	HD5_DN16801_c2_g1_i16_p201205	true	HQ(+0.98)GVM(+15.99)VGM(+15.99)GQK	false	55.28	1203.5376	11	0.5	402.18668	3	26.7576	9644	YuL_20240922_060_RZ_HD-1.raw	2.77E7	2	41	51	Deamidation (NQ)
1	HD5_DN16801_c2_g1_i16_p201205	true	HQ(+0.98)GVM(+15.99)VGMGQK	false	75.18	1187.5427	11	-0.6	396.85461	3	34.5225	14351	YuL_20240922_060_RZ_HD-1.raw	2.04E7	2	41	51	Deamidation (NQ)
1	HD5_DN16801_c2_g1_i16_p201205	true	HQ(+0.98)GVMVGM(+15.99)GQ(+0.98)K	false	46.68	1188.5267	11	0.7	595.27106	2	32.4925	13046	YuL_20240922_060_RZ_HD-1.raw		0	41	51	Deamidation (NQ)
1	HD5_DN16801_c2_g1_i16_p201205	true	HQ(+0.98)GVMVGM(+15.99)GQK	false	72.18	1187.5427	11	-0.7	396.85458	3	30.5984	12038	YuL_20240922_060_RZ_HD-1.raw	3.1E7	2	41	51	Deamidation (NQ)
1	HD5_DN16801_c2_g1_i16_p201205	true	HQ(+0.98)GVMVGMGQ(+0.98)K(+42.01)DSYVGDEAQSK	false	41.96	2394.0467	22	-10.0	1198.01868	2	33.7777	13793	YuL_20240922_060_RZ_HD-1.raw		0	41	62	Deamidation (NQ)
1	HD5_DN16801_c2_g1_i16_p201205	true	HQ(+0.98)GVMVGMGQK	false	76.84	1171.5478	11	-0.3	391.52307	3	40.0263	17492	YuL_20240922_060_RZ_HD-1.raw	3.37E7	2	41	51	Deamidation (NQ)	Q2:Deamidation (NQ):89.48	PEAKS PTM
1	HD5_DN16801_c2_g1_i16_p201205	true	HQ(+159.07)GVMVGMGQK(+42.01)DSYVGDEAQSKR	false	56.30	2707.2478	23	-6.3	903.41754	3	32.0807	12807	YuL_20240922_060_RZ_HD-1.raw	3.35E6	1	41	63	Serotonin
1	HD5_DN16801_c2_g1_i16_p201205	true	HQGVM(+15.99)VGM(+15.99)GQK	false	111.67	1202.5536	11	0.8	401.85880	3	27.2931	10064	YuL_20240922_060_RZ_HD-1.raw	1.57E8	7	41	51	Oxidation (M)
1	HD5_DN16801_c2_g1_i16_p201205	true	HQGVM(+15.99)VGMGQK	false	102.34	1186.5587	11	0.4	396.52698	3	33.1425	13504	YuL_20240922_060_RZ_HD-1.raw	1.44E8	6	41	51	Oxidation (M)	M5:Oxidation (M):77.24	DB Search
1	HD5_DN16801_c2_g1_i16_p201205	true	HQGVMVGM(+15.99)GQK	false	105.58	1186.5587	11	0.1	396.52689	3	29.2431	11049	YuL_20240922_060_RZ_HD-1.raw	1.6E8	2	41	51	Oxidation (M)	M8:Oxidation (M):73.31	DB Search
1	HD5_DN16801_c2_g1_i16_p201205	true	HQGVMVGMGQK	false	108.00	1170.5638	11	0.4	391.19534	3	38.5874	16390	YuL_20240922_060_RZ_HD-1.raw	1.8E8	3	41	51			DB Search
1	HD5_DN16801_c2_g1_i16_p201205	true	HTFYNELR	false	42.06	1078.5196	8	-1.5	540.26624	2	48.0062	22164	YuL_20240922_060_RZ_HD-1.raw	6.24E5	1	89	96			DB Search
1	HD5_DN16801_c2_g1_i16_p201205	true	IAPPER	false	69.03	681.3809	6	2025-08-01	341.69836	2	39.6071	17161	YuL_20240922_060_RZ_HD-1.raw		0	331	336			DB Search
1	HD5_DN16801_c2_g1_i16_p201205	true	IIAPPER	false	67.59	794.4650	7	2025-01-01	398.24020	2	39.5101	17048	YuL_20240922_060_RZ_HD-1.raw	5.62E8	1	330	336			DB Search
1	HD5_DN16801_c2_g1_i16_p201205	true	IIAPPERK	false	79.34	922.5600	8	2025-05-01	308.52774	3	33.3794	13485	YuL_20240922_060_RZ_HD-1.raw	6.84E8	2	330	337			DB Search
1	HD5_DN16801_c2_g1_i16_p201205	true	ISKQEYDESGPSIVHR	false	113.22	1843.9064	16	-1.1	615.64209	3	42.2632	18692	YuL_20240922_060_RZ_HD-1.raw		0	358	373			DB Search
1	HD5_DN16801_c2_g1_i16_p201205	true	IWHHTFYNELR	false	85.61	1514.7419	11	-0.5	505.92099	3	61.6598	29788	YuL_20240922_060_RZ_HD-1.raw	3.66E8	3	86	96			DB Search
1	HD5_DN16801_c2_g1_i16_p201205	true	K(+42.01)(+14.02)IWHHTFYNELR	false	43.89	1698.8630	12	-7.6	567.29065	3	62.7485	30379	YuL_20240922_060_RZ_HD-1.raw	3.83E4	1	85	96	Acetylation (N-term)
1	HD5_DN16801_c2_g1_i16_p201205	true	KAGFAGDDAPR	false	77.65	1103.5359	11	-0.5	552.77496	2	32.4701	12981	YuL_20240922_060_RZ_HD-1.raw	8.42E5	2	19	29			DB Search
1	HD5_DN16801_c2_g1_i16_p201205	true	KDLYANTVLSGGSTM(+15.99)FPGIADR	false	108.96	2328.1420	22	0.6	1165.07898	2	68.9002	33935	YuL_20240922_060_RZ_HD-1.raw	4.41E5	1	292	313	Oxidation (M)	M15:Oxidation (M):1000.00	DB Search
1	HD5_DN16801_c2_g1_i16_p201205	true	KDLYANTVLSGGSTMFPGIADR	false	113.43	2312.1470	22	0.5	1157.08142	2	70.2494	34856	YuL_20240922_060_RZ_HD-1.raw	6.71E6	2	292	313			DB Search
1	HD5_DN16801_c2_g1_i16_p201205	true	KEITALAPPTMK	false	50.11	1298.7268	12	-1.3	433.91562	3	52.9813	24871	YuL_20240922_060_RZ_HD-1.raw	2.88E4	1	316	327			DB Search
1	HD5_DN16801_c2_g1_i16_p201205	true	KIIAPPER	false	49.57	922.5600	8	0.4	308.52737	3	35.7308	14880	YuL_20240922_060_RZ_HD-1.raw	1.72E6	1	329	336			DB Search
1	HD5_DN16801_c2_g1_i16_p201205	true	KIIAPPERK	false	75.57	1050.6549	9	-0.3	351.22549	3	32.2541	12871	YuL_20240922_060_RZ_HD-1.raw	2.59E6	2	329	337			DB Search
1	HD5_DN16801_c2_g1_i16_p201205	true	LC(+57.02)YVALDFEQ(+0.98)EM(+15.99)QTAASSSSLEK	false	80.36	2623.1669	23	2025-04-09	875.40448	3	71.4193	35867	YuL_20240922_060_RZ_HD-1.raw	1.14E5	1	217	239	Carbamidomethylation
1	HD5_DN16801_c2_g1_i16_p201205	true	LC(+57.02)YVALDFEQ(+0.98)EMQTAASSSSLEK	false	83.75	2607.1720	23	2025-08-07	1304.60339	2	72.0536	36156	YuL_20240922_060_RZ_HD-1.raw		0	217	239	Carbamidomethylation
1	HD5_DN16801_c2_g1_i16_p201205	true	LC(+57.02)YVALDFEQEM(+15.99)QTAASSSSLEK	false	114.48	2622.1829	23	0.9	1312.09998	2	73.5524	37012	YuL_20240922_060_RZ_HD-1.raw	2.63E7	4	217	239	Carbamidomethylation
1	HD5_DN16801_c2_g1_i16_p201205	true	LC(+57.02)YVALDFEQEMQ(+0.98)TAASSSSLEK	false	65.58	2607.1720	23	2025-07-06	870.07043	3	76.5938	38324	YuL_20240922_060_RZ_HD-1.raw	6.29E3	1	217	239	Carbamidomethylation
1	HD5_DN16801_c2_g1_i16_p201205	true	LC(+57.02)YVALDFEQEMQ(+152.05)TAASSSSLEK	false	37.99	2758.2350	23	-8.8	920.41083	3	73.1557	36874	YuL_20240922_060_RZ_HD-1.raw	2.15E5	1	217	239	Carbamidomethylation
1	HD5_DN16801_c2_g1_i16_p201205	true	LC(+57.02)YVALDFEQEMQTAASSSSLEK	false	114.69	2606.1880	23	-2.9	869.73407	3	74.4488	37431	YuL_20240922_060_RZ_HD-1.raw	3.02E7	5	217	239	Carbamidomethylation		DB Search
1	HD5_DN16801_c2_g1_i16_p201205	true	LDLAGR	false	39.22	643.3653	6	0.1	322.68994	2	40.4233	17630	YuL_20240922_060_RZ_HD-1.raw	6.08E8	4	179	184			DB Search
1	HD5_DN16801_c2_g1_i16_p201205	true	LDLAGRDLTDYLM(+15.99)K	false	107.63	1638.8287	14	0.9	547.28400	3	69.5163	34296	YuL_20240922_060_RZ_HD-1.raw	1.05E7	2	179	192	Oxidation (M)	M13:Oxidation (M):1000.00	DB Search
1	HD5_DN16801_c2_g1_i16_p201205	true	LDLAGRDLTDYLMK	false	105.76	1622.8338	14	0.3	541.95203	3	70.4820	35014	YuL_20240922_060_RZ_HD-1.raw	1.27E7	2	179	192			DB Search
1	HD5_DN16801_c2_g1_i16_p201205	true	LTEAPLNPK	false	51.81	981.5495	9	-0.2	491.78189	2	41.2379	18075	YuL_20240922_060_RZ_HD-1.raw	2.23E5	1	106	114			DB Search
1	HD5_DN16801_c2_g1_i16_p201205	true	M(+15.99)TQIM(+15.99)FETF	false	105.19	1178.4988	9	0.1	590.25671	2	71.0135	35447	YuL_20240922_060_RZ_HD-1.raw	2.1E5	1	120	128	Oxidation (M)
1	HD5_DN16801_c2_g1_i16_p201205	true	M(+15.99)TQIMFETF	false	94.08	1162.5039	9	-0.5	582.25891	2	71.3960	35794	YuL_20240922_060_RZ_HD-1.raw	8.67E4	1	120	128	Oxidation (M)	M1:Oxidation (M):25.70	DB Search
1	HD5_DN16801_c2_g1_i16_p201205	true	M(+15.99)VGM(+15.99)GQK	false	53.99	781.3462	7	-4.5	391.67862	2	25.5786	9090	YuL_20240922_060_RZ_HD-1.raw		0	45	51	Oxidation (M)
1	HD5_DN16801_c2_g1_i16_p201205	true	M(+15.99)VGMGQK	false	51.99	765.3513	7	-1.6	383.68234	2	33.2085	13432	YuL_20240922_060_RZ_HD-1.raw	5.2E4	1	45	51	Oxidation (M)	M1:Oxidation (M):22.45	DB Search
1	HD5_DN16801_c2_g1_i16_p201205	true	MTQIMFETF	false	95.85	1146.5089	9	-0.9	574.26123	2	72.2154	36222	YuL_20240922_060_RZ_HD-1.raw	2.32E5	1	120	128			DB Search
1	HD5_DN16801_c2_g1_i16_p201205	true	MVGM(+15.99)GQK	false	51.82	765.3513	7	-1.0	383.68256	2	29.3529	11238	YuL_20240922_060_RZ_HD-1.raw		0	45	51	Oxidation (M)	M4:Oxidation (M):26.52	DB Search
1	HD5_DN16801_c2_g1_i16_p201205	true	PEEHPVLLTEAPLN(+0.98)PK	false	51.02	1783.9356	16	2025-07-07	595.65704	3	64.5082	31429	YuL_20240922_060_RZ_HD-1.raw		0	99	114	Deamidation (NQ)	N14:Deamidation (NQ):1000.00	PEAKS PTM
1	HD5_DN16801_c2_g1_i16_p201205	true	PEEHPVLLTEAPLNPK	false	112.38	1782.9515	16	-0.1	595.32440	3	64.5915	31477	YuL_20240922_060_RZ_HD-1.raw	6.09E6	3	99	114			DB Search
1	HD5_DN16801_c2_g1_i16_p201205	true	PRHQ(+0.98)GVMVGMGQK	false	41.72	1424.7017	13	-1.5	475.90710	3	40.3206	17599	YuL_20240922_060_RZ_HD-1.raw	4.81E4	1	39	51	Deamidation (NQ)	Q4:Deamidation (NQ):121.82	PEAKS PTM
1	HD5_DN16801_c2_g1_i16_p201205	true	PRHQGVM(+15.99)VGM(+15.99)GQK	false	82.77	1455.7075	13	-0.2	486.24298	3	26.0903	9392	YuL_20240922_060_RZ_HD-1.raw	4.02E4	2	39	51	Oxidation (M)
1	HD5_DN16801_c2_g1_i16_p201205	true	PRHQGVM(+15.99)VGMGQK	false	73.44	1439.7126	13	-2.0	480.91052	3	32.8707	13265	YuL_20240922_060_RZ_HD-1.raw		0	39	51	Oxidation (M)	M7:Oxidation (M):29.32	DB Search
1	HD5_DN16801_c2_g1_i16_p201205	true	PRHQGVMVGMGQK	false	56.81	1423.7176	13	-0.7	475.57950	3	38.9678	16814	YuL_20240922_060_RZ_HD-1.raw	3.46E4	1	39	51			DB Search
1	HD5_DN16801_c2_g1_i16_p201205	true	PSIVGRPR	false	41.44	880.5243	8	-0.8	441.26907	2	60.1354	28570	YuL_20240922_060_RZ_HD-1.raw	4.06E6	1	33	40			DB Search
1	HD5_DN16801_c2_g1_i16_p201205	true	PSIVHRK	false	53.23	835.5028	7	-1.5	418.75806	2	38.4055	16472	YuL_20240922_060_RZ_HD-1.raw		0	368	374			DB Search
1	HD5_DN16801_c2_g1_i16_p201205	true	PVLLTEAPLNPK	false	93.12	1290.7547	12	0.1	646.38470	2	65.1465	31749	YuL_20240922_060_RZ_HD-1.raw	7.21E4	1	103	114			DB Search
1	HD5_DN16801_c2_g1_i16_p201205	true	Q(+136.05)GVMVGMGQK	false	35.09	1169.5568	10	2025-01-09	585.79095	2	38.7751	16690	YuL_20240922_060_RZ_HD-1.raw		0	42	51	Dopa	Q1:Dopa:66.64	PEAKS PTM
1	HD5_DN16801_c2_g1_i16_p201205	true	QEYDESGPSIV	false	37.80	1222.5353	11	-1.5	612.27405	2	57.5754	27497	YuL_20240922_060_RZ_HD-1.raw	3.3E4	1	361	371			DB Search
1	HD5_DN16801_c2_g1_i16_p201205	true	QEYDESGPSIVH	false	93.31	1359.5942	12	-0.3	680.80420	2	46.1716	21046	YuL_20240922_060_RZ_HD-1.raw	7.16E6	2	361	372			DB Search
1	HD5_DN16801_c2_g1_i16_p201205	true	QEYDESGPSIVHR	false	114.47	1515.6954	13	2025-02-01	506.23965	3	44.0252	19585	YuL_20240922_060_RZ_HD-1.raw	6.96E8	3	361	373			DB Search
1	HD5_DN16801_c2_g1_i16_p201205	true	QEYDESGPSIVHRK	false	113.46	1643.7903	14	-0.5	411.95465	4	38.7039	16820	YuL_20240922_060_RZ_HD-1.raw	1.02E8	4	361	374			DB Search
1	HD5_DN16801_c2_g1_i16_p201205	true	QGVM(+15.99)VGM(+15.99)GQK	false	53.36	1065.4947	10	-2.3	533.75342	2	29.3563	11240	YuL_20240922_060_RZ_HD-1.raw		0	42	51	Oxidation (M)
1	HD5_DN16801_c2_g1_i16_p201205	true	QTAASSSSLEK	false	59.54	1107.5408	11	-0.9	554.77716	2	28.4801	10691	YuL_20240922_060_RZ_HD-1.raw	4.12E5	1	229	239			DB Search
1	HD5_DN16801_c2_g1_i16_p201205	true	RGILTLK	false	40.23	799.5279	7	-0.2	400.77118	2	49.8629	24279	YuL_20240922_060_RZ_HD-1.raw	1.08E8	2	63	69			DB Search
1	HD5_DN16801_c2_g1_i16_p201205	true	RLDLAGR	false	36.06	799.4664	7	-0.4	400.74033	2	36.8966	15917	YuL_20240922_060_RZ_HD-1.raw	8.18E5	1	178	184			DB Search
1	HD5_DN16801_c2_g1_i16_p201205	true	SFTTTAER	false	38.61	911.4348	8	0.0	456.72470	2	34.2551	14010	YuL_20240922_060_RZ_HD-1.raw	1.97E6	1	200	207			DB Search
1	HD5_DN16801_c2_g1_i16_p201205	true	SGGSTM(+15.99)FPGIADR	false	109.52	1310.5925	13	-1.4	656.30261	2	53.3523	25094	YuL_20240922_060_RZ_HD-1.raw	2.68E5	1	301	313	Oxidation (M)	M6:Oxidation (M):1000.00	DB Search
1	HD5_DN16801_c2_g1_i16_p201205	true	SGGSTMFPGIADR	false	105.37	1294.5976	13	-1.3	648.30524	2	62.4601	30308	YuL_20240922_060_RZ_HD-1.raw	5.2E5	1	301	313			DB Search
1	HD5_DN16801_c2_g1_i16_p201205	true	SGPSIVHRK	false	76.97	979.5563	9	0.0	490.78543	2	38.7131	16655	YuL_20240922_060_RZ_HD-1.raw		0	366	374			DB Search
1	HD5_DN16801_c2_g1_i16_p201205	true	STM(+15.99)FPGIADR	false	39.80	1109.5175	10	1.0	555.76660	2	53.6817	25238	YuL_20240922_060_RZ_HD-1.raw		0	304	313	Oxidation (M)	M3:Oxidation (M):1000.00	DB Search
1	HD5_DN16801_c2_g1_i16_p201205	true	SYELPDGQVITIGNER	false	109.80	1789.8846	16	0.3	597.63568	3	70.0453	34590	YuL_20240922_060_RZ_HD-1.raw	4.48E8	4	240	255			DB Search
1	HD5_DN16801_c2_g1_i16_p201205	true	SYVGDEAQSK	false	66.15	1082.4880	10	-0.3	542.25110	2	31.6864	12576	YuL_20240922_060_RZ_HD-1.raw	2.3E5	1	53	62			DB Search
1	HD5_DN16801_c2_g1_i16_p201205	true	SYVGDEAQSKR	false	104.83	1238.5891	11	-1.4	413.86972	3	30.0829	11668	YuL_20240922_060_RZ_HD-1.raw	1.63E5	2	53	63			DB Search
1	HD5_DN16801_c2_g1_i16_p201205	true	TEAPLNPK	false	42.05	868.4654	8	-0.8	435.23965	2	33.3088	13386	YuL_20240922_060_RZ_HD-1.raw	1.55E6	1	107	114			DB Search
1	HD5_DN16801_c2_g1_i16_p201205	true	TMFPGIADR	false	42.97	1006.4906	9	-0.5	504.25229	2	62.1647	30080	YuL_20240922_060_RZ_HD-1.raw		0	305	313			DB Search
1	HD5_DN16801_c2_g1_i16_p201205	true	TTGIVFDSGDGVSH	false	106.39	1390.6364	14	-0.8	696.32495	2	55.8541	26595	YuL_20240922_060_RZ_HD-1.raw	6.04E6	1	149	162			DB Search
1	HD5_DN16801_c2_g1_i16_p201205	true	TTGIVFDSGDGVSHTVPIYEGY	false	111.12	2313.0801	22	2025-06-01	1157.54919	2	70.6544	35171	YuL_20240922_060_RZ_HD-1.raw	1.48E5	1	149	170			DB Search
1	HD5_DN16801_c2_g1_i16_p201205	true	TTGIVFDSGDGVSHTVPIYEGYALPH	false	98.91	2731.3129	26	0.1	1366.66382	2	70.3165	34905	YuL_20240922_060_RZ_HD-1.raw	3.16E7	3	149	174			DB Search
1	HD5_DN16801_c2_g1_i16_p201205	true	TTGIVFDSGDGVSHTVPIYEGYALPHAILR	false	104.59	3184.6192	30	2025-09-01	797.16357	4	70.4491	34988	YuL_20240922_060_RZ_HD-1.raw	3.35E8	4	149	178			DB Search
1	HD5_DN16801_c2_g1_i16_p201205	true	TVLSGGSTM(+15.99)FPGIADR	false	104.85	1623.7926	16	-0.5	812.90320	2	64.2056	31410	YuL_20240922_060_RZ_HD-1.raw	2.9E6	1	298	313	Oxidation (M)	M9:Oxidation (M):1000.00	DB Search
1	HD5_DN16801_c2_g1_i16_p201205	true	TVLSGGSTMFPGIADR	false	98.29	1607.7977	16	-0.1	804.90607	2	69.9174	34565	YuL_20240922_060_RZ_HD-1.raw	1.54E6	1	298	313			DB Search
1	HD5_DN16801_c2_g1_i16_p201205	true	TVPIYEGYALPHAILR	false	112.88	1811.9934	16	0.0	907.00397	2	70.1832	34804	YuL_20240922_060_RZ_HD-1.raw	3.92E6	2	163	178			DB Search
1	HD5_DN16801_c2_g1_i16_p201205	true	TYNSIMK	false	34.78	855.4160	7	-1.3	428.71472	2	40.9187	17917	YuL_20240922_060_RZ_HD-1.raw		0	279	285			DB Search
1	HD5_DN16801_c2_g1_i16_p201205	true	VAALVVDNGSGM(+15.99)C(+57.02)K	false	89.45	1435.6799	14	-0.3	718.84705	2	43.9888	19664	YuL_20240922_060_RZ_HD-1.raw	9.74E4	1	6	19	Oxidation (M)
1	HD5_DN16801_c2_g1_i16_p201205	true	VAALVVDNGSGMC(+57.02)K	false	106.57	1419.6850	14	-1.1	710.84900	2	50.9394	23680	YuL_20240922_060_RZ_HD-1.raw		0	6	19	Carbamidomethylation		DB Search
1	HD5_DN16801_c2_g1_i16_p201205	true	VALDFEQEM(+15.99)QTAASSSSLEK	false	102.21	2186.0049	20	0.8	729.67615	3	62.3873	30208	YuL_20240922_060_RZ_HD-1.raw		0	220	239	Oxidation (M)	M9:Oxidation (M):1000.00	DB Search
1	HD5_DN16801_c2_g1_i16_p201205	true	VALDFEQEMQTAASSSSLEK	false	84.14	2170.0099	20	-0.3	724.34369	3	70.5055	35072	YuL_20240922_060_RZ_HD-1.raw	1.34E5	1	220	239			DB Search
1	HD5_DN16801_c2_g1_i16_p201205	true	VAPEEHPVLLTE	false	89.69	1332.6925	12	0.3	667.35370	2	57.8111	27618	YuL_20240922_060_RZ_HD-1.raw	2.04E4	1	97	108			DB Search
1	HD5_DN16801_c2_g1_i16_p201205	true	VAPEEHPVLLTEAPLN	false	104.27	1727.9093	16	0.0	864.96198	2	68.3326	33583	YuL_20240922_060_RZ_HD-1.raw	2.52E5	1	97	112			DB Search
1	HD5_DN16801_c2_g1_i16_p201205	true	VAPEEHPVLLTEAPLNPK	false	113.88	1953.0571	18	-0.7	652.02582	3	65.8237	32177	YuL_20240922_060_RZ_HD-1.raw	1.89E9	3	97	114			DB Search
1	HD5_DN16801_c2_g1_i16_p201205	true	VGDEAQSKR	false	49.41	988.4937	9	-0.6	495.25385	2	32.1051	12808	YuL_20240922_060_RZ_HD-1.raw	2.01E6	1	55	63			DB Search
1	HD5_DN16801_c2_g1_i16_p201205	true	VGMGQK	false	34.43	618.3159	6	-1.0	310.16492	2	38.4970	16526	YuL_20240922_060_RZ_HD-1.raw		0	46	51			DB Search
1	HD5_DN16801_c2_g1_i16_p201205	true	VVDN(+0.98)GSGM(+15.99)C(+57.02)K	false	38.97	1082.4372	10	0.7	542.22626	2	21.8385	6958	YuL_20240922_060_RZ_HD-1.raw	1.9E4	1	10	19	Deamidation (NQ)
1	HD5_DN16801_c2_g1_i16_p201205	true	VVDNGSGMC(+57.02)K	false	65.52	1065.4583	10	-0.2	533.73633	2	28.5096	10725	YuL_20240922_060_RZ_HD-1.raw	2.06E5	1	10	19	Carbamidomethylation		DB Search
1	HD5_DN16801_c2_g1_i16_p201205	true	YDESGPSIVHR	false	109.23	1258.5942	11	0.7	630.30481	2	42.3442	18740	YuL_20240922_060_RZ_HD-1.raw		0	363	373			DB Search
1	HD5_DN16801_c2_g1_i16_p201205	true	YPIEHGIVTN(+0.98)WDDMEK	false	40.95	1946.8720	16	2025-04-09	649.97070	3	68.4697	33663	YuL_20240922_060_RZ_HD-1.raw	2.51E5	1	70	85	Deamidation (NQ)	N10:Deamidation (NQ):1000.00	PEAKS PTM
1	HD5_DN16801_c2_g1_i16_p201205	true	YPIEHGIVTNWDDM(+15.99)EK	false	113.65	1961.8829	16	-0.2	654.96814	3	62.3932	30180	YuL_20240922_060_RZ_HD-1.raw	2.65E5	2	70	85	Oxidation (M)	M14:Oxidation (M):1000.00	DB Search
1	HD5_DN16801_c2_g1_i16_p201205	true	YPIEHGIVTNWDDMEK	false	113.76	1945.8880	16	-0.5	649.63629	3	68.4482	33663	YuL_20240922_060_RZ_HD-1.raw		0	70	85			DB Search
1	HD5_DN16801_c2_g1_i16_p201205	true	YSFTTTAER	false	43.84	1074.4982	9	-0.3	538.25623	2	46.4493	21082	YuL_20240922_060_RZ_HD-1.raw	1.19E5	1	199	207			DB Search
1	HD5_DN16801_c2_g1_i16_p201205	true	YVGDEAQSK	false	86.25	995.4560	9	-1.0	498.73474	2	33.8077	13812	YuL_20240922_060_RZ_HD-1.raw	2.01E5	1	54	62			DB Search
1	HD5_DN16801_c2_g1_i16_p201205	true	YVGDEAQSKR	false	107.70	1151.5571	10	-2.3	384.85876	3	32.1710	12867	YuL_20240922_060_RZ_HD-1.raw	1.55E6	1	54	63			DB Search

## Sheet: Adult, September Q42
Protein Group	Accession	Top	Peptide	Unique	-10LgP	Mass	Length	ppm	m/z	z	RT	Scan	Source File	Area Sample 1	Area Sample 2	Area Sample 3	#Feature	Start	End	PTM	AScore	Found By
1	HD5_DN16801_c2_g1_i16_p201205	true	H(+42.01)Q(+0.98)GVMVGMGQ(+159.07)KDSYVGDEAQSKR	false	54.90	2708.2318	23	-3.0	903.74847	3	32.0556	12801	YuL_20240922_060_RZ_HD-1.raw		0	41	63	Acetylation (N-term)
1	HD5_DN16801_c2_g1_i16_p201205	true	H(+42.01)QGVMVGMGQ(+159.07)KDSYVGDEAQSKR	false	52.68	2707.2478	23	-5.1	1354.62427	2	32.0714	12810	YuL_20240922_060_RZ_HD-1.raw		0	41	63	Acetylation (N-term)
1	HD5_DN16801_c2_g1_i16_p201205	true	HQ(+0.98)GVM(+15.99)VGM(+15.99)GQK	false	55.28	1203.5376	11	0.5	402.18668	3	26.7576	9644	YuL_20240922_060_RZ_HD-1.raw	2.77E7	2	41	51	Deamidation (NQ)
1	HD5_DN16801_c2_g1_i16_p201205	true	HQ(+0.98)GVM(+15.99)VGMGQK	false	75.18	1187.5427	11	-0.6	396.85461	3	34.5225	14351	YuL_20240922_060_RZ_HD-1.raw	2.04E7	2	41	51	Deamidation (NQ)
1	HD5_DN16801_c2_g1_i16_p201205	true	HQ(+0.98)GVMVGM(+15.99)GQ(+0.98)K	false	46.68	1188.5267	11	0.7	595.27106	2	32.4925	13046	YuL_20240922_060_RZ_HD-1.raw		0	41	51	Deamidation (NQ)
1	HD5_DN16801_c2_g1_i16_p201205	true	HQ(+0.98)GVMVGM(+15.99)GQK	false	72.18	1187.5427	11	-0.7	396.85458	3	30.5984	12038	YuL_20240922_060_RZ_HD-1.raw	3.1E7	2	41	51	Deamidation (NQ)
1	HD5_DN16801_c2_g1_i16_p201205	true	HQ(+0.98)GVMVGMGQ(+0.98)K(+42.01)DSYVGDEAQSK	false	41.96	2394.0467	22	-10.0	1198.01868	2	33.7777	13793	YuL_20240922_060_RZ_HD-1.raw		0	41	62	Deamidation (NQ)
1	HD5_DN16801_c2_g1_i16_p201205	true	HQ(+0.98)GVMVGMGQK	false	76.84	1171.5478	11	-0.3	391.52307	3	40.0263	17492	YuL_20240922_060_RZ_HD-1.raw	3.37E7	2	41	51	Deamidation (NQ)	Q2:Deamidation (NQ):89.48	PEAKS PTM
1	HD5_DN16801_c2_g1_i16_p201205	true	HQ(+159.07)GVMVGMGQK(+42.01)DSYVGDEAQSKR	false	56.30	2707.2478	23	-6.3	903.41754	3	32.0807	12807	YuL_20240922_060_RZ_HD-1.raw	3.35E6	1	41	63	Serotonin
1	HD5_DN16801_c2_g1_i16_p201205	true	HQGVM(+15.99)VGM(+15.99)GQK	false	111.67	1202.5536	11	0.8	401.85880	3	27.2931	10064	YuL_20240922_060_RZ_HD-1.raw	1.57E8	7	41	51	Oxidation (M)
1	HD5_DN16801_c2_g1_i16_p201205	true	HQGVM(+15.99)VGMGQK	false	102.34	1186.5587	11	0.4	396.52698	3	33.1425	13504	YuL_20240922_060_RZ_HD-1.raw	1.44E8	6	41	51	Oxidation (M)	M5:Oxidation (M):77.24	DB Search
1	HD5_DN16801_c2_g1_i16_p201205	true	HQGVMVGM(+15.99)GQK	false	105.58	1186.5587	11	0.1	396.52689	3	29.2431	11049	YuL_20240922_060_RZ_HD-1.raw	1.6E8	2	41	51	Oxidation (M)	M8:Oxidation (M):73.31	DB Search
1	HD5_DN16801_c2_g1_i16_p201205	true	HQGVMVGMGQK	false	108.00	1170.5638	11	0.4	391.19534	3	38.5874	16390	YuL_20240922_060_RZ_HD-1.raw	1.8E8	3	41	51			DB Search
1	HD5_DN16801_c2_g1_i16_p201205	true	PRHQ(+0.98)GVMVGMGQK	false	41.72	1424.7017	13	-1.5	475.90710	3	40.3206	17599	YuL_20240922_060_RZ_HD-1.raw	4.81E4	1	39	51	Deamidation (NQ)	Q4:Deamidation (NQ):121.82	PEAKS PTM
1	HD5_DN16801_c2_g1_i16_p201205	true	PRHQGVM(+15.99)VGM(+15.99)GQK	false	82.77	1455.7075	13	-0.2	486.24298	3	26.0903	9392	YuL_20240922_060_RZ_HD-1.raw	4.02E4	2	39	51	Oxidation (M)
1	HD5_DN16801_c2_g1_i16_p201205	true	PRHQGVM(+15.99)VGMGQK	false	73.44	1439.7126	13	-2.0	480.91052	3	32.8707	13265	YuL_20240922_060_RZ_HD-1.raw		0	39	51	Oxidation (M)	M7:Oxidation (M):29.32	DB Search
1	HD5_DN16801_c2_g1_i16_p201205	true	PRHQGVMVGMGQK	false	56.81	1423.7176	13	-0.7	475.57950	3	38.9678	16814	YuL_20240922_060_RZ_HD-1.raw	3.46E4	1	39	51			DB Search
1	HD5_DN16801_c2_g1_i16_p201205	true	Q(+136.05)GVMVGMGQK	false	35.09	1169.5568	10	2025-01-09	585.79095	2	38.7751	16690	YuL_20240922_060_RZ_HD-1.raw		0	42	51	Dopa	Q1:Dopa:66.64	PEAKS PTM
1	HD5_DN16801_c2_g1_i16_p201205	true	QEYDESGPSIV	false	37.80	1222.5353	11	-1.5	612.27405	2	57.5754	27497	YuL_20240922_060_RZ_HD-1.raw	3.3E4	1	361	371			DB Search
1	HD5_DN16801_c2_g1_i16_p201205	true	QEYDESGPSIVH	false	93.31	1359.5942	12	-0.3	680.80420	2	46.1716	21046	YuL_20240922_060_RZ_HD-1.raw	7.16E6	2	361	372			DB Search
1	HD5_DN16801_c2_g1_i16_p201205	true	QEYDESGPSIVHR	false	114.47	1515.6954	13	2025-02-01	506.23965	3	44.0252	19585	YuL_20240922_060_RZ_HD-1.raw	6.96E8	3	361	373			DB Search
1	HD5_DN16801_c2_g1_i16_p201205	true	QEYDESGPSIVHRK	false	113.46	1643.7903	14	-0.5	411.95465	4	38.7039	16820	YuL_20240922_060_RZ_HD-1.raw	1.02E8	4	361	374			DB Search
1	HD5_DN16801_c2_g1_i16_p201205	true	QGVM(+15.99)VGM(+15.99)GQK	false	53.36	1065.4947	10	-2.3	533.75342	2	29.3563	11240	YuL_20240922_060_RZ_HD-1.raw		0	42	51	Oxidation (M)

## Sheet: Adult, November 1
Protein Group	Accession	Top	Peptide	Unique	-10LgP	Mass	Length	ppm	m/z	z	RT	Scan	Source File	Area Sample 1	Area Sample 2	Area Sample 3	#Feature	Start	End	PTM	AScore	Found By
29	HD5_DN16755_c2_g1_i15_p205698	true	GVM(+15.99)VGMGQ(+0.98)K(+471.21)DSYVGDEAQSKR	true	31.41	2729.2385	21	-8.3	910.74585	3	37.1949	24750	YuL_20211210_002_RZ_YuL-1.raw		0	1163	1183	Oxidation (M)
29	HD5_DN16755_c2_g1_i15_p205698	true	HR(+14.02)GVMVGMGQK	true	33.54	1212.6219	11	-5.7	405.21228	3	38.6824	25965	YuL_20211210_002_RZ_YuL-1.raw		0	1161	1171	Methylation(KR)	R2:Methylation(KR):38.24	PEAKS PTM
29	HD5_DN16755_c2_g1_i15_p205698	true	D(+42.01)SYVGDEAQSKR	false	50.71	1395.6266	12	2025-05-01	698.82166	2	40.9440	28038	YuL_20211210_002_RZ_YuL-1.raw	9.86E4	2	1172	1183	Acetylation (N-term)	D1:Acetylation (N-term):1000.00	PEAKS PTM
29	HD5_DN16755_c2_g1_i15_p205698	true	DSYVGDEAQ	false	30.28	982.3879	9	-1.8	492.20035	2	46.3702	32725	YuL_20211210_002_RZ_YuL-1.raw	3.77E5	1	1172	1180			DB Search
29	HD5_DN16755_c2_g1_i15_p205698	true	DSYVGDEAQ(+0.98)SK(+42.01)R	false	30.32	1396.6106	12	2025-01-07	466.54745	3	48.3046	33918	YuL_20211210_002_RZ_YuL-1.raw	2.05E5	1	1172	1183	Deamidation (NQ)
29	HD5_DN16755_c2_g1_i15_p205698	true	DSYVGDEAQ(+0.98)SKR	false	72.51	1354.6001	12	-0.4	678.30701	2	40.4445	27443	YuL_20211210_002_RZ_YuL-1.raw	3.34E6	2	1172	1183	Deamidation (NQ)	Q9:Deamidation (NQ):1000.00	PEAKS PTM
29	HD5_DN16755_c2_g1_i15_p205698	true	DSYVGDEAQSK	false	88.53	1197.5149	11	-1.3	1198.52063	1	39.7188	27365	YuL_20211210_002_RZ_YuL-1.raw	2.13E9	10	1172	1182			DB Search
29	HD5_DN16755_c2_g1_i15_p205698	true	DSYVGDEAQSK(+14.02)RG	false	36.02	1424.6532	13	-1.0	713.33313	2	38.5265	25788	YuL_20211210_002_RZ_YuL-1.raw		0	1172	1184	Methylation(KR)	K11:Methylation(KR):0.00	PEAKS PTM
29	HD5_DN16755_c2_g1_i15_p205698	true	DSYVGDEAQSK(+42.01)R	false	63.57	1395.6266	12	0.0	698.82062	2	50.8446	36618	YuL_20211210_002_RZ_YuL-1.raw	4.74E5	2	1172	1183	Acetylation (K)	K11:Acetylation (K):1000.00	PEAKS PTM
29	HD5_DN16755_c2_g1_i15_p205698	true	DSYVGDEAQSKR	false	89.51	1353.6160	12	-3.0	452.21127	3	39.1947	26502	YuL_20211210_002_RZ_YuL-1.raw	1000000000	9	1172	1183			DB Search
29	HD5_DN16755_c2_g1_i15_p205698	true	DSYVGDEAQSKRG	false	50.19	1410.6375	13	-0.4	471.21957	3	37.0489	24643	YuL_20211210_002_RZ_YuL-1.raw	1.11E6	2	1172	1184			DB Search
29	HD5_DN16755_c2_g1_i15_p205698	true	G(+42.01)Q(+0.98)KDSYVGDEAQSK	false	36.33	1553.6845	14	-0.1	777.84949	2	42.5402	29511	YuL_20211210_002_RZ_YuL-1.raw	9.73E5	3	1169	1182	Acetylation (N-term)
29	HD5_DN16755_c2_g1_i15_p205698	true	G(+42.01)Q(+0.98)KDSYVGDEAQSKR	false	28.56	1709.7856	15	0.3	570.93597	3	39.5739	26884	YuL_20211210_002_RZ_YuL-1.raw	5.55E4	1	1169	1183	Acetylation (N-term)
29	HD5_DN16755_c2_g1_i15_p205698	true	GVM(+15.99)VGM(+15.99)GQK	false	45.28	937.4361	9	-0.1	469.72528	2	27.8858	15970	YuL_20211210_002_RZ_YuL-1.raw	3.23E6	2	1163	1171	Oxidation (M)
29	HD5_DN16755_c2_g1_i15_p205698	true	GVM(+15.99)VGMGQK	false	70.73	921.4412	9	0.5	461.72812	2	42.8845	29921	YuL_20211210_002_RZ_YuL-1.raw	3.44E5	1	1163	1171	Oxidation (M)	M3:Oxidation (M):44.44	DB Search
29	HD5_DN16755_c2_g1_i15_p205698	true	GVMVGM(+15.99)GQK	false	52.17	921.4412	9	0.0	461.72787	2	35.5435	22934	YuL_20211210_002_RZ_YuL-1.raw	7.18E5	1	1163	1171	Oxidation (M)	M6:Oxidation (M):32.97	DB Search
29	HD5_DN16755_c2_g1_i15_p205698	true	GVMVGMGQK	false	79.14	905.4463	9	-1.5	453.72974	2	52.6050	38914	YuL_20211210_002_RZ_YuL-1.raw	4.57E5	1	1163	1171			DB Search
29	HD5_DN16755_c2_g1_i15_p205698	true	KDSYVGDEAQSK	false	43.70	1325.6099	12	0.0	442.87723	3	31.6624	19703	YuL_20211210_002_RZ_YuL-1.raw	1.79E5	2	1171	1182			DB Search
29	HD5_DN16755_c2_g1_i15_p205698	true	KDSYVGDEAQSKR	false	28.98	1481.7110	13	0.3	494.91107	3	29.6186	17903	YuL_20211210_002_RZ_YuL-1.raw	6.89E4	1	1171	1183			DB Search
29	HD5_DN16755_c2_g1_i15_p205698	true	M(+15.99)VGM(+15.99)GQK	false	36.13	781.3462	7	-0.7	391.68011	2	25.0967	13561	YuL_20211210_002_RZ_YuL-1.raw		0	1165	1171	Oxidation (M)
29	HD5_DN16755_c2_g1_i15_p205698	true	M(+15.99)VGMGQK	false	53.76	765.3513	7	-3.1	383.68176	2	36.8505	24532	YuL_20211210_002_RZ_YuL-1.raw	1.4E5	2	1165	1171	Oxidation (M)	M1:Oxidation (M):60.00	DB Search
29	HD5_DN16755_c2_g1_i15_p205698	true	MVGM(+15.99)GQK	false	54.76	765.3513	7	0.0	383.68292	2	30.1133	18453	YuL_20211210_002_RZ_YuL-1.raw	2.6E5	1	1165	1171	Oxidation (M)	M4:Oxidation (M):34.94	DB Search
29	HD5_DN16755_c2_g1_i15_p205698	true	MVGMGQK	false	72.14	749.3564	7	-1.6	375.68488	2	37.5630	24904	YuL_20211210_002_RZ_YuL-1.raw	3.67E5	1	1165	1171			DB Search
29	HD5_DN16755_c2_g1_i15_p205698	true	QKDSYVGDEAQSK	false	30.19	1453.6685	13	-0.3	485.56329	3	33.1190	20592	YuL_20211210_002_RZ_YuL-1.raw	6.94E4	1	1170	1182			DB Search
29	HD5_DN16755_c2_g1_i15_p205698	true	SYVGDEAQSK	false	32.68	1082.4880	10	0.0	542.25128	2	36.2201	23833	YuL_20211210_002_RZ_YuL-1.raw		0	1173	1182			DB Search
29	HD5_DN16755_c2_g1_i15_p205698	true	SYVGDEAQSKR	false	56.47	1238.5891	11	-1.9	413.86954	3	37.1352	24716	YuL_20211210_002_RZ_YuL-1.raw	6.19E5	1	1173	1183			DB Search
29	HD5_DN16755_c2_g1_i15_p205698	true	VGDEAQSKR	false	31.16	988.4937	9	-0.5	495.25391	2	37.1028	24671	YuL_20211210_002_RZ_YuL-1.raw	4.54E6	1	1175	1183			DB Search
29	HD5_DN16755_c2_g1_i15_p205698	true	VMVGMGQK	false	30.77	848.4248	8	-1.1	425.21924	2	46.2723	32682	YuL_20211210_002_RZ_YuL-1.raw		0	1164	1171			DB Search
29	HD5_DN16755_c2_g1_i15_p205698	true	YVGDEAQSK	false	34.53	995.4560	9	-0.6	498.73499	2	39.7118	27081	YuL_20211210_002_RZ_YuL-1.raw		0	1174	1182			DB Search
29	HD5_DN16755_c2_g1_i15_p205698	true	YVGDEAQSKR	false	42.36	1151.5571	10	-1.5	384.85907	3	37.1128	24702	YuL_20211210_002_RZ_YuL-1.raw	4.34E6	1	1174	1183			DB Search
29,HD5_DN16755_c2_g1_i15_p205698,true,YVGDEAQSKR,false,42.36,1151.5571,10,-1.5,384.85907,3,37.1128,24702,YuL_20211210_002_RZ_YuL-1.raw,4.34E6,1,1174,1183,"",,DB Search

## Sheet: Adult, November 1 Q42
Q42	PTM	Number of peptides
	Q	0
	Q(+136.05)	0

## Sheet: Adult, November 2
Protein Group	Accession	Top	Peptide	Unique	-10LgP	Mass	Length	ppm	m/z	z	RT	Scan	Source File	Area Sample 1	Area Sample 2	Area Sample 3	#Feature	Start	End	PTM	AScore	Found By
3	HD4_DN9067_c5_g2_i7_p133474	true	VAQ(+0.98)EEHPVLLTEAPLNPK	true	48.35	1985.0469	18	2025-03-02	662.69543	3	66.5245	45900	YuL_20211210_005_RZ_YuL-4.raw	4.87E4	1	97	114	Deamidation (NQ)	Q3:Deamidation (NQ):38.29	PEAKS PTM
3	HD4_DN9067_c5_g2_i7_p133474	true	A(+42.01)GFAGDDAPR	false	42.98	1017.4515	10	0.0	509.73636	2	50.6479	30397	YuL_20211210_005_RZ_YuL-4.raw		0	20	29	Acetylation (N-term)	A1:Acetylation (N-term):1000.00	PEAKS PTM
3	HD4_DN9067_c5_g2_i7_p133474	true	AGFAGDDAPR	false	81.99	975.4410	10	1.0	488.73145	2	48.3639	28345	YuL_20211210_005_RZ_YuL-4.raw	3.55E9	5	20	29			DB Search
3	HD4_DN9067_c5_g2_i7_p133474	true	AVFPSIVGR	false	58.57	944.5443	9	0.6	473.28278	2	72.0458	48523	YuL_20211210_005_RZ_YuL-4.raw	4.13E4	1	30	38			DB Search
3	HD4_DN9067_c5_g2_i7_p133474	true	AVFPSIVGRPR	false	82.59	1197.6982	11	2025-02-01	400.24307	3	65.3808	44612	YuL_20211210_005_RZ_YuL-4.raw	1.51E9	3	30	40			DB Search
3	HD4_DN9067_c5_g2_i7_p133474	true	D(+42.01)SYVGDEAQSK	false	45.93	1239.5255	11	1.0	620.77466	2	46.9083	27260	YuL_20211210_005_RZ_YuL-4.raw		0	52	62	Acetylation (N-term)	D1:Acetylation (N-term):1000.00	PEAKS PTM
3	HD4_DN9067_c5_g2_i7_p133474	true	DSYVGDEAQ(+0.98)SK	false	77.66	1198.4990	11	2025-09-07	600.26538	2	42.9940	24174	YuL_20211210_005_RZ_YuL-4.raw	6.21E5	1	52	62	Deamidation (NQ)	Q9:Deamidation (NQ):1000.00	PEAKS PTM
3	HD4_DN9067_c5_g2_i7_p133474	true	DSYVGDEAQ(+0.98)SKR	false	78.56	1354.6001	12	2025-04-01	452.54422	3	40.8150	22429	YuL_20211210_005_RZ_YuL-4.raw	2.33E6	2	52	63	Deamidation (NQ)	Q9:Deamidation (NQ):1000.00	PEAKS PTM
3	HD4_DN9067_c5_g2_i7_p133474	true	DSYVGDEAQSK	false	83.77	1197.5149	11	0.8	599.76910	2	43.8272	24873	YuL_20211210_005_RZ_YuL-4.raw	9.34E8	9	52	62			DB Search
3	HD4_DN9067_c5_g2_i7_p133474	true	DSYVGDEAQSK(+42.01)R	false	42.30	1395.6266	12	1.0	698.82581	2	51.0815	30733	YuL_20211210_005_RZ_YuL-4.raw	1.56E5	1	52	63	Acetylation (K)	K11:Acetylation (K):1000.00	PEAKS PTM
3	HD4_DN9067_c5_g2_i7_p133474	true	DSYVGDEAQSKR	false	88.14	1353.6160	12	2025-01-01	452.21606	3	39.8946	20936	YuL_20211210_005_RZ_YuL-4.raw	3.34E8	11	52	63			DB Search
3	HD4_DN9067_c5_g2_i7_p133474	true	DSYVGDEAQSKRG	false	81.40	1410.6375	13	2025-08-03	471.22461	3	37.6160	20140	YuL_20211210_005_RZ_YuL-4.raw	1.57E5	1	52	64			DB Search
3	HD4_DN9067_c5_g2_i7_p133474	true	EDVAALVVDN(+0.98)GSGM(+15.99)C(+57.02)K	false	75.23	1680.7335	16	2025-06-01	841.38086	2	66.9692	46152	YuL_20211210_005_RZ_YuL-4.raw	2.21E5	1	4	19	Deamidation (NQ)
3	HD4_DN9067_c5_g2_i7_p133474	true	EDVAALVVDNGSGM(+15.99)C(+57.02)K	false	79.75	1679.7494	16	2025-09-01	840.88910	2	67.4665	46730	YuL_20211210_005_RZ_YuL-4.raw	1.07E5	1	4	19	Oxidation (M)
3	HD4_DN9067_c5_g2_i7_p133474	true	EHPVLLTEAPLNPK	false	91.38	1556.8562	14	2025-05-01	519.96350	3	67.2519	46499	YuL_20211210_005_RZ_YuL-4.raw	5.65E4	1	101	114			DB Search
3	HD4_DN9067_c5_g2_i7_p133474	true	FAGDDAPR	false	75.95	847.3824	8	-1.7	424.70050	2	46.0253	26775	YuL_20211210_005_RZ_YuL-4.raw	7.87E5	1	22	29			DB Search
3	HD4_DN9067_c5_g2_i7_p133474	true	G(+42.01)DEDVAAL	false	44.03	830.3657	8	2025-05-01	831.37970	1	67.6782	46953	YuL_20211210_005_RZ_YuL-4.raw	1.44E6	1	2	9	Acetylation (N-term)	G1:Acetylation (N-term):1000.00	PEAKS PTM
3	HD4_DN9067_c5_g2_i7_p133474	true	GFAGDDAPR	false	48.78	904.4039	9	2025-02-01	453.21268	2	46.0279	26777	YuL_20211210_005_RZ_YuL-4.raw		0	21	29			DB Search
3	HD4_DN9067_c5_g2_i7_p133474	true	GIVTNWDDM(+15.99)EK	false	81.84	1322.5812	11	2025-04-01	662.30310	2	65.6668	44840	YuL_20211210_005_RZ_YuL-4.raw	2.4E6	1	75	85	Oxidation (M)	M9:Oxidation (M):1000.00	DB Search
3	HD4_DN9067_c5_g2_i7_p133474	true	GQ(+0.98)K(+42.01)DSYVGDEAQSK	false	45.71	1553.6845	14	1.0	777.85541	2	42.9596	24124	YuL_20211210_005_RZ_YuL-4.raw	1.68E5	2	49	62	Deamidation (NQ)
3	HD4_DN9067_c5_g2_i7_p133474	true	GVM(+15.99)VGM(+15.99)GQK	false	69.28	937.4361	9	1.0	469.72885	2	28.1913	13491	YuL_20211210_005_RZ_YuL-4.raw	8.83E5	1	43	51	Oxidation (M)
3	HD4_DN9067_c5_g2_i7_p133474	true	GVMVGMGQK	false	69.56	905.4463	9	0.9	453.73380	2	52.9301	32612	YuL_20211210_005_RZ_YuL-4.raw	6.13E4	1	43	51			DB Search
3	HD4_DN9067_c5_g2_i7_p133474	true	GYSFTTTAER	false	83.52	1131.5196	10	2025-03-01	566.77155	2	59.2545	38941	YuL_20211210_005_RZ_YuL-4.raw	1.29E9	11	198	207			DB Search
3	HD4_DN9067_c5_g2_i7_p133474	true	H(+42.01)QGVMVGM(+15.99)GQK	false	48.64	1228.5693	11	0.9	410.53339	3	36.6986	19336	YuL_20211210_005_RZ_YuL-4.raw	1.57E6	1	41	51	Acetylation (N-term)
3	HD4_DN9067_c5_g2_i7_p133474	true	HHTFYN(+0.98)ELR	false	55.89	1216.5625	9	2025-03-01	406.53128	3	52.7981	32464	YuL_20211210_005_RZ_YuL-4.raw	3.26E4	1	88	96	Deamidation (NQ)	N6:Deamidation (NQ):1000.00	PEAKS PTM
3	HD4_DN9067_c5_g2_i7_p133474	true	HHTFYNELR	false	78.05	1215.5785	9	2025-03-01	406.20328	3	50.8711	30489	YuL_20211210_005_RZ_YuL-4.raw	1.71E6	2	88	96			DB Search
3	HD4_DN9067_c5_g2_i7_p133474	true	HPVLLTEAPLNPK	false	65.45	1427.8136	13	2.0	714.92017	2	65.8386	45158	YuL_20211210_005_RZ_YuL-4.raw	2.99E4	1	102	114			DB Search
3	HD4_DN9067_c5_g2_i7_p133474	true	HQ(+0.98)GVM(+15.99)VGM(+15.99)GQK	false	63.22	1203.5376	11	2025-04-01	402.18967	3	27.3901	12835	YuL_20211210_005_RZ_YuL-4.raw	4.38E6	1	41	51	Deamidation (NQ)
3	HD4_DN9067_c5_g2_i7_p133474	true	HQ(+0.98)GVM(+15.99)VGMGQK	false	49.57	1187.5427	11	2025-03-01	396.85794	3	39.8280	22037	YuL_20211210_005_RZ_YuL-4.raw	5.63E5	1	41	51	Deamidation (NQ)
3	HD4_DN9067_c5_g2_i7_p133474	true	HQ(+0.98)GVMVGM(+15.99)GQK	false	53.65	1187.5427	11	0.9	396.85779	3	33.3845	16695	YuL_20211210_005_RZ_YuL-4.raw	8.29E5	1	41	51	Deamidation (NQ)
3	HD4_DN9067_c5_g2_i7_p133474	true	HQ(+0.98)GVMVGMGQ(+0.98)K(+42.01)DSYVGDEAQSK	false	48.58	2394.0467	22	-9.7	599.51703	4	50.4867	30226	YuL_20211210_005_RZ_YuL-4.raw		0	41	62	Deamidation (NQ)
3	HD4_DN9067_c5_g2_i7_p133474	true	HQGVM(+15.99)VGM(+15.99)GQ(+0.98)KDSYVGDEAQSK	false	76.51	2383.0420	22	2025-08-01	596.77271	4	47.7970	27993	YuL_20211210_005_RZ_YuL-4.raw	2.94E5	1	41	62	Oxidation (M)
3	HD4_DN9067_c5_g2_i7_p133474	true	HQGVM(+15.99)VGM(+15.99)GQK	false	86.18	1202.5536	11	2025-04-01	401.86163	3	28.2087	14853	YuL_20211210_005_RZ_YuL-4.raw	9.06E8	8	41	51	Oxidation (M)
3	HD4_DN9067_c5_g2_i7_p133474	true	HQGVM(+15.99)VGM(+15.99)GQK(+42.01)DSYVGDEAQSK	false	75.10	2424.0685	22	0.9	809.03613	3	56.0651	35592	YuL_20211210_005_RZ_YuL-4.raw	8.13E4	1	41	62	Oxidation (M)
3	HD4_DN9067_c5_g2_i7_p133474	true	HQGVM(+15.99)VGM(+15.99)GQKD	false	83.90	1317.5805	12	0.8	440.20401	3	27.7606	13150	YuL_20211210_005_RZ_YuL-4.raw	2.85E4	1	41	52	Oxidation (M)
3	HD4_DN9067_c5_g2_i7_p133474	true	HQGVM(+15.99)VGM(+15.99)GQKDSYVGDEAQSK	false	94.95	2382.0580	22	2025-08-01	795.03320	3	45.8252	26418	YuL_20211210_005_RZ_YuL-4.raw	2.67E6	2	41	62	Oxidation (M)
3	HD4_DN9067_c5_g2_i7_p133474	true	HQGVM(+15.99)VGM(+15.99)GQKDSYVGDEAQSKR	false	87.59	2538.1591	23	-0.2	508.64230	5	43.3482	24492	YuL_20211210_005_RZ_YuL-4.raw	1.32E5	2	41	63	Oxidation (M)
3	HD4_DN9067_c5_g2_i7_p133474	true	HQGVM(+15.99)VGMGQ(+0.98)K(+114.04)DSYVGDEAQSK	false	58.92	2481.0900	22	0.8	828.04333	3	57.9558	37485	YuL_20211210_005_RZ_YuL-4.raw	4.13E4	1	41	62	Oxidation (M)
3	HD4_DN9067_c5_g2_i7_p133474	true	HQGVM(+15.99)VGMGQ(+0.98)KDS(+114.04)YVGDEAQSK	false	48.07	2481.0900	22	0.5	621.28412	4	57.9558	37488	YuL_20211210_005_RZ_YuL-4.raw	2.84E4	1	41	62	Oxidation (M)
3	HD4_DN9067_c5_g2_i7_p133474	true	HQGVM(+15.99)VGMGQK	false	84.47	1186.5587	11	0.3	396.52954	3	38.0985	20428	YuL_20211210_005_RZ_YuL-4.raw	6.73E7	5	41	51	Oxidation (M)	M5:Oxidation (M):56.34	DB Search
3	HD4_DN9067_c5_g2_i7_p133474	true	HQGVM(+15.99)VGMGQKDSYVGDEAQSK	false	93.10	2366.0631	22	2025-07-01	789.70142	3	49.8633	29543	YuL_20211210_005_RZ_YuL-4.raw	2.53E5	2	41	62	Oxidation (M)	M5:Oxidation (M):0.00	DB Search
3	HD4_DN9067_c5_g2_i7_p133474	true	HQGVMVGM(+15.99)	false	64.10	873.3837	8	2025-06-03	437.70355	2	41.0814	22624	YuL_20211210_005_RZ_YuL-4.raw	6.4E4	1	41	48	Oxidation (M)	M8:Oxidation (M):47.09	DB Search
3	HD4_DN9067_c5_g2_i7_p133474	true	HQGVMVGM(+15.99)GQ(+0.98)K(+114.04)DSYVGDEAQSK	false	73.30	2481.0900	22	1.0	828.04346	3	55.0973	34599	YuL_20211210_005_RZ_YuL-4.raw	1.05E5	1	41	62	Oxidation (M)
3	HD4_DN9067_c5_g2_i7_p133474	true	HQGVMVGM(+15.99)GQ(+0.98)KDS(+114.04)YVGDEAQSK	false	81.84	2481.0900	22	0.9	621.28436	4	55.0962	34581	YuL_20211210_005_RZ_YuL-4.raw	9.25E4	1	41	62	Oxidation (M)
3	HD4_DN9067_c5_g2_i7_p133474	true	HQGVMVGM(+15.99)GQ(+0.98)KDSYVGDEAQSK	false	80.77	2367.0471	22	2025-03-01	592.77368	4	51.5706	31207	YuL_20211210_005_RZ_YuL-4.raw	1.56E5	1	41	62	Oxidation (M)
3	HD4_DN9067_c5_g2_i7_p133474	true	HQGVMVGM(+15.99)GQK	false	83.79	1186.5587	11	2025-06-01	396.53006	3	31.4441	15675	YuL_20211210_005_RZ_YuL-4.raw	1.92E8	3	41	51	Oxidation (M)	M8:Oxidation (M):38.16	DB Search
3	HD4_DN9067_c5_g2_i7_p133474	true	HQGVMVGM(+15.99)GQKDSYVGDEAQSK	false	94.55	2366.0631	22	2025-07-01	789.70142	3	49.8633	29573	YuL_20211210_005_RZ_YuL-4.raw	4.22E5	2	41	62	Oxidation (M)	M8:Oxidation (M):12.33	DB Search
3	HD4_DN9067_c5_g2_i7_p133474	true	HQGVMVGMGQK	false	84.21	1170.5638	11	0.8	391.19806	3	45.4833	26232	YuL_20211210_005_RZ_YuL-4.raw	8.39E7	4	41	51			DB Search
3	HD4_DN9067_c5_g2_i7_p133474	true	HQGVMVGMGQK(+114.04)DSYVGDEAQSK	false	73.89	2464.1111	22	-4.1	822.37958	3	61.4582	40754	YuL_20211210_005_RZ_YuL-4.raw		0	41	62	Ubiquitin	K11:Ubiquitin:32.28	PEAKS PTM
3	HD4_DN9067_c5_g2_i7_p133474	true	HTFYN(+0.98)ELR	false	51.29	1079.5036	8	2025-04-01	540.76337	2	58.0150	37465	YuL_20211210_005_RZ_YuL-4.raw	2.12E5	1	89	96	Deamidation (NQ)	N5:Deamidation (NQ):1000.00	PEAKS PTM
3	HD4_DN9067_c5_g2_i7_p133474	true	HTFYNELR	false	69.76	1078.5196	8	0.7	360.51639	3	57.1855	36694	YuL_20211210_005_RZ_YuL-4.raw	7.03E5	1	89	96			DB Search
3	HD4_DN9067_c5_g2_i7_p133474	true	IVTNWDDM(+15.99)EK	false	69.14	1265.5598	10	0.3	633.79150	2	59.9442	39386	YuL_20211210_005_RZ_YuL-4.raw	7.13E4	1	76	85	Oxidation (M)	M8:Oxidation (M):1000.00	DB Search
3	HD4_DN9067_c5_g2_i7_p133474	true	IWHHTFY	false	52.48	1002.4712	7	2025-02-01	502.24670	2	63.6833	42826	YuL_20211210_005_RZ_YuL-4.raw	1.2E6	1	86	92			DB Search
3	HD4_DN9067_c5_g2_i7_p133474	true	IWHHTFYN	false	63.10	1116.5141	8	0.3	559.26813	2	61.1887	40506	YuL_20211210_005_RZ_YuL-4.raw	1.39E6	2	86	93			DB Search
3	HD4_DN9067_c5_g2_i7_p133474	true	IWHHTFYN(+0.98)ELR	false	81.59	1515.7259	11	0.9	758.87585	2	64.8645	44213	YuL_20211210_005_RZ_YuL-4.raw	1.96E7	6	86	96	Deamidation (NQ)	N8:Deamidation (NQ):1000.00	PEAKS PTM
3	HD4_DN9067_c5_g2_i7_p133474	true	IWHHTFYNELR	false	91.02	1514.7419	11	-0.3	505.92438	3	62.9181	42290	YuL_20211210_005_RZ_YuL-4.raw	1.31E9	12	86	96			DB Search
3	HD4_DN9067_c5_g2_i7_p133474	true	KDSYVGDEAQSK	false	82.60	1325.6099	12	2025-07-01	442.88089	3	32.0443	16027	YuL_20211210_005_RZ_YuL-4.raw	3.33E4	1	51	62			DB Search
3	HD4_DN9067_c5_g2_i7_p133474	true	LLTEAPLNPK	false	49.85	1094.6335	10	2025-03-01	548.32831	2	63.0036	42383	YuL_20211210_005_RZ_YuL-4.raw	1.8E4	1	105	114			DB Search
3	HD4_DN9067_c5_g2_i7_p133474	true	MVGMGQK	false	57.73	749.3564	7	-1.5	375.68735	2	45.4590	26282	YuL_20211210_005_RZ_YuL-4.raw		0	45	51			DB Search
3	HD4_DN9067_c5_g2_i7_p133474	true	PRHQGVM(+15.99)VGM(+15.99)GQK	false	76.36	1455.7075	13	0.3	486.24640	3	22.7620	10048	YuL_20211210_005_RZ_YuL-4.raw	2.14E6	2	39	51	Oxidation (M)
3	HD4_DN9067_c5_g2_i7_p133474	true	PRHQGVM(+15.99)VGMGQK	false	83.05	1439.7126	13	0.4	480.91479	3	33.4263	16803	YuL_20211210_005_RZ_YuL-4.raw	5.76E5	2	39	51	Oxidation (M)	M7:Oxidation (M):38.16	DB Search
3	HD4_DN9067_c5_g2_i7_p133474	true	PRHQGVMVGM(+15.99)GQK	false	53.78	1439.7126	13	0.5	480.91483	3	27.5177	13347	YuL_20211210_005_RZ_YuL-4.raw	5.43E5	1	39	51	Oxidation (M)	M10:Oxidation (M):19.05	DB Search
3	HD4_DN9067_c5_g2_i7_p133474	true	PRHQGVMVGMGQK	false	77.64	1423.7176	13	-0.1	475.58286	3	40.5065	22323	YuL_20211210_005_RZ_YuL-4.raw	1.4E5	1	39	51			DB Search
3	HD4_DN9067_c5_g2_i7_p133474	true	Q(+152.05)GVMVGM(+15.99)GQKDSYVGDEAQSK	false	46.25	2381.0512	21	-8.8	794.68915	3	55.4434	35074	YuL_20211210_005_RZ_YuL-4.raw	3.96E5	1	42	62	Noradrenaline
3	HD4_DN9067_c5_g2_i7_p133474	true	QGVM(+15.99)VGM(+15.99)GQK	false	78.34	1065.4947	10	0.4	533.75830	2	31.8414	15953	YuL_20211210_005_RZ_YuL-4.raw	2.11E6	2	42	51	Oxidation (M)
3	HD4_DN9067_c5_g2_i7_p133474	true	QGVMVGMGQK	false	79.80	1033.5049	10	1.0	517.76361	2	55.0438	34526	YuL_20211210_005_RZ_YuL-4.raw	7.61E4	1	42	51			DB Search
3	HD4_DN9067_c5_g2_i7_p133474	true	RGYSFTTTAER	false	50.93	1287.6207	11	-0.5	430.21680	3	53.2947	33002	YuL_20211210_005_RZ_YuL-4.raw	9.78E3	1	197	207			DB Search
3	HD4_DN9067_c5_g2_i7_p133474	true	RHQGVM(+15.99)VGM(+15.99)GQK	false	44.94	1358.6547	12	0.9	453.89554	3	20.8368	7903	YuL_20211210_005_RZ_YuL-4.raw	4.15E5	1	40	51	Oxidation (M)
3	HD4_DN9067_c5_g2_i7_p133474	true	RHQGVMVGM(+15.99)GQK	false	67.59	1342.6598	12	0.5	448.56369	3	24.9409	11328	YuL_20211210_005_RZ_YuL-4.raw		0	40	51	Oxidation (M)	M9:Oxidation (M):32.97	DB Search
3	HD4_DN9067_c5_g2_i7_p133474	true	TFYN(+0.98)ELR	false	48.81	942.4447	7	2025-03-01	472.23331	2	62.6870	41976	YuL_20211210_005_RZ_YuL-4.raw	5.53E4	1	90	96	Deamidation (NQ)	N4:Deamidation (NQ):1000.00	PEAKS PTM
3	HD4_DN9067_c5_g2_i7_p133474	true	VAALVVDN(+0.98)GSGM(+15.99)C(+57.02)K	false	60.85	1436.6639	14	2025-04-01	719.34491	2	56.2360	35751	YuL_20211210_005_RZ_YuL-4.raw	3.31E5	2	6	19	Deamidation (NQ)
3	HD4_DN9067_c5_g2_i7_p133474	true	VAALVVDN(+0.98)GSGMC(+57.02)K(+14.02)	false	53.95	1434.6847	14	-0.2	718.35413	2	64.0675	43325	YuL_20211210_005_RZ_YuL-4.raw	2.63E4	1	6	19	Deamidation (NQ)
3	HD4_DN9067_c5_g2_i7_p133474	true	VAALVVDNGSGMC(+57.02)K	false	50.58	1419.6850	14	0.7	710.85492	2	62.1845	41451	YuL_20211210_005_RZ_YuL-4.raw	2.43E4	1	6	19	Carbamidomethylation		DB Search
3	HD4_DN9067_c5_g2_i7_p133474	true	VFPSIVGRPR	false	81.35	1126.6611	10	0.2	376.56351	3	66.6453	46002	YuL_20211210_005_RZ_YuL-4.raw	4.24E6	4	31	40			DB Search
3	HD4_DN9067_c5_g2_i7_p133474	true	VFPSIVGRPRHQ(+136.05)GVMVGMGQKDSYVGDEAQSK	false	43.31	3594.7706	32	9.0	1199.28271	3	40.1702	22128	YuL_20211210_005_RZ_YuL-4.raw		0	31	62	Dopa	Q12:Dopa:0.00	PEAKS PTM
3	HD4_DN9067_c5_g2_i7_p133474	true	VVDN(+0.98)GSGM(+15.99)C(+57.02)K	false	52.18	1082.4372	10	2025-05-01	542.23022	2	20.4763	7829	YuL_20211210_005_RZ_YuL-4.raw	7.09E5	2	10	19	Deamidation (NQ)
3	HD4_DN9067_c5_g2_i7_p133474	true	VVDN(+0.98)GSGMC(+57.02)K(+14.02)	false	42.38	1080.4580	10	2025-07-03	541.24176	2	36.2623	18973	YuL_20211210_005_RZ_YuL-4.raw	1.73E5	1	10	19	Deamidation (NQ)
3	HD4_DN9067_c5_g2_i7_p133474	true	VVDNGSGMC(+57.02)K	false	42.77	1065.4583	10	2025-08-02	533.74139	2	30.8170	15261	YuL_20211210_005_RZ_YuL-4.raw		0	10	19	Carbamidomethylation		DB Search
3	HD4_DN9067_c5_g2_i7_p133474	true	VVDNGSGMC(+57.02)K(+14.02)	false	46.14	1079.4740	10	2025-01-01	540.74835	2	33.1261	16645	YuL_20211210_005_RZ_YuL-4.raw		0	10	19	Carbamidomethylation
3	HD4_DN9067_c5_g2_i7_p133474	true	WHHTFYNELR	false	67.54	1401.6578	10	-0.3	468.22946	3	63.3165	42580	YuL_20211210_005_RZ_YuL-4.raw	2.34E3	1	87	96			DB Search
3	HD4_DN9067_c5_g2_i7_p133474	true	YVGDEAQSK	false	67.96	995.4560	9	-3.3	498.73688	2	40.2597	22176	YuL_20211210_005_RZ_YuL-4.raw		0	54	62			DB Search
3	HD4_DN9067_c5_g2_i7_p133474	true	YVGDEAQSKR	false	73.83	1151.5571	10	0.5	384.86234	3	37.6480	20162	YuL_20211210_005_RZ_YuL-4.raw		0	54	63			DB Search

## Sheet: Adult, November 2 Q42
Protein Group	Accession	Top	Peptide	Unique	-10LgP	Mass	Length	ppm	m/z	z	RT	Scan	Source File	Area Sample 1	Area Sample 2	Area Sample 3	#Feature	Start	End	PTM	AScore	Found By
3	HD4_DN9067_c5_g2_i7_p133474	true	H(+42.01)QGVMVGM(+15.99)GQK	false	48.64	1228.5693	11	0.9	410.53339	3	36.6986	19336	YuL_20211210_005_RZ_YuL-4.raw	1.57E6	1	41	51	Acetylation (N-term)
3	HD4_DN9067_c5_g2_i7_p133474	true	HQ(+0.98)GVM(+15.99)VGM(+15.99)GQK	false	63.22	1203.5376	11	2025-04-01	402.18967	3	27.3901	12835	YuL_20211210_005_RZ_YuL-4.raw	4.38E6	1	41	51	Deamidation (NQ)
3	HD4_DN9067_c5_g2_i7_p133474	true	HQ(+0.98)GVM(+15.99)VGMGQK	false	49.57	1187.5427	11	2025-03-01	396.85794	3	39.8280	22037	YuL_20211210_005_RZ_YuL-4.raw	5.63E5	1	41	51	Deamidation (NQ)
3	HD4_DN9067_c5_g2_i7_p133474	true	HQ(+0.98)GVMVGM(+15.99)GQK	false	53.65	1187.5427	11	0.9	396.85779	3	33.3845	16695	YuL_20211210_005_RZ_YuL-4.raw	8.29E5	1	41	51	Deamidation (NQ)
3	HD4_DN9067_c5_g2_i7_p133474	true	HQ(+0.98)GVMVGMGQ(+0.98)K(+42.01)DSYVGDEAQSK	false	48.58	2394.0467	22	-9.7	599.51703	4	50.4867	30226	YuL_20211210_005_RZ_YuL-4.raw		0	41	62	Deamidation (NQ)
3	HD4_DN9067_c5_g2_i7_p133474	true	HQGVM(+15.99)VGM(+15.99)GQ(+0.98)KDSYVGDEAQSK	false	76.51	2383.0420	22	2025-08-01	596.77271	4	47.7970	27993	YuL_20211210_005_RZ_YuL-4.raw	2.94E5	1	41	62	Oxidation (M)
3	HD4_DN9067_c5_g2_i7_p133474	true	HQGVM(+15.99)VGM(+15.99)GQK	false	86.18	1202.5536	11	2025-04-01	401.86163	3	28.2087	14853	YuL_20211210_005_RZ_YuL-4.raw	9.06E8	8	41	51	Oxidation (M)
3	HD4_DN9067_c5_g2_i7_p133474	true	HQGVM(+15.99)VGM(+15.99)GQK(+42.01)DSYVGDEAQSK	false	75.10	2424.0685	22	0.9	809.03613	3	56.0651	35592	YuL_20211210_005_RZ_YuL-4.raw	8.13E4	1	41	62	Oxidation (M)
3	HD4_DN9067_c5_g2_i7_p133474	true	HQGVM(+15.99)VGM(+15.99)GQKD	false	83.90	1317.5805	12	0.8	440.20401	3	27.7606	13150	YuL_20211210_005_RZ_YuL-4.raw	2.85E4	1	41	52	Oxidation (M)
3	HD4_DN9067_c5_g2_i7_p133474	true	HQGVM(+15.99)VGM(+15.99)GQKDSYVGDEAQSK	false	94.95	2382.0580	22	2025-08-01	795.03320	3	45.8252	26418	YuL_20211210_005_RZ_YuL-4.raw	2.67E6	2	41	62	Oxidation (M)
3	HD4_DN9067_c5_g2_i7_p133474	true	HQGVM(+15.99)VGM(+15.99)GQKDSYVGDEAQSKR	false	87.59	2538.1591	23	-0.2	508.64230	5	43.3482	24492	YuL_20211210_005_RZ_YuL-4.raw	1.32E5	2	41	63	Oxidation (M)
3	HD4_DN9067_c5_g2_i7_p133474	true	HQGVM(+15.99)VGMGQ(+0.98)K(+114.04)DSYVGDEAQSK	false	58.92	2481.0900	22	0.8	828.04333	3	57.9558	37485	YuL_20211210_005_RZ_YuL-4.raw	4.13E4	1	41	62	Oxidation (M)
3	HD4_DN9067_c5_g2_i7_p133474	true	HQGVM(+15.99)VGMGQ(+0.98)KDS(+114.04)YVGDEAQSK	false	48.07	2481.0900	22	0.5	621.28412	4	57.9558	37488	YuL_20211210_005_RZ_YuL-4.raw	2.84E4	1	41	62	Oxidation (M)
3	HD4_DN9067_c5_g2_i7_p133474	true	HQGVM(+15.99)VGMGQK	false	84.47	1186.5587	11	0.3	396.52954	3	38.0985	20428	YuL_20211210_005_RZ_YuL-4.raw	6.73E7	5	41	51	Oxidation (M)	M5:Oxidation (M):56.34	DB Search
3	HD4_DN9067_c5_g2_i7_p133474	true	HQGVM(+15.99)VGMGQKDSYVGDEAQSK	false	93.10	2366.0631	22	2025-07-01	789.70142	3	49.8633	29543	YuL_20211210_005_RZ_YuL-4.raw	2.53E5	2	41	62	Oxidation (M)	M5:Oxidation (M):0.00	DB Search
3	HD4_DN9067_c5_g2_i7_p133474	true	HQGVMVGM(+15.99)	false	64.10	873.3837	8	2025-06-03	437.70355	2	41.0814	22624	YuL_20211210_005_RZ_YuL-4.raw	6.4E4	1	41	48	Oxidation (M)	M8:Oxidation (M):47.09	DB Search
3	HD4_DN9067_c5_g2_i7_p133474	true	HQGVMVGM(+15.99)GQ(+0.98)K(+114.04)DSYVGDEAQSK	false	73.30	2481.0900	22	1.0	828.04346	3	55.0973	34599	YuL_20211210_005_RZ_YuL-4.raw	1.05E5	1	41	62	Oxidation (M)
3	HD4_DN9067_c5_g2_i7_p133474	true	HQGVMVGM(+15.99)GQ(+0.98)KDS(+114.04)YVGDEAQSK	false	81.84	2481.0900	22	0.9	621.28436	4	55.0962	34581	YuL_20211210_005_RZ_YuL-4.raw	9.25E4	1	41	62	Oxidation (M)
3	HD4_DN9067_c5_g2_i7_p133474	true	HQGVMVGM(+15.99)GQ(+0.98)KDSYVGDEAQSK	false	80.77	2367.0471	22	2025-03-01	592.77368	4	51.5706	31207	YuL_20211210_005_RZ_YuL-4.raw	1.56E5	1	41	62	Oxidation (M)
3	HD4_DN9067_c5_g2_i7_p133474	true	HQGVMVGM(+15.99)GQK	false	83.79	1186.5587	11	2025-06-01	396.53006	3	31.4441	15675	YuL_20211210_005_RZ_YuL-4.raw	1.92E8	3	41	51	Oxidation (M)	M8:Oxidation (M):38.16	DB Search
3	HD4_DN9067_c5_g2_i7_p133474	true	HQGVMVGM(+15.99)GQKDSYVGDEAQSK	false	94.55	2366.0631	22	2025-07-01	789.70142	3	49.8633	29573	YuL_20211210_005_RZ_YuL-4.raw	4.22E5	2	41	62	Oxidation (M)	M8:Oxidation (M):12.33	DB Search
3	HD4_DN9067_c5_g2_i7_p133474	true	HQGVMVGMGQK	false	84.21	1170.5638	11	0.8	391.19806	3	45.4833	26232	YuL_20211210_005_RZ_YuL-4.raw	8.39E7	4	41	51			DB Search
3	HD4_DN9067_c5_g2_i7_p133474	true	HQGVMVGMGQK(+114.04)DSYVGDEAQSK	false	73.89	2464.1111	22	-4.1	822.37958	3	61.4582	40754	YuL_20211210_005_RZ_YuL-4.raw		0	41	62	Ubiquitin	K11:Ubiquitin:32.28	PEAKS PTM
3	HD4_DN9067_c5_g2_i7_p133474	true	PRHQGVM(+15.99)VGM(+15.99)GQK	false	76.36	1455.7075	13	0.3	486.24640	3	22.7620	10048	YuL_20211210_005_RZ_YuL-4.raw	2.14E6	2	39	51	Oxidation (M)
3	HD4_DN9067_c5_g2_i7_p133474	true	PRHQGVM(+15.99)VGMGQK	false	83.05	1439.7126	13	0.4	480.91479	3	33.4263	16803	YuL_20211210_005_RZ_YuL-4.raw	5.76E5	2	39	51	Oxidation (M)	M7:Oxidation (M):38.16	DB Search
3	HD4_DN9067_c5_g2_i7_p133474	true	PRHQGVMVGM(+15.99)GQK	false	53.78	1439.7126	13	0.5	480.91483	3	27.5177	13347	YuL_20211210_005_RZ_YuL-4.raw	5.43E5	1	39	51	Oxidation (M)	M10:Oxidation (M):19.05	DB Search
3	HD4_DN9067_c5_g2_i7_p133474	true	PRHQGVMVGMGQK	false	77.64	1423.7176	13	-0.1	475.58286	3	40.5065	22323	YuL_20211210_005_RZ_YuL-4.raw	1.4E5	1	39	51			DB Search
3	HD4_DN9067_c5_g2_i7_p133474	true	Q(+152.05)GVMVGM(+15.99)GQKDSYVGDEAQSK	false	46.25	2381.0512	21	-8.8	794.68915	3	55.4434	35074	YuL_20211210_005_RZ_YuL-4.raw	3.96E5	1	42	62	Noradrenaline
3	HD4_DN9067_c5_g2_i7_p133474	true	QGVM(+15.99)VGM(+15.99)GQK	false	78.34	1065.4947	10	0.4	533.75830	2	31.8414	15953	YuL_20211210_005_RZ_YuL-4.raw	2.11E6	2	42	51	Oxidation (M)
3	HD4_DN9067_c5_g2_i7_p133474	true	QGVMVGMGQK	false	79.80	1033.5049	10	1.0	517.76361	2	55.0438	34526	YuL_20211210_005_RZ_YuL-4.raw	7.61E4	1	42	51			DB Search
3	HD4_DN9067_c5_g2_i7_p133474	true	RHQGVM(+15.99)VGM(+15.99)GQK	false	44.94	1358.6547	12	0.9	453.89554	3	20.8368	7903	YuL_20211210_005_RZ_YuL-4.raw	4.15E5	1	40	51	Oxidation (M)
3	HD4_DN9067_c5_g2_i7_p133474	true	RHQGVMVGM(+15.99)GQK	false	67.59	1342.6598	12	0.5	448.56369	3	24.9409	11328	YuL_20211210_005_RZ_YuL-4.raw		0	40	51	Oxidation (M)	M9:Oxidation (M):32.97	DB Search
3	HD4_DN9067_c5_g2_i7_p133474	true	VFPSIVGRPRHQ(+136.05)GVMVGMGQKDSYVGDEAQSK	false	43.31	3594.7706	32	9.0	1199.28271	3	40.1702	22128	YuL_20211210_005_RZ_YuL-4.raw		0	31	62	Dopa	Q12:Dopa:0.00	PEAKS PTM

[truncated: 17 more sheets: Adult, January, Adult, January Q42, Adult, February 1, Adult, February 1 Q42, Adult, February 2, Adult, February 2 Q42, Adult, March 1, Adult, March 1 Q42, Adult, March 2, Adult, March 2 Q42, Adult, March 3, Adult, March 3 Q42, Adult, March 4, Adult, March 4 Q42, Total, +MDC, +MDC Q42]
