# Supplementary material for: Evolutionary conservation of dopamine-mediated cellular plasticity in Arctic sponges (Porifera)
Source: Front Mol Biosci. 2025 Nov 17;12:1671771. doi: 10.3389/fmolb.2025.1671771 (PMC12665527; doi:10.3389/fmolb.2025.1671771)
Supplement: Supplementary file 12 [file Table5.xlsx]

## Sheet: Casp-alpha2
Table 2S. H. dujardini SABs anvio			Table S5. H. dujardini SABs aromatic aa biosynthesis. For H. dujardini MAGs, the lines are highlighted in yellow
module	genome_name	module_name	module_class	module_category	module_subcategory	module_definition	stepwise_module_completeness	stepwise_module_is_complete	pathwise_module_completeness	pathwise_module_is_complete	proportion_unique_enzymes_present	enzymes_unique_to_module	unique_enzymes_hit_counts	enzyme_hits_in_module	gene_caller_ids_in_module	warnings
M00001	Casp_alpha2	Glycolysis (Embden-Meyerhof pathway), glucose => pyruvate	Pathway modules	Carbohydrate metabolism	Central carbohydrate metabolism	(K00844,K12407,K00845,K25026,K00886,K08074,K00918) (K01810,K06859,K13810,K15916) (K00850,K16370,K21071,K00918) (K01623,K01624,K11645,K16305,K16306) K01803 ((K00134,K00150) K00927,K11389) (K01834,K15633,K15634,K15635) K01689 (K00873,K12406)	0.8888888888888888	true	0.9	true	NA	No enzymes unique to module	NA	K00134,K00873,K00927,K01623,K01689,K01803,K01810,K15633,K21071	1432,1396,526,1687,1805,1811,544,1045,1971	K01623 is present in multiple modules: M00001/M00003/M00165/M00167/M00611/M00612,K15633 is present in multiple modules: M00001/M00002/M00003,K01689 is present in multiple modules: M00001/M00002/M00003/M00346,K00927 is present in multiple modules: M00001/M00002/M00003/M00308/M00552/M00165/M00166/M00611/M00612,K01810 is present in multiple modules: M00001/M00004/M00892/M00909,K21071 is present in m…
M00002	Casp_alpha2	Glycolysis, core module involving three-carbon compounds	Pathway modules	Carbohydrate metabolism	Central carbohydrate metabolism	K01803 ((K00134,K00150) K00927,K11389) (K01834,K15633,K15634,K15635) K01689 (K00873,K12406)	1.0	true	1.0	true	NA	No enzymes unique to module	NA	K00134,K00873,K00927,K01689,K01803,K15633	1432,1396,526,1805,1811,1045	K15633 is present in multiple modules: M00001/M00002/M00003,K01689 is present in multiple modules: M00001/M00002/M00003/M00346,K00927 is present in multiple modules: M00001/M00002/M00003/M00308/M00552/M00165/M00166/M00611/M00612,K01803 is present in multiple modules: M00001/M00002/M00003,K00134 is present in multiple modules: M00001/M00002/M00003/M00308/M00552/M00165/M00166/M00611/M00612,K00873 i…
M00003	Casp_alpha2	Gluconeogenesis, oxaloacetate => fructose-6P	Pathway modules	Carbohydrate metabolism	Central carbohydrate metabolism	(K01596,K01610) K01689 (K01834,K15633,K15634,K15635) K00927 (K00134,K00150) K01803 ((K01623,K01624,K11645) (K03841,K02446,K11532,K01086,K04041),K01622)	0.7142857142857143	false	0.75	true	NA	No enzymes unique to module	NA	K00134,K00927,K01623,K01689,K01803,K15633	1432,526,1687,1805,1811,1045	K01623 is present in multiple modules: M00001/M00003/M00165/M00167/M00611/M00612,K15633 is present in multiple modules: M00001/M00002/M00003,K01689 is present in multiple modules: M00001/M00002/M00003/M00346,K00927 is present in multiple modules: M00001/M00002/M00003/M00308/M00552/M00165/M00166/M00611/M00612,K01803 is present in multiple modules: M00001/M00002/M00003,K00134 is present in multiple…
M00307	Casp_alpha2	Pyruvate oxidation, pyruvate => acetyl-CoA	Pathway modules	Carbohydrate metabolism	Central carbohydrate metabolism	((K00163,K00161+K00162)+K00627+K00382-K13997),K00169+K00170+K00171+(K00172,K00189),K03737	1.0	true	1.0	true	1.0	K00161,K00162,K00627	1,1,1	K00161,K00162,K00382,K00382,K00627	1791,1790,2511,1787,1788	K00382 is present in multiple modules: M00307/M00009/M00011/M00532/M00621/M00036/M00032
M00009	Casp_alpha2	Citrate cycle (TCA cycle, Krebs cycle)	Pathway modules	Carbohydrate metabolism	Central carbohydrate metabolism	(K01647,K05942) (K01681,K01682) (K00031,K00030) ((K00164+K00658,K01616)+K00382,K00174+K00175-K00177-K00176) (K01902+K01903,K01899+K01900,K18118) (K00234+K00235+K00236+(K00237,K25801),K00239+K00240+K00241-(K00242,K18859,K18860),K00244+K00245+K00246-K00247) (K01676,K01679,K01677+K01678) (K00026,K00025,K00024,K00116)	0.875	true	0.875	true	NA	No enzymes unique to module	NA	K00024,K00031,K00164,K00239,K00239,K00240,K00240,K00241,K00241,K00242,K00242,K00382,K00382,K00658,K01676,K01676,K01681,K01902,K01902,K01903,K01903	2505,2145,2508,39,106,105,40,108,37,38,107,2511,1787,2509,2600,2458,537,2507,883,2506,882	K01676 is present in multiple modules: M00009/M00011/M00173/M00613/M00614,K00382 is present in multiple modules: M00307/M00009/M00011/M00532/M00621/M00036/M00032,K01902 is present in multiple modules: M00009/M00011/M00173/M00374/M00620/M00614,K00241 is present in multiple modules: M00009/M00011/M00173/M00376/M00374/M00149/M00613/M00614,K00239 is present in multiple modules: M00009/M00011/M00173/M…
M00010	Casp_alpha2	Citrate cycle, first carbon oxidation, oxaloacetate => 2-oxoglutarate	Pathway modules	Carbohydrate metabolism	Central carbohydrate metabolism	(K01647,K05942) (K01681,K01682) (K00031,K00030)	0.6666666666666666	false	0.6666666666666666	false	NA	No enzymes unique to module	NA	K00031,K01681	2145.54	K01681 is present in multiple modules: M00009/M00010/M00012/M00740/M00173/M00614,K00031 is present in multiple modules: M00009/M00010/M00740/M00173/M00614
M00011	Casp_alpha2	Citrate cycle, second carbon oxidation, 2-oxoglutarate => oxaloacetate	Pathway modules	Carbohydrate metabolism	Central carbohydrate metabolism	((K00164+K00658,K01616)+K00382,K00174+K00175-K00177-K00176) (K01902+K01903,K01899+K01900,K18118) (K00234+K00235+K00236+(K00237,K25801),K00239+K00240+K00241-(K00242,K18859,K18860),K00244+K00245+K00246-K00247) (K01676,K01679,K01677+K01678) (K00026,K00025,K00024,K00116)	1.0	true	1.0	true	NA	No enzymes unique to module	NA	K00024,K00164,K00239,K00239,K00240,K00240,K00241,K00241,K00242,K00242,K00382,K00382,K00658,K01676,K01676,K01902,K01902,K01903,K01903	2505,2508,39,106,105,40,108,37,38,107,2511,1787,2509,2600,2458,2507,883,2506,882	K01676 is present in multiple modules: M00009/M00011/M00173/M00613/M00614,K00382 is present in multiple modules: M00307/M00009/M00011/M00532/M00621/M00036/M00032,K01902 is present in multiple modules: M00009/M00011/M00173/M00374/M00620/M00614,K00241 is present in multiple modules: M00009/M00011/M00173/M00376/M00374/M00149/M00613/M00614,K00239 is present in multiple modules: M00009/M00011/M00173/M…
M00004	Casp_alpha2	Pentose phosphate pathway (Pentose phosphate cycle)	Pathway modules	Carbohydrate metabolism	Central carbohydrate metabolism	(K13937,((K00036,K19243) (K01057,K07404))) K00033 K01783 (K01807,K01808) K00615 ((K00616 (K01810,K06859,K15916)),K13810)	0.5	false	0.5714285714285714	false	NA	No enzymes unique to module	NA	K00615,K01783,K01808,K01810	1688,1686,1738,544	K01808 is present in multiple modules: M00004/M00007/M00165/M00167/M00611/M00612,K00615 is present in multiple modules: M00004/M00007/M00165/M00167/M00611/M00612,K01783 is present in multiple modules: M00004/M00007,K01810 is present in multiple modules: M00001/M00004/M00892/M00909
M00007	Casp_alpha2	Pentose phosphate pathway, non-oxidative phase, fructose 6P => ribose 5P	Pathway modules	Carbohydrate metabolism	Central carbohydrate metabolism	K00615 (K00616,K13810) K01783 (K01807,K01808)	0.75	true	0.75	true	NA	No enzymes unique to module	NA	K00615,K01783,K01808	1688,1686,1738	K01808 is present in multiple modules: M00004/M00007/M00165/M00167/M00611/M00612,K00615 is present in multiple modules: M00004/M00007/M00165/M00167/M00611/M00612,K01783 is present in multiple modules: M00004/M00007
M00005	Casp_alpha2	PRPP biosynthesis, ribose 5P => PRPP	Pathway modules	Carbohydrate metabolism	Central carbohydrate metabolism	K00948	1.0	true	1.0	true	1.0	K00948	3	K00948,K00948,K00948	2443,1005,2624	None
M00008	Casp_alpha2	Entner-Doudoroff pathway, glucose-6P => glyceraldehyde-3P + pyruvate	Pathway modules	Carbohydrate metabolism	Central carbohydrate metabolism	K00036 (K01057,K07404) K01690 K01625	0.25	false	0.25	false	NA	No enzymes unique to module	NA	K01625	1267	K01625 is present in multiple modules: M00008/M00308/M00631/M00061
M00308	Casp_alpha2	Semi-phosphorylative Entner-Doudoroff pathway, gluconate => glycerate-3P	Pathway modules	Carbohydrate metabolism	Central carbohydrate metabolism	K05308 K00874 K01625 (K00134 K00927,K00131,K18978)	0.75	true	0.8	true	NA	No enzymes unique to module	NA	K00134,K00874,K00927,K01625	1432,1268,526,1267	K00927 is present in multiple modules: M00001/M00002/M00003/M00308/M00552/M00165/M00166/M00611/M00612,K00874 is present in multiple modules: M00308/M00631/M00061,K00134 is present in multiple modules: M00001/M00002/M00003/M00308/M00552/M00165/M00166/M00611/M00612,K01625 is present in multiple modules: M00008/M00308/M00631/M00061
M00309	Casp_alpha2	Non-phosphorylative Entner-Doudoroff pathway, gluconate/galactonate => glycerate	Pathway modules	Carbohydrate metabolism	Central carbohydrate metabolism	K05308 (K11395,K18127) (K18020+K18021+K18022,K18128,K03738)	0.3333333333333333	false	0.3333333333333333	false	1.0	K03738	3	K03738,K03738,K03738	2087,1116,552	None
M00014	Casp_alpha2	Glucuronate pathway (uronate pathway)	Pathway modules	Carbohydrate metabolism	Other carbohydrate metabolism	K00012 ((K12447 K16190),(K00699 (K01195,K14756))) K00002 K13247 -- K03331 (K05351,K00008) K00854	0.25	false	0.2222222222222222	false	1.0	K00854	1	K00012,K00854	1547.23	K00012 is present in multiple modules: M00014/M00129,'--' steps are assumed incomplete
M00631	Casp_alpha2	D-Galacturonate degradation (bacteria), D-galacturonate => pyruvate + D-glyceraldehyde 3P	Pathway modules	Carbohydrate metabolism	Other carbohydrate metabolism	K01812 K00041 (K01685,K16849+K16850) K00874 (K01625,K17463)	0.4	false	0.4	false	NA	No enzymes unique to module	NA	K00874,K01625	1268.13	K00874 is present in multiple modules: M00308/M00631/M00061,K01625 is present in multiple modules: M00008/M00308/M00631/M00061
M00061	Casp_alpha2	D-Glucuronate degradation, D-glucuronate => pyruvate + D-glyceraldehyde 3P	Pathway modules	Carbohydrate metabolism	Other carbohydrate metabolism	K01812 K00040 (K01686,K08323) K00874 (K01625,K17463)	0.8	true	0.8	true	1.0	K00040,K01686	1.1	K00040,K00874,K01625,K01686	1270,1268,1267,1271	K00874 is present in multiple modules: M00308/M00631/M00061,K01625 is present in multiple modules: M00008/M00308/M00631/M00061
M00632	Casp_alpha2	Galactose degradation, Leloir pathway, galactose => alpha-D-glucose-1P	Pathway modules	Carbohydrate metabolism	Other carbohydrate metabolism	K01785 K00849 K00965 K01784	0.25	false	0.25	false	1.0	K01784	1	K01784	2498	None
M00552	Casp_alpha2	D-galactonate degradation, De Ley-Doudoroff pathway, D-galactonate => glycerate-3P	Pathway modules	Carbohydrate metabolism	Other carbohydrate metabolism	K01684 K00883 K01631 K00134 K00927	0.6	false	0.6	false	1.0	K01684	2	K00134,K00927,K01684,K01684	1432,526,981,481	K00927 is present in multiple modules: M00001/M00002/M00003/M00308/M00552/M00165/M00166/M00611/M00612,K00134 is present in multiple modules: M00001/M00002/M00003/M00308/M00552/M00165/M00166/M00611/M00612
M00129	Casp_alpha2	Ascorbate biosynthesis, animals, glucose-1P => ascorbate	Pathway modules	Carbohydrate metabolism	Other carbohydrate metabolism	K00963 K00012 K00699 K01195 K00002 K01053 K00103	0.14285714285714285	false	0.14285714285714285	false	NA	No enzymes unique to module	NA	K00012	1547	K00012 is present in multiple modules: M00014/M00129
M00855	Casp_alpha2	Glycogen degradation, glycogen => glucose-6P	Pathway modules	Carbohydrate metabolism	Other carbohydrate metabolism	(K00688,K16153) (K01196,((K00705,K22451) (K02438,K01200))) (K15779,K01835,K15778)	0.3333333333333333	false	0.3333333333333333	false	NA	No enzymes unique to module	NA	K15778	1548	K15778 is present in multiple modules: M00855/M00549
M00549	Casp_alpha2	Nucleotide sugar biosynthesis, glucose => UDP-glucose	Pathway modules	Carbohydrate metabolism	Other carbohydrate metabolism	(K00844,K00845,K25026,K12407,K00886) (K01835,K15779,K15778) (K00963,K12447)	0.3333333333333333	false	0.3333333333333333	false	NA	No enzymes unique to module	NA	K15778	1548	K15778 is present in multiple modules: M00855/M00549
M00892	Casp_alpha2	UDP-N-acetyl-D-glucosamine biosynthesis, eukaryotes, glucose => UDP-GlcNAc	Pathway modules	Carbohydrate metabolism	Other carbohydrate metabolism	(K00844,K12407,K00845) K01810 K00820 K00621 K01836 K00972	0.3333333333333333	false	0.3333333333333333	false	NA	No enzymes unique to module	NA	K00820,K01810	670.544	K01810 is present in multiple modules: M00001/M00004/M00892/M00909,K00820 is present in multiple modules: M00892/M00909
M00909	Casp_alpha2	UDP-N-acetyl-D-glucosamine biosynthesis, prokaryotes, glucose => UDP-GlcNAc	Pathway modules	Carbohydrate metabolism	Other carbohydrate metabolism	(K00845,K25026) (K01810,K13810,K15916) K00820 K03431 K04042	0.8	true	0.8	true	1.0	K03431,K04042	1.1	K00820,K01810,K03431,K04042	670,544,1451,671	K01810 is present in multiple modules: M00001/M00004/M00892/M00909,K00820 is present in multiple modules: M00892/M00909
M00012	Casp_alpha2	Glyoxylate cycle	Pathway modules	Carbohydrate metabolism	Other carbohydrate metabolism	K01647 (K01681,K01682) K01637 (K01638,K19282) (K00026,K00025,K00024)	0.4	false	0.4	false	NA	No enzymes unique to module	NA	K00024,K01681	2505.54	K01681 is present in multiple modules: M00009/M00010/M00012/M00740/M00173/M00614,K00024 is present in multiple modules: M00009/M00011/M00012/M00740/M00168/M00173/M00374/M00620/M00346/M00614
M00373	Casp_alpha2	Ethylmalonyl pathway	Pathway modules	Carbohydrate metabolism	Other carbohydrate metabolism	K00626 K00023 K17865 K14446 K14447 K14448 K14449 K08691 K14451 K01965+K01966 K05606 K01847	0.8333333333333334	true	0.8333333333333334	true	1.0	K00023,K14446,K14447,K14448	1,2,1,1	K00023,K00626,K00626,K00626,K01847,K01965,K01966,K05606,K08691,K14446,K14446,K14447,K14448,K14449,K14449	622,621,1075,2687,934,1962,1964,1866,2122,860,2206,859,862,35,110	K14449 is present in multiple modules: M00373/M00740/M00376/M00613,K00626 is present in multiple modules: M00373/M00375/M00374/M00088/M00957/M00095/M00849,K01966 is present in multiple modules: M00373/M00741/M00613,K01965 is present in multiple modules: M00373/M00741/M00613,K08691 is present in multiple modules: M00373/M00376/M00346/M00613,K05606 is present in multiple modules: M00373/M00741/M003…
M00740	Casp_alpha2	Methylaspartate cycle	Pathway modules	Carbohydrate metabolism	Other carbohydrate metabolism	K01647 K01681 K00031 K00261 K19268+K01846 K04835 K19280 K14449 K19281 K19282 K00024	0.36363636363636365	false	0.36363636363636365	false	NA	No enzymes unique to module	NA	K00024,K00031,K01681,K14449,K14449	2505,2145,537,35,110	K14449 is present in multiple modules: M00373/M00740/M00376/M00613,K01681 is present in multiple modules: M00009/M00010/M00012/M00740/M00173/M00614,K00024 is present in multiple modules: M00009/M00011/M00012/M00740/M00168/M00173/M00374/M00620/M00346/M00614,K00031 is present in multiple modules: M00009/M00010/M00740/M00173/M00614
M00532	Casp_alpha2	Photorespiration	Pathway modules	Carbohydrate metabolism	Other carbohydrate metabolism	(K01601-K01602) K19269 K11517 K03781 K14272 K00600 K00830 (K15893,K15919) K15918 K00281+K00605+K00382+K02437	0.2	false	0.2	false	1.0	K02437	2	K00281,K00281,K00382,K00382,K00600,K00605,K00605,K00605,K00605,K02437,K02437	2597,2461,2511,1787,1737,2595,2463,543,1795,2596,2462	K00281 is present in multiple modules: M00532/M00621,K00382 is present in multiple modules: M00307/M00009/M00011/M00532/M00621/M00036/M00032,K00605 is present in multiple modules: M00532/M00621,K00600 is present in multiple modules: M00532/M00346/M00140/M00141
M00013	Casp_alpha2	Malonate semialdehyde pathway, propanoyl-CoA => acetyl-CoA	Pathway modules	Carbohydrate metabolism	Other carbohydrate metabolism	(K00248,K00232) (K07511,K14729) K05605 K23146 K00140	0.2	false	0.2	false	1.0	K00140	2	K00140,K00140	2686.11	None
M00741	Casp_alpha2	Propanoyl-CoA metabolism, propanoyl-CoA => succinyl-CoA	Pathway modules	Carbohydrate metabolism	Other carbohydrate metabolism	(K01965+K01966,K11263+(K18472,K19312+K22568),K01964+K15036+K15037) K05606 (K01847,K01848+K01849)	1.0	true	1.0	true	NA	No enzymes unique to module	NA	K01847,K01965,K01966,K05606	934,1962,1964,1866	K05606 is present in multiple modules: M00373/M00741/M00376/M00375/M00613,K01965 is present in multiple modules: M00373/M00741/M00613,K01966 is present in multiple modules: M00373/M00741/M00613,K01847 is present in multiple modules: M00373/M00741/M00376/M00613
M00131	Casp_alpha2	Inositol phosphate metabolism, Ins(1,3,4,5)P4 => Ins(1,3,4)P3 => myo-inositol	Pathway modules	Carbohydrate metabolism	Other carbohydrate metabolism	K01106 K01107 K01109 K01092	0.25	false	0.25	false	1.0	K01092	1	K01092	1428	None
M00165	Casp_alpha2	Reductive pentose phosphate cycle (Calvin cycle)	Pathway modules	Energy metabolism	Carbon fixation	K00855 (K01601-K01602) K00927 (K05298,K00150,K00134) (K01623,K01624) (K03841,K02446,K11532,K01086) K00615 (K01623,K01624) (K01100,K11532,K01086) K00615 (K01807,K01808)	0.6363636363636364	false	0.6363636363636364	false	NA	No enzymes unique to module	NA	K00134,K00615,K00927,K01623,K01808	1432,1688,526,1687,1738	K01623 is present in multiple modules: M00001/M00003/M00165/M00167/M00611/M00612,K00927 is present in multiple modules: M00001/M00002/M00003/M00308/M00552/M00165/M00166/M00611/M00612,K01808 is present in multiple modules: M00004/M00007/M00165/M00167/M00611/M00612,K00615 is present in multiple modules: M00004/M00007/M00165/M00167/M00611/M00612,K00134 is present in multiple modules: M00001/M00002/M…
M00166	Casp_alpha2	Reductive pentose phosphate cycle, ribulose-5P => glyceraldehyde-3P	Pathway modules	Energy metabolism	Carbon fixation	K00855 (K01601-K01602) K00927 (K05298,K00150,K00134)	0.5	false	0.5	false	NA	No enzymes unique to module	NA	K00134,K00927	1432.53	K00927 is present in multiple modules: M00001/M00002/M00003/M00308/M00552/M00165/M00166/M00611/M00612,K00134 is present in multiple modules: M00001/M00002/M00003/M00308/M00552/M00165/M00166/M00611/M00612
M00167	Casp_alpha2	Reductive pentose phosphate cycle, glyceraldehyde-3P => ribulose-5P	Pathway modules	Energy metabolism	Carbon fixation	(K01623,K01624) (K03841,K02446,K11532,K01086) K00615 (K01623,K01624) (K01100,K11532,K01086) K00615 (K01807,K01808)	0.7142857142857143	false	0.7142857142857143	false	NA	No enzymes unique to module	NA	K00615,K01623,K01808	1688,1687,1738	K01808 is present in multiple modules: M00004/M00007/M00165/M00167/M00611/M00612,K00615 is present in multiple modules: M00004/M00007/M00165/M00167/M00611/M00612,K01623 is present in multiple modules: M00001/M00003/M00165/M00167/M00611/M00612
M00168	Casp_alpha2	CAM (Crassulacean acid metabolism), dark	Pathway modules	Energy metabolism	Carbon fixation	K01595 (K00025,K00026,K00024)	0.5	false	0.5	false	NA	No enzymes unique to module	NA	K00024	2505	K00024 is present in multiple modules: M00009/M00011/M00012/M00740/M00168/M00173/M00374/M00620/M00346/M00614
M00169	Casp_alpha2	CAM (Crassulacean acid metabolism), light	Pathway modules	Energy metabolism	Carbon fixation	K00029 K01006	1.0	true	1.0	true	NA	No enzymes unique to module	NA	K00029,K01006	1110.17	K01006 is present in multiple modules: M00169/M00172/M00171/M00173/M00614,K00029 is present in multiple modules: M00169/M00172
M00172	Casp_alpha2	C4-dicarboxylic acid cycle, NADP - malic enzyme type	Pathway modules	Energy metabolism	Carbon fixation	K01595 K00051 K00029 K01006	0.5	false	0.5	false	NA	No enzymes unique to module	NA	K00029,K01006	1110.17	K01006 is present in multiple modules: M00169/M00172/M00171/M00173/M00614,K00029 is present in multiple modules: M00169/M00172
M00171	Casp_alpha2	C4-dicarboxylic acid cycle, NAD - malic enzyme type	Pathway modules	Energy metabolism	Carbon fixation	K01595 K14454 K14455 (K00025,K00026) K00028 (K00814,K14272) K01006	0.14285714285714285	false	0.14285714285714285	false	NA	No enzymes unique to module	NA	K01006	1713	K01006 is present in multiple modules: M00169/M00172/M00171/M00173/M00614
M00173	Casp_alpha2	Reductive citrate cycle (Arnon-Buchanan cycle)	Pathway modules	Energy metabolism	Carbon fixation	(K00169+K00170+K00171+K00172,K03737) ((K01007,K01006) K01595,K01959+K01960,K01958) K00024 (K01676,K01679,K01677+K01678) (K00239+K00240-K00241-K00242,K00244+K00245-K00246-K00247,K18556+K18557+K18558+K18559+K18560) (K01902+K01903) (K00174+K00175-K00177-K00176) K00031 (K01681,K01682) (K15230+K15231,K15232+K15233 K15234)	0.6	false	0.6363636363636364	false	NA	No enzymes unique to module	NA	K00024,K00031,K00239,K00239,K00240,K00240,K00241,K00241,K00242,K00242,K01006,K01676,K01676,K01681,K01902,K01902,K01903,K01903	2505,2145,39,106,105,40,108,37,38,107,1713,2600,2458,537,2507,883,2506,882	K01676 is present in multiple modules: M00009/M00011/M00173/M00613/M00614,K01902 is present in multiple modules: M00009/M00011/M00173/M00374/M00620/M00614,K00241 is present in multiple modules: M00009/M00011/M00173/M00376/M00374/M00149/M00613/M00614,K01006 is present in multiple modules: M00169/M00172/M00171/M00173/M00614,K00239 is present in multiple modules: M00009/M00011/M00173/M00376/M00374/M…
M00376	Casp_alpha2	3-Hydroxypropionate bi-cycle	Pathway modules	Energy metabolism	Carbon fixation	(K02160+K01961+K01962+K01963) K14468 K14469 K15052 K05606 (K01847,K01848+K01849) (K14471+K14472) (K00239+K00240+K00241) K01679 K08691 K14449 K14470 K09709	0.46153846153846156	false	0.46153846153846156	false	NA	No enzymes unique to module	NA	K00239,K00239,K00240,K00240,K00241,K00241,K01847,K01961,K01962,K01963,K02160,K05606,K08691,K14449,K14449	39,106,105,40,108,37,934,1991,2121,294,1990,1866,2122,35,110	K14449 is present in multiple modules: M00373/M00740/M00376/M00613,K01963 is present in multiple modules: M00376/M00082/M00613,K00241 is present in multiple modules: M00009/M00011/M00173/M00376/M00374/M00149/M00613/M00614,K00239 is present in multiple modules: M00009/M00011/M00173/M00376/M00374/M00149/M00613/M00614,K01962 is present in multiple modules: M00376/M00082/M00613,K01961 is present in m…
M00375	Casp_alpha2	Hydroxypropionate-hydroxybutylate cycle	Pathway modules	Energy metabolism	Carbon fixation	(K01964+K15037+K15036) K15017 K15039 K15018 K15019 K15020 K05606 (K01848+K01849) (K15038,K15017) K14465 (K14466,K18861) K14534 K15016 K00626	0.14285714285714285	false	0.14285714285714285	false	NA	No enzymes unique to module	NA	K00626,K00626,K00626,K05606	621,1075,2687,1866	K05606 is present in multiple modules: M00373/M00741/M00376/M00375/M00613,K00626 is present in multiple modules: M00373/M00375/M00374/M00088/M00957/M00095/M00849
M00374	Casp_alpha2	Dicarboxylate-hydroxybutyrate cycle	Pathway modules	Energy metabolism	Carbon fixation	(K00169+K00170+K00171+K00172) K01007 K01595 K00024 (K01677+K01678) (K00239+K00240-K00241-K18860) (K01902+K01903) (K15038,K15017) K14465 (K14467,K18861) K14534 K15016 K00626	0.3076923076923077	false	0.3076923076923077	false	NA	No enzymes unique to module	NA	K00024,K00239,K00239,K00240,K00240,K00241,K00241,K00626,K00626,K00626,K01902,K01902,K01903,K01903	2505,39,106,105,40,108,37,621,1075,2687,2507,883,2506,882	K00626 is present in multiple modules: M00373/M00375/M00374/M00088/M00957/M00095/M00849,K01902 is present in multiple modules: M00009/M00011/M00173/M00374/M00620/M00614,K00241 is present in multiple modules: M00009/M00011/M00173/M00376/M00374/M00149/M00613/M00614,K00239 is present in multiple modules: M00009/M00011/M00173/M00376/M00374/M00149/M00613/M00614,K00240 is present in multiple modules: M…
M00377	Casp_alpha2	Reductive acetyl-CoA pathway (Wood-Ljungdahl pathway)	Pathway modules	Energy metabolism	Carbon fixation	K00198 (K05299-K15022,K22015+K25123+K25124) K01938 K01491-K01500 K00297-K25007-K25008 K15023 K14138+K00197+K00194	0.42857142857142855	false	0.42857142857142855	false	NA	No enzymes unique to module	NA	K00297,K01491,K01938	2173,521,1710	K00297 is present in multiple modules: M00377/M00618,K01938 is present in multiple modules: M00377/M00140/M00618,K01491 is present in multiple modules: M00377/M00140/M00618
M00579	Casp_alpha2	Phosphate acetyltransferase-acetate kinase pathway, acetyl-CoA => acetate	Pathway modules	Energy metabolism	Carbon fixation	(K00625,K13788,K15024) K00925	0.5	false	0.5	false	NA	No enzymes unique to module	NA	K00625	2326	K00625 is present in multiple modules: M00579/M00357/M00617/M00618
M00620	Casp_alpha2	Incomplete reductive citrate cycle, acetyl-CoA => oxoglutarate	Pathway modules	Energy metabolism	Carbon fixation	(K00169+K00170+K00171+K00172) (K01959+K01960) K00024 (K01677+K01678) (K18209+K18210) (K01902+K01903) (K00174+K00175+K00176+K00177)	0.2857142857142857	false	0.2857142857142857	false	NA	No enzymes unique to module	NA	K00024,K01902,K01902,K01903,K01903	2505,2507,883,2506,882	K01903 is present in multiple modules: M00009/M00011/M00173/M00374/M00620/M00614,K01902 is present in multiple modules: M00009/M00011/M00173/M00374/M00620/M00614,K00024 is present in multiple modules: M00009/M00011/M00012/M00740/M00168/M00173/M00374/M00620/M00346/M00614
M00357	Casp_alpha2	Methanogenesis, acetate => methane	Pathway modules	Energy metabolism	Methane metabolism	((K00925 K00625),K01895) (K00193+K00197+K00194) (K00577+K00578+K00579+K00580+K00581-K00582-K00583+K00584) (K00399+K00401+K00402) (K22480+K22481+K22482,K03388+K03389+K03390,K08264+K08265,K03388+K03389+K03390+K14127+(K14126+K14128,K22516+K00125))	0.2	false	0.2	false	NA	No enzymes unique to module	NA	K00625,K01895,K01895	2326,998,461	K01895 is present in multiple modules: M00357/M00617,K00625 is present in multiple modules: M00579/M00357/M00617/M00618
M00346	Casp_alpha2	Formaldehyde assimilation, serine pathway	Pathway modules	Energy metabolism	Methane metabolism	K00600 K00830 K00018 K11529 K01689 K01595 K00024 K08692+K14067 K08691	0.5555555555555556	false	0.5555555555555556	false	1.0	K11529	1	K00024,K00600,K01689,K08691,K11529	2505,1737,1805,2122,823	K00600 is present in multiple modules: M00532/M00346/M00140/M00141,K01689 is present in multiple modules: M00001/M00002/M00003/M00346,K00024 is present in multiple modules: M00009/M00011/M00012/M00740/M00168/M00173/M00374/M00620/M00346/M00614,K08691 is present in multiple modules: M00373/M00376/M00346/M00613
M00345	Casp_alpha2	Formaldehyde assimilation, ribulose monophosphate pathway	Pathway modules	Energy metabolism	Methane metabolism	(((K08093,K13812) K08094),K13831) (K00850,K16370,K21071) K01624	0.3333333333333333	false	0.3333333333333333	false	NA	No enzymes unique to module	NA	K21071	1971	K21071 is present in multiple modules: M00001/M00345
M00530	Casp_alpha2	Dissimilatory nitrate reduction, nitrate => ammonia	Pathway modules	Energy metabolism	Nitrogen metabolism	(K00370+K00371+K00374,K02567+K02568) (K00362+K00363,K03385+K15876)	0.5	false	0.5	false	NA	No enzymes unique to module	NA	K02567,K02568	1134.11	K02568 is present in multiple modules: M00530/M00529,K02567 is present in multiple modules: M00530/M00529
M00529	Casp_alpha2	Denitrification, nitrate => nitrogen	Pathway modules	Energy metabolism	Nitrogen metabolism	(K00370+K00371+K00374,K02567+K02568) (K00368,K15864) (K04561+K02305) K00376	0.5	false	0.625	false	1.0	K04561	1	K00368,K02567,K02568,K04561	1057,1134,1135,73	K02568 is present in multiple modules: M00530/M00529,K02567 is present in multiple modules: M00530/M00529,K00368 is present in multiple modules: M00529/M00973
M00973	Casp_alpha2	Anammox, nitrite + ammonia => nitrogen	Pathway modules	Energy metabolism	Nitrogen metabolism	(K00368,K15864) (K20932+K20933+K20934) K20935	0.3333333333333333	false	0.3333333333333333	false	NA	No enzymes unique to module	NA	K00368	1057	K00368 is present in multiple modules: M00529/M00973
M00176	Casp_alpha2	Assimilatory sulfate reduction, sulfate => H2S	Pathway modules	Energy metabolism	Sulfur metabolism	(((K13811,K00958+K00860,K00955+K00957,K00956+K00957+K00860) K00390),(K13811 K05907)) (K00380+K00381,K00392)	0.0	false	0.5	false	NA	No enzymes unique to module	NA	K00381,K00860,K00955,K00956,K00957	1580,571,571,571,570	K00956 is present in multiple modules: M00176/M00616,K00860 is present in multiple modules: M00176/M00616,K00381 is present in multiple modules: M00176/M00616,K00955 is present in multiple modules: M00176/M00616,K00957 is present in multiple modules: M00176/M00616
M00144	Casp_alpha2	NADH:quinone oxidoreductase, prokaryotes	Pathway modules	Energy metabolism	ATP synthesis	K00330+(K00331+K00332+K00333,K00331+K13378,K13380)+K00334+K00335+K00336+K00337+K00338+K00339+K00340+(K00341+K00342)+K00343	1.0	true	1.0	true	1.0	K00330,K00331,K00332,K00333,K00334,K00335,K00336,K00337,K00338,K00339,K00340,K00341,K00342,K00343	1,1,1,1,1,1,1,1,1,1,1,1,1,1	K00330,K00331,K00332,K00333,K00334,K00335,K00336,K00337,K00338,K00339,K00340,K00341,K00342,K00343	1883,1882,1881,1880,1879,1878,1877,1876,1875,1874,1873,1872,1871,1870	None
M00142	Casp_alpha2	NADH:ubiquinone oxidoreductase, mitochondria	Pathway modules	Energy metabolism	ATP synthesis	K03878+K03879+K03880+K03881+K03882+K03883+K03884	0.0	false	0.2857142857142857	false	1.0	K03878,K03879	1.1	K03878,K03879	1876.19	None
M00143	Casp_alpha2	NADH dehydrogenase (ubiquinone) Fe-S protein/flavoprotein complex, mitochondria	Pathway modules	Energy metabolism	ATP synthesis	K03934+K03935+K03936+K03937+K03938+K03939+K03940+K03941+K03942+K03943-K03944	0.0	false	0.3	false	1.0	K03937,K03939,K03943	1,1,1	K03937,K03939,K03943	1924,906,1879	None
M00146	Casp_alpha2	NADH dehydrogenase (ubiquinone) 1 alpha subcomplex	Pathway modules	Energy metabolism	ATP synthesis	K03945+K03946+K03947+K03948+K03949+K03950+K03951+K03952+K03953+K03954+K03955+K03956+K11352+K11353	0.0	false	0.14285714285714285	false	1.0	K03953,K11352	1.1	K03953,K11352	421.2	None
M00149	Casp_alpha2	Succinate dehydrogenase, prokaryotes	Pathway modules	Energy metabolism	ATP synthesis	K00241+(K00242,K18859,K18860)+K00239+K00240	1.0	true	1.0	true	NA	No enzymes unique to module	NA	K00239,K00239,K00240,K00240,K00241,K00241,K00242,K00242	39,106,105,40,108,37,38,107	K00242 is present in multiple modules: M00009/M00011/M00173/M00149/M00613/M00614,K00241 is present in multiple modules: M00009/M00011/M00173/M00376/M00374/M00149/M00613/M00614,K00240 is present in multiple modules: M00009/M00011/M00173/M00376/M00374/M00149/M00613/M00614,K00239 is present in multiple modules: M00009/M00011/M00173/M00376/M00374/M00149/M00613/M00614
M00151	Casp_alpha2	Cytochrome bc1 complex respiratory unit	Pathway modules	Energy metabolism	ATP synthesis	((K00412+K00413,K00410)+K00411),K03886+K03887+K03888,K03890+K03891+K03889	1.0	true	1.0	true	NA	No enzymes unique to module	NA	K00411,K00411,K00412,K00412,K00413,K00413	1031,2565,1030,2566,1029,2567	K00411 is present in multiple modules: M00151/M00152,K00413 is present in multiple modules: M00151/M00152,K00412 is present in multiple modules: M00151/M00152
M00152	Casp_alpha2	Cytochrome bc1 complex	Pathway modules	Energy metabolism	ATP synthesis	K00411+K00412+K00413+K00414+K00415+K00416+K00417+K00418+K00419+K00420	0.0	false	0.3	false	NA	No enzymes unique to module	NA	K00411,K00411,K00412,K00412,K00413,K00413	1031,2565,1030,2566,1029,2567	K00411 is present in multiple modules: M00151/M00152,K00413 is present in multiple modules: M00151/M00152,K00412 is present in multiple modules: M00151/M00152
M00154	Casp_alpha2	Cytochrome c oxidase	Pathway modules	Energy metabolism	ATP synthesis	(K02257+K02262+K02256+K02261+K02263+K02264+K02265+K02266+K02267+K02268+K02270-K02271+K02272-K02273+K02258+K02259+K02260)	0.0	false	0.2	false	1.0	K02257,K02258,K02259	2,2,1	K02257,K02257,K02258,K02258,K02259	2644,2429,2649,2424,1582	None
M00155	Casp_alpha2	Cytochrome c oxidase, prokaryotes	Pathway modules	Energy metabolism	ATP synthesis	K02275+(K02274+K02276,K15408)-K02277	1.0	true	1.0	true	1.0	K02274,K02275,K02276	2,2,2	K02274,K02274,K02275,K02275,K02276,K02276	2425,2648,2426,2647,2650,2423	None
M00157	Casp_alpha2	F-type ATPase, prokaryotes and chloroplasts	Pathway modules	Energy metabolism	ATP synthesis	K02111+K02112+K02113+K02114+K02115+K02108+K02109+K02110	1.0	true	1.0	true	1.0	K02108,K02109,K02110,K02111,K02112,K02113,K02114,K02115	1,2,1,1,1,1,1,1	K02108,K02109,K02109,K02110,K02111,K02112,K02113,K02114,K02115	768,771,770,769,2517,2519,2516,2520,2518	None
M00158	Casp_alpha2	F-type ATPase, eukaryotes	Pathway modules	Energy metabolism	ATP synthesis	K02132+K02133+K02136+K02134+K02135+K02137+K02126+K02127+K02128+K02138+(K02129,K01549)+(K02130,K02139)+K02140+(K02141,K02131)-K02142-K02143+K02125	0.0	false	0.06666666666666667	false	1.0	K02133	1	K02133	2519	None
M00082	Casp_alpha2	Fatty acid biosynthesis, initiation	Pathway modules	Lipid metabolism	Fatty acid metabolism	(K11262,(K02160+K01961,K11263)+(K01962+K01963,K18472)) (K00665,K00667+K00668,K11533,(K00645 (K00648,K18473)))	1.0	true	1.0	true	1.0	K00648	1	K00645,K00648,K01961,K01962,K01963,K02160	2060,1716,1991,2121,294,1990	K01963 is present in multiple modules: M00376/M00082/M00613,K01962 is present in multiple modules: M00376/M00082/M00613,K01961 is present in multiple modules: M00376/M00082/M00613,K02160 is present in multiple modules: M00376/M00082/M00613,K00645 is present in multiple modules: M00082/M00873/M00874
M00083	Casp_alpha2	Fatty acid biosynthesis, elongation	Pathway modules	Lipid metabolism	Fatty acid metabolism	K00665,(K00667 K00668),K11533,((K00647,K09458) K00059 (K02372,K01716,K16363) (K00208,K02371,K10780,K00209))	1.0	true	1.0	true	1.0	K01716	1	K00059,K00059,K00059,K00208,K00208,K01716,K02372,K09458	2059,728,398,1568,176,178,1845,2057	K00059 is present in multiple modules: M00083/M00874/M00572,K09458 is present in multiple modules: M00083/M00873/M00874/M00572,K00208 is present in multiple modules: M00083/M00572,K02372 is present in multiple modules: M00083/M00572
M00873	Casp_alpha2	Fatty acid biosynthesis in mitochondria, animals	Pathway modules	Lipid metabolism	Fatty acid metabolism	K18660 K03955+K00645 K09458 K11539+K13370 K22540 K07512	0.16666666666666666	false	0.25	false	NA	No enzymes unique to module	NA	K00645,K09458	2060.21	K00645 is present in multiple modules: M00082/M00873/M00874,K09458 is present in multiple modules: M00083/M00873/M00874/M00572
M00874	Casp_alpha2	Fatty acid biosynthesis in mitochondria, fungi	Pathway modules	Lipid metabolism	Fatty acid metabolism	K11262 K03955+K00645 K09458 K00059 K22541 K07512	0.3333333333333333	false	0.4166666666666667	false	NA	No enzymes unique to module	NA	K00059,K00059,K00059,K00645,K09458	2059,728,398,2060,2057	K00059 is present in multiple modules: M00083/M00874/M00572,K00645 is present in multiple modules: M00082/M00873/M00874,K09458 is present in multiple modules: M00083/M00873/M00874/M00572
M00086	Casp_alpha2	beta-Oxidation, acyl-CoA synthesis	Pathway modules	Lipid metabolism	Fatty acid metabolism	K01897,K15013	1.0	true	1.0	true	1.0	K01897	1	K01897	1069	None
M00087	Casp_alpha2	beta-Oxidation	Pathway modules	Lipid metabolism	Fatty acid metabolism	(K00232,K00249,K00255,K06445,K09479) (((K01692,K07511,K13767) (K00022,K07516)),K01825,K01782,K07514,K07515,K10527) (K00632,K07508,K07509,K07513)	0.3333333333333333	false	0.5	false	NA	No enzymes unique to module	NA	K00249,K01692,K01692,K01692,K01692,K01692	392,158,2203,396,2684,2201	K01692 is present in multiple modules: M00087/M00957/M00878,K00249 is present in multiple modules: M00087/M00036
M00101	Casp_alpha2	Cholesterol biosynthesis, squalene 2,3-epoxide => cholesterol	Pathway modules	Lipid metabolism	Sterol biosynthesis	K01852 K05917 (K00222,K19532) K07750 K07748 K13373 K09828 K01824 K00227 K00213	0.1	false	0.1	false	NA	No enzymes unique to module	NA	K00227	2209	K00227 is present in multiple modules: M00101/M00102/M00917
M00102	Casp_alpha2	Ergocalciferol biosynthesis, squalene 2,3-epoxide => ergosterol/ergocalciferol	Pathway modules	Lipid metabolism	Sterol biosynthesis	K01852 K05917 K00222 K07750 K07748 K09827 K00559 K09829 K00227 K09831 K00223	0.09090909090909091	false	0.09090909090909091	false	NA	No enzymes unique to module	NA	K00227	2209	K00227 is present in multiple modules: M00101/M00102/M00917
M00917	Casp_alpha2	Phytosterol biosynthesis, squalene 2,3-epoxide => campesterol/sitosterol	Pathway modules	Lipid metabolism	Sterol biosynthesis	K01853 K00559 K14423 K23558 -- K08246 K05917 K00222 K01824 K08242 K14424 K00227 K00213 K09828	0.07142857142857142	false	0.07142857142857142	false	NA	No enzymes unique to module	NA	K00227	2209	'--' steps are assumed incomplete,K00227 is present in multiple modules: M00101/M00102/M00917
M00088	Casp_alpha2	Ketone body biosynthesis, acetyl-CoA => acetoacetate/3-hydroxybutyrate/acetone	Pathway modules	Lipid metabolism	Lipid metabolism	K00626 K01641 K01640 K00019 K01574	0.4	false	0.4	false	NA	No enzymes unique to module	NA	K00626,K00626,K00626,K01640	621,1075,2687,56	K00626 is present in multiple modules: M00373/M00375/M00374/M00088/M00957/M00095/M00849,K01640 is present in multiple modules: M00088/M00036
M00089	Casp_alpha2	Triacylglycerol biosynthesis	Pathway modules	Lipid metabolism	Lipid metabolism	(K00629,K13506,K13507,K00630,K13508) (K00655,K13509,K13523,K19007,K13513,K13517,K13519,K14674,K22831) (K01080,K15728,K18693) (K11155,K11160,K14456,K22848,K22849)	0.25	false	0.25	false	1.0	K00655	1	K00655	841	None
M00093	Casp_alpha2	Phosphatidylethanolamine (PE) biosynthesis, PA => PS => PE	Pathway modules	Lipid metabolism	Lipid metabolism	K00981 (K00998,K17103) K01613	1.0	true	1.0	true	1.0	K00981,K01613,K17103	1,1,1	K00981,K01613,K17103	1851,2153,2152	None
M00048	Casp_alpha2	De novo purine biosynthesis, PRPP + glutamine => IMP	Pathway modules	Nucleotide metabolism	Purine metabolism	K00764 (K01945,K11787,K11788,K13713) (K00601,K11175,K08289,K11787,K01492) (K01952,(K23269+K23264+K23265),(K23270+K23265)) (K01933,K11787,K11788 (K01587,K11808,K01589 K01588)) (K01923,K01587,K13713) K01756 (K00602,(K01492,K06863 K11176))	1.0	true	1.0	true	1.0	K00602,K00764,K01588,K01589,K01923,K01933,K01945,K11175,K23264,K23265,K23269	1,1,1,1,1,1,1,1,1,1,1	K00602,K00764,K01588,K01589,K01756,K01923,K01933,K01945,K11175,K23264,K23265,K23269	310,2074,1413,1412,523,1218,2030,2381,2031,1217,1216,1215	K01756 is present in multiple modules: M00048/M00049
M00049	Casp_alpha2	Adenine ribonucleotide biosynthesis, IMP => ADP,ATP	Pathway modules	Nucleotide metabolism	Purine metabolism	K01939 K01756 (K00939,K18532,K18533,K00944) K00940	1.0	true	1.0	true	1.0	K00939,K01939	1.1	K00939,K00940,K01756,K01939	1630,2033,523,2233	K00940 is present in multiple modules: M00049/M00050/M00053/M00052/M00938,K01756 is present in multiple modules: M00048/M00049
M00050	Casp_alpha2	Guanine ribonucleotide biosynthesis, IMP => GDP,GTP	Pathway modules	Nucleotide metabolism	Purine metabolism	K00088 K01951 K00942 (K00940,K18533)	1.0	true	1.0	true	1.0	K00088,K00942,K01951	1,1,3	K00088,K00940,K00942,K01951,K01951,K01951	2249,2033,2050,2251,456,490	K00940 is present in multiple modules: M00049/M00050/M00053/M00052/M00938
M00053	Casp_alpha2	Deoxyribonucleotide biosynthesis, ADP/GDP/CDP/UDP => dATP/dGTP/dCTP/dUTP	Pathway modules	Nucleotide metabolism	Purine metabolism	(K00525+K00526,K10807+K10808) (K00940,K18533)	1.0	true	1.0	true	NA	No enzymes unique to module	NA	K00525,K00525,K00525,K00526,K00940	839,748,2000,749,2033	K00526 is present in multiple modules: M00053/M00938,K00940 is present in multiple modules: M00049/M00050/M00053/M00052/M00938,K00525 is present in multiple modules: M00053/M00938
M00958	Casp_alpha2	Adenine ribonucleotide degradation, AMP => Urate	Pathway modules	Nucleotide metabolism	Purine metabolism	((K01490 (K01081,K19970,K03787,K18550)),((K01081,K19970,K11751,K03787,K02566,K08693) (K01488,K19572,K05810))) (K03783,K03784,K09913,K05810) (K00106,K00087+K13479+K13480,K13481+K13482,K11177+K11178+K13483)	0.6666666666666666	false	0.75	true	NA	No enzymes unique to module	NA	K03787,K05810,K05810,K05810	1513,2469,1011,2586	K03787 is present in multiple modules: M00958/M00959,K05810 is present in multiple modules: M00958/M00959/M00034
M00959	Casp_alpha2	Guanine ribonucleotide degradation, GMP => Urate	Pathway modules	Nucleotide metabolism	Purine metabolism	(K01081,K19970,K11751,K03787,K02566,K08693,K20881) (K03783,K03784,K09913,K05810) K01487 (K00106,K00087+K13479+K13480,K13481+K13482,K11177+K11178+K13483)	0.5	false	0.5	false	NA	No enzymes unique to module	NA	K03787,K05810,K05810,K05810	1513,2469,1011,2586	K03787 is present in multiple modules: M00958/M00959,K05810 is present in multiple modules: M00958/M00959/M00034
M00546	Casp_alpha2	Purine degradation, xanthine => urea	Pathway modules	Nucleotide metabolism	Purine metabolism	(K00106,K00087+K13479+K13480,K13481+K13482,K11177+K11178+K13483) (K00365,K16838,K16839,K22879) (K13484,K07127 (K13485,K16838,K16840)) (K01466,K16842) K01477	0.2	false	0.2	false	1.0	K16842	1	K16842	1915	None
M00051	Casp_alpha2	De novo pyrimidine biosynthesis, glutamine (+ PRPP) => UMP	Pathway modules	Nucleotide metabolism	Pyrimidine metabolism	(K11540,(K11541 K01465),((K01954,K01955+K01956) (K00609+K00610,K00608) K01465)) (K00226,K00254,K17828) (K13421,K00762 K01591)	0.6666666666666666	false	0.9166666666666666	true	1.0	K00254,K00609,K00762,K01465,K01591,K01955,K01956	1,1,1,1,1,2,2	K00254,K00609,K00762,K01465,K01591,K01955,K01955,K01956,K01956	1290,2217,1950,2218,1241,2669,1092,2673,1089	None
M00052	Casp_alpha2	Pyrimidine ribonucleotide biosynthesis, UMP => UDP/UTP,CDP/CTP	Pathway modules	Nucleotide metabolism	Pyrimidine metabolism	(K13800,K13809,K09903) (K00940,K18533) K01937	1.0	true	1.0	true	1.0	K01937,K09903	1.1	K00940,K01937,K09903	2033,1809,1854	K00940 is present in multiple modules: M00049/M00050/M00053/M00052/M00938
M00938	Casp_alpha2	Pyrimidine deoxyribonucleotide biosynthesis, UDP => dTTP	Pathway modules	Nucleotide metabolism	Pyrimidine metabolism	(K00525+K00526,K10807+K10808) (K00940,K18533) K01520 (K00560,K13998,K03465) K00943	1.0	true	1.0	true	1.0	K00560,K00943,K01520	1,1,1	K00525,K00525,K00525,K00526,K00560,K00940,K00943,K01520	839,748,2000,749,803,2033,1660,163	K00526 is present in multiple modules: M00053/M00938,K00940 is present in multiple modules: M00049/M00050/M00053/M00052/M00938,K00525 is present in multiple modules: M00053/M00938
M00046	Casp_alpha2	Pyrimidine degradation, uracil => beta-alanine, thymine => 3-aminoisobutanoate	Pathway modules	Nucleotide metabolism	Pyrimidine metabolism	(K00207,K17722+K17723) K01464 (K01431,K06016)	0.3333333333333333	false	0.3333333333333333	false	1.0	K06016	1	K06016	283	None
M00020	Casp_alpha2	Serine biosynthesis, glycerate-3P => serine	Pathway modules	Amino acid metabolism	Serine and threonine metabolism	K00058 K00831 (K01079,K02203,K22305,K25528)	1.0	true	1.0	true	1.0	K00058,K01079	3.1	K00058,K00058,K00058,K00831,K01079	2092,102,47,2093,2353	K00831 is present in multiple modules: M00020/M00124
M00018	Casp_alpha2	Threonine biosynthesis, aspartate => homoserine => threonine	Pathway modules	Amino acid metabolism	Serine and threonine metabolism	(K00928,K12524,K12525,K12526) K00133 (K00003,K12524,K12525) (K00872,K02204,K02203) K01733	0.8	true	0.8	true	1.0	K01733	3	K00003,K00133,K00133,K00928,K01733,K01733,K01733	1978,114,32,1228,1970,2438,2642	K00928 is present in multiple modules: M00018/M00033/M00017/M00016/M00525/M00526/M00527,K00003 is present in multiple modules: M00018/M00017,K00133 is present in multiple modules: M00018/M00033/M00017/M00016/M00525/M00526/M00527
M00621	Casp_alpha2	Glycine cleavage system	Pathway modules	Amino acid metabolism	Serine and threonine metabolism	(K00281,K00282+K00283) K00605 K00382	1.0	true	1.0	true	NA	No enzymes unique to module	NA	K00281,K00281,K00382,K00382,K00605,K00605,K00605,K00605	2597,2461,2511,1787,2595,2463,543,1795	K00281 is present in multiple modules: M00532/M00621,K00382 is present in multiple modules: M00307/M00009/M00011/M00532/M00621/M00036/M00032,K00605 is present in multiple modules: M00532/M00621
M00555	Casp_alpha2	Betaine biosynthesis, choline => betaine	Pathway modules	Amino acid metabolism	Serine and threonine metabolism	(K17755,((K00108,K11440,K00499) (K00130,K14085)))	0.0	false	0.5	false	1.0	K00108,K00499	3.3	K00108,K00108,K00108,K00499,K00499,K00499	573,872,2196,2328,675,101	None
M00033	Casp_alpha2	Ectoine biosynthesis, aspartate => ectoine	Pathway modules	Amino acid metabolism	Serine and threonine metabolism	K00928 K00133 K00836 K06718 K06720	0.4	false	0.4	false	NA	No enzymes unique to module	NA	K00133,K00133,K00928	114,32,1228	K00928 is present in multiple modules: M00018/M00033/M00017/M00016/M00525/M00526/M00527,K00133 is present in multiple modules: M00018/M00033/M00017/M00016/M00525/M00526/M00527
M00919	Casp_alpha2	Ectoine degradation, ectoine => aspartate	Pathway modules	Amino acid metabolism	Serine and threonine metabolism	K15783 K15784 K15785 K15786	0.25	false	0.25	false	1.0	K15783	1	K15783	585	None
M00021	Casp_alpha2	Cysteine biosynthesis, serine => cysteine	Pathway modules	Amino acid metabolism	Cysteine and methionine metabolism	(K00640,K23304) (K01738,K13034,K17069)	1.0	true	1.0	true	1.0	K00640,K01738	1.1	K00640,K01738	2266.16	None
M00609	Casp_alpha2	Cysteine biosynthesis, methionine => cysteine	Pathway modules	Amino acid metabolism	Cysteine and methionine metabolism	K00789 K17462 K01243 K07173 K17216 K17217	0.3333333333333333	false	0.3333333333333333	false	NA	No enzymes unique to module	NA	K00789,K01243	190.147	K00789 is present in multiple modules: M00609/M00034/M00035/M00368/M00953,K01243 is present in multiple modules: M00609/M00034
M00017	Casp_alpha2	Methionine biosynthesis, aspartate => homoserine => methionine	Pathway modules	Amino acid metabolism	Cysteine and methionine metabolism	(K00928,K12524,K12525) K00133 (K00003,K12524,K12525) (K00651,K00641) K01739 (K01760,K14155) (K00548,K24042,K00549)	0.7142857142857143	false	0.7142857142857143	false	1.0	K00651,K01760	1.1	K00003,K00133,K00133,K00651,K00928,K01760	1978,114,32,2090,1228,1910	K00928 is present in multiple modules: M00018/M00033/M00017/M00016/M00525/M00526/M00527,K00003 is present in multiple modules: M00018/M00017,K00133 is present in multiple modules: M00018/M00033/M00017/M00016/M00525/M00526/M00527
M00034	Casp_alpha2	Methionine salvage pathway	Pathway modules	Amino acid metabolism	Cysteine and methionine metabolism	K00789 K01611 K00797 ((K01243,K01244) K00899,(K00772,K05810)) K08963 (K16054,K08964 (K09880,K08965 K08966)) K08967 (K00815,K08969,K23977,K00832,K00838)	0.375	false	0.375	false	1.0	K00772,K08963	2.2	K00772,K00772,K00789,K01243,K05810,K05810,K05810,K08963,K08963	2608,2451,190,1465,2469,1011,2586,2607,2452	K00789 is present in multiple modules: M00609/M00034/M00035/M00368/M00953,K01243 is present in multiple modules: M00609/M00034,K05810 is present in multiple modules: M00958/M00959/M00034
M00035	Casp_alpha2	Methionine degradation	Pathway modules	Amino acid metabolism	Cysteine and methionine metabolism	K00789 (K00552,K00558,K17398,K17399) K01251 (K01697,K10150)	0.75	true	0.75	true	1.0	K00558,K01251	5.1	K00558,K00558,K00558,K00558,K00558,K00789,K01251	968,2583,1013,2472,2119,190,540	K00789 is present in multiple modules: M00609/M00034/M00035/M00368/M00953
M00368	Casp_alpha2	Ethylene biosynthesis, methionine => ethylene	Pathway modules	Amino acid metabolism	Cysteine and methionine metabolism	K00789 (K01762,K20772) K05933	0.3333333333333333	false	0.3333333333333333	false	NA	No enzymes unique to module	NA	K00789	190	K00789 is present in multiple modules: M00609/M00034/M00035/M00368/M00953
M00019	Casp_alpha2	Valine/isoleucine biosynthesis, pyruvate => valine / 2-oxobutanoate => isoleucine	Pathway modules	Amino acid metabolism	Branched-chain amino acid metabolism	K01652+(K01653,K11258) K00053 K01687 K00826	1.0	true	1.0	true	NA	No enzymes unique to module	NA	K00053,K00826,K00826,K00826,K00826,K01652,K01653,K01687	2357,1028,2568,2661,938,2355,2356,1495	K01653 is present in multiple modules: M00019/M00570,K00053 is present in multiple modules: M00019/M00570,K01687 is present in multiple modules: M00019/M00570,K00826 is present in multiple modules: M00019/M00570/M00036/M00119,K01652 is present in multiple modules: M00019/M00570
M00535	Casp_alpha2	Isoleucine biosynthesis, pyruvate => 2-oxobutanoate	Pathway modules	Amino acid metabolism	Branched-chain amino acid metabolism	K09011 K01703+K01704 K00052	0.6666666666666666	false	0.6666666666666666	false	NA	No enzymes unique to module	NA	K00052,K00052,K01703,K01704	29,117,500,497	K00052 is present in multiple modules: M00535/M00432,K01704 is present in multiple modules: M00535/M00432,K01703 is present in multiple modules: M00535/M00432
M00570	Casp_alpha2	Isoleucine biosynthesis, threonine => 2-oxobutanoate => isoleucine	Pathway modules	Amino acid metabolism	Branched-chain amino acid metabolism	(K17989,K01754) K01652+(K01653,K11258) K00053 K01687 K00826	1.0	true	1.0	true	1.0	K01754	1	K00053,K00826,K00826,K00826,K00826,K01652,K01653,K01687,K01754	2357,1028,2568,2661,938,2355,2356,1495,674	K01653 is present in multiple modules: M00019/M00570,K00053 is present in multiple modules: M00019/M00570,K01687 is present in multiple modules: M00019/M00570,K00826 is present in multiple modules: M00019/M00570/M00036/M00119,K01652 is present in multiple modules: M00019/M00570
M00432	Casp_alpha2	Leucine biosynthesis, 2-oxoisovalerate => 2-oxoisocaproate	Pathway modules	Amino acid metabolism	Branched-chain amino acid metabolism	K01649 (K01702,K01703+K01704) K00052	1.0	true	1.0	true	1.0	K01649	2	K00052,K00052,K01649,K01649,K01703,K01704	29,117,869,646,500,497	K00052 is present in multiple modules: M00535/M00432,K01704 is present in multiple modules: M00535/M00432,K01703 is present in multiple modules: M00535/M00432
M00036	Casp_alpha2	Leucine degradation, leucine => acetoacetate + acetyl-CoA	Pathway modules	Amino acid metabolism	Branched-chain amino acid metabolism	K00826 ((K00166+K00167,K11381)+K09699+K00382) (K00253,K00249) (K01968+K01969) (K05607,K13766) K01640	0.6666666666666666	false	0.8055555555555555	true	1.0	K00253,K01969,K13766	1,1,1	K00249,K00253,K00382,K00382,K00826,K00826,K00826,K00826,K01640,K01969,K13766	392,59,2511,1787,1028,2568,2661,938,56,58,55	K00382 is present in multiple modules: M00307/M00009/M00011/M00532/M00621/M00036/M00032,K01640 is present in multiple modules: M00088/M00036,K00249 is present in multiple modules: M00087/M00036,K00826 is present in multiple modules: M00019/M00570/M00036/M00119
M00016	Casp_alpha2	Lysine biosynthesis, succinyl-DAP pathway, aspartate => lysine	Pathway modules	Amino acid metabolism	Lysine metabolism	(K00928,K12524,K12525,K12526) K00133 K01714 K00215 K00674 (K00821,K14267) K01439 K01778 (K01586,K12526)	1.0	true	1.0	true	1.0	K00674,K01439	1.1	K00133,K00133,K00215,K00674,K00821,K00928,K01439,K01586,K01714,K01714,K01714,K01778	114,32,215,63,1175,1228,64,847,1768,2277,123,510	K01778 is present in multiple modules: M00016/M00525/M00527,K00215 is present in multiple modules: M00016/M00525/M00526/M00527,K01714 is present in multiple modules: M00016/M00525/M00526/M00527,K00133 is present in multiple modules: M00018/M00033/M00017/M00016/M00525/M00526/M00527,K00928 is present in multiple modules: M00018/M00033/M00017/M00016/M00525/M00526/M00527,K01586 is present in multiple…
M00525	Casp_alpha2	Lysine biosynthesis, acetyl-DAP pathway, aspartate => lysine	Pathway modules	Amino acid metabolism	Lysine metabolism	K00928 K00133 K01714 K00215 K05822 K00841 K05823 K01778 K01586	0.6666666666666666	false	0.6666666666666666	false	NA	No enzymes unique to module	NA	K00133,K00133,K00215,K00928,K01586,K01714,K01714,K01714,K01778	114,32,215,1228,847,1768,2277,123,510	K01778 is present in multiple modules: M00016/M00525/M00527,K00215 is present in multiple modules: M00016/M00525/M00526/M00527,K01714 is present in multiple modules: M00016/M00525/M00526/M00527,K00133 is present in multiple modules: M00018/M00033/M00017/M00016/M00525/M00526/M00527,K00928 is present in multiple modules: M00018/M00033/M00017/M00016/M00525/M00526/M00527,K01586 is present in multiple…
M00526	Casp_alpha2	Lysine biosynthesis, DAP dehydrogenase pathway, aspartate => lysine	Pathway modules	Amino acid metabolism	Lysine metabolism	(K00928,K12524,K12525,K12526) K00133 K01714 K00215 K03340 (K01586,K12526)	0.8333333333333334	true	0.8333333333333334	true	NA	No enzymes unique to module	NA	K00133,K00133,K00215,K00928,K01586,K01714,K01714,K01714	114,32,215,1228,847,1768,2277,123	K00215 is present in multiple modules: M00016/M00525/M00526/M00527,K01714 is present in multiple modules: M00016/M00525/M00526/M00527,K00133 is present in multiple modules: M00018/M00033/M00017/M00016/M00525/M00526/M00527,K00928 is present in multiple modules: M00018/M00033/M00017/M00016/M00525/M00526/M00527,K01586 is present in multiple modules: M00016/M00525/M00526/M00527
M00527	Casp_alpha2	Lysine biosynthesis, DAP aminotransferase pathway, aspartate => lysine	Pathway modules	Amino acid metabolism	Lysine metabolism	(K00928,K12524,K12525,K12526) K00133 K01714 K00215 K10206 K01778 (K01586,K12526)	0.8571428571428571	true	0.8571428571428571	true	NA	No enzymes unique to module	NA	K00133,K00133,K00215,K00928,K01586,K01714,K01714,K01714,K01778	114,32,215,1228,847,1768,2277,123,510	K01778 is present in multiple modules: M00016/M00525/M00527,K00215 is present in multiple modules: M00016/M00525/M00526/M00527,K01714 is present in multiple modules: M00016/M00525/M00526/M00527,K00133 is present in multiple modules: M00018/M00033/M00017/M00016/M00525/M00526/M00527,K00928 is present in multiple modules: M00018/M00033/M00017/M00016/M00525/M00526/M00527,K01586 is present in multiple…
M00032	Casp_alpha2	Lysine degradation, lysine => saccharopine => acetoacetyl-CoA	Pathway modules	Amino acid metabolism	Lysine metabolism	K14157 K14085 K00825 (K15791+K00658+K00382) K00252 (K07514,(K07515,K07511) K00022)	0.16666666666666666	false	0.27777777777777773	false	NA	No enzymes unique to module	NA	K00252,K00382,K00382,K00658	816,2511,1787,2509	K00658 is present in multiple modules: M00009/M00011/M00032,K00252 is present in multiple modules: M00032/M00957,K00382 is present in multiple modules: M00307/M00009/M00011/M00532/M00621/M00036/M00032
M00956	Casp_alpha2	Lysine degradation, bacteria, L-lysine => succinate	Pathway modules	Amino acid metabolism	Lysine metabolism	K01582 K09251 K00137 K07250 K00135 K15737 K15736	0.14285714285714285	false	0.14285714285714285	false	NA	No enzymes unique to module	NA	K00135,K00135	659.901	K00135 is present in multiple modules: M00956/M00957/M00027
M00957	Casp_alpha2	Lysine degradation, bacteria, L-lysine => glutarate => succinate/acetyl-CoA	Pathway modules	Amino acid metabolism	Lysine metabolism	K00468 K01506 (K14268,K07250) K00135 ((K15737 K15736),(K01041 K00252 (K01692,K01825,K01782) (K01825,K01782) K00626))	0.2	false	0.4444444444444444	false	NA	No enzymes unique to module	NA	K00135,K00135,K00252,K00626,K00626,K00626,K01692,K01692,K01692,K01692,K01692	659,901,816,621,1075,2687,158,2203,396,2684,2201	K00252 is present in multiple modules: M00032/M00957,K00626 is present in multiple modules: M00373/M00375/M00374/M00088/M00957/M00095/M00849,K01692 is present in multiple modules: M00087/M00957/M00878,K00135 is present in multiple modules: M00956/M00957/M00027
M00960	Casp_alpha2	Lysine degradation, bacteria, L-lysine => D-lysine => succinate	Pathway modules	Amino acid metabolism	Lysine metabolism	(K25316,K25317) K26064 K13609 K26065 K26061 K26062 K25986 K26063 K15737	0.1111111111111111	false	0.1111111111111111	false	1.0	K13609	1	K13609	1165	None
M00028	Casp_alpha2	Ornithine biosynthesis, glutamate => ornithine	Pathway modules	Amino acid metabolism	Arginine and proline metabolism	(K00618,K00619,K14681,K14682,K00620,K22477,K22478) ((K00930,K22478) K00145,K12659) (K00818,K00821) (K01438,K14677,K00620)	1.0	true	1.0	true	1.0	K00620,K00930	1.1	K00145,K00620,K00821,K00930,K01438,K01438	1698,2115,1175,636,100,2192	K01438 is present in multiple modules: M00028/M00845,K00821 is present in multiple modules: M00016/M00028/M00845,K00145 is present in multiple modules: M00028/M00845
M00844	Casp_alpha2	Arginine biosynthesis, ornithine => arginine	Pathway modules	Amino acid metabolism	Arginine and proline metabolism	K00611 K01940 (K01755,K14681)	1.0	true	1.0	true	NA	No enzymes unique to module	NA	K00611,K01755,K01940	1174,853,391	K01940 is present in multiple modules: M00844/M00845/M00029,K00611 is present in multiple modules: M00844/M00029,K01755 is present in multiple modules: M00844/M00845/M00029
M00845	Casp_alpha2	Arginine biosynthesis, glutamate => acetylcitrulline => arginine	Pathway modules	Amino acid metabolism	Arginine and proline metabolism	K22478 K00145 K00821 K09065 K01438 K01940 K01755	0.7142857142857143	false	0.7142857142857143	false	NA	No enzymes unique to module	NA	K00145,K00821,K01438,K01438,K01755,K01940	1698,1175,100,2192,853,391	K01755 is present in multiple modules: M00844/M00845/M00029,K00145 is present in multiple modules: M00028/M00845,K01438 is present in multiple modules: M00028/M00845,K01940 is present in multiple modules: M00844/M00845/M00029,K00821 is present in multiple modules: M00016/M00028/M00845
M00029	Casp_alpha2	Urea cycle	Pathway modules	Amino acid metabolism	Arginine and proline metabolism	K01948 K00611 K01940 (K01755,K14681) K01476	0.6	false	0.6	false	NA	No enzymes unique to module	NA	K00611,K01755,K01940	1174,853,391	K01940 is present in multiple modules: M00844/M00845/M00029,K00611 is present in multiple modules: M00844/M00029,K01755 is present in multiple modules: M00844/M00845/M00029
M00015	Casp_alpha2	Proline biosynthesis, glutamate => proline	Pathway modules	Amino acid metabolism	Arginine and proline metabolism	((K00931 K00147),K12657) K00286	1.0	true	1.0	true	1.0	K00147,K00931	1.1	K00147,K00286,K00286,K00286,K00931	1050,2478,1019,2577,1051	K00286 is present in multiple modules: M00015/M00972
M00972	Casp_alpha2	Proline metabolism	Pathway modules	Amino acid metabolism	Arginine and proline metabolism	K00819 K00286 K00318	0.3333333333333333	false	0.3333333333333333	false	NA	No enzymes unique to module	NA	K00286,K00286,K00286	2478,1019,2577	K00286 is present in multiple modules: M00015/M00972
M00133	Casp_alpha2	Polyamine biosynthesis, arginine => agmatine => putrescine => spermidine	Pathway modules	Amino acid metabolism	Polyamine biosynthesis	(K01583,K01584,K01585,K02626) K01480 K01611 K00797	0.25	false	0.25	false	1.0	K01480	3	K01480,K01480,K01480	610,493,2199	None
M00136	Casp_alpha2	GABA biosynthesis, prokaryotes, putrescine => GABA	Pathway modules	Amino acid metabolism	Polyamine biosynthesis	K09470 K09471 K09472 K09473	0.25	false	0.25	false	1.0	K09471	2	K09471,K09471	1104.46	None
M00026	Casp_alpha2	Histidine biosynthesis, PRPP => histidine	Pathway modules	Amino acid metabolism	Histidine metabolism	(K00765-K02502) (K01523 K01496,K11755,K14152) (K01814,K24017) (K02501+K02500,K01663) ((K01693 K00817 (K04486,K05602,K18649)),(K01089 K00817)) (K00013,K14152)	1.0	true	1.0	true	1.0	K00013,K00765,K00817,K01496,K01523,K01693,K01814,K02500,K02501,K02502,K18649	2,2,1,1,1,1,1,4,4,1,1	K00013,K00013,K00765,K00765,K00817,K01496,K01523,K01693,K01814,K02500,K02500,K02500,K02500,K02501,K02501,K02501,K02501,K02502,K18649	2700,2405,2406,2699,627,649,233,238,235,234,326,344,1351,236,1350,327,345,2232,1159	None
M00045	Casp_alpha2	Histidine degradation, histidine => N-formiminoglutamate => glutamate	Pathway modules	Amino acid metabolism	Histidine metabolism	K01745 K01712 K01468 (K01479,K00603,K13990,(K05603 K01458))	0.0	false	0.2	false	1.0	K01458	1	K01458	827	None
M00022	Casp_alpha2	Shikimate pathway, phosphoenolpyruvate + erythrose-4P => chorismate	Pathway modules	Amino acid metabolism	Aromatic amino acid metabolism	(K01626,K03856,K13853) (((K01735,K13829) ((K03785,K03786) K00014,K13832)),K13830) ((K00891,K13829) (K00800,K24018),K13830) K01736	1.0	true	1.0	true	1.0	K00014,K00800,K00891,K01626,K01735,K01736,K03786	1,1,1,1,1,1,2	K00014,K00800,K00891,K01626,K01735,K01736,K03786,K03786	250,1247,2131,656,2132,1567,1989,44	None
M00023	Casp_alpha2	Tryptophan biosynthesis, chorismate => tryptophan	Pathway modules	Amino acid metabolism	Aromatic amino acid metabolism	(((K01657+K01658,K13503,K13501,K01656) K00766),K13497) (((K01817,K24017) (K01656,K01609)),K13498,K13501) (K01695+(K01696,K06001),K01694)	1.0	true	1.0	true	1.0	K00766,K01609,K01657,K01658,K01695,K01696,K01817	1,1,1,1,1,1,1	K00766,K01609,K01657,K01658,K01695,K01696,K01817	1829,1830,1816,1828,293,292,290	None
M00025	Casp_alpha2	Tyrosine biosynthesis, chorismate => HPP => tyrosine	Pathway modules	Amino acid metabolism	Aromatic amino acid metabolism	(((K01850,K04092,K14170,K04093,K04516,K06208,K06209) (K04517,K00211)),K14187) (K00832,K00838)	0.0	false	0.3333333333333333	false	1.0	K04517	1	K04517	628	None
M00040	Casp_alpha2	Tyrosine biosynthesis, chorismate => arogenate => tyrosine	Pathway modules	Amino acid metabolism	Aromatic amino acid metabolism	(K01850,K04092,K14170) (K00832,K15849) (K00220,K24018,K15227)	0.3333333333333333	false	0.3333333333333333	false	1.0	K00220	1	K00220	628	None
M00533	Casp_alpha2	Homoprotocatechuate degradation, homoprotocatechuate => 2-oxohept-3-enedioate	Pathway modules	Amino acid metabolism	Aromatic amino acid metabolism	K00455 K00151 K01826 K05921	0.5	false	0.5	false	1.0	K00455,K05921	1.1	K00455,K05921	1265.13	None
M00027	Casp_alpha2	GABA (gamma-Aminobutyrate) shunt	Pathway modules	Amino acid metabolism	Other amino acid metabolism	K01580 (K13524,K07250,K00823,K16871) (K00135,K00139,K17761)	0.6666666666666666	false	0.6666666666666666	false	1.0	K16871	1	K00135,K00135,K16871	659,901,1137	K00135 is present in multiple modules: M00956/M00957/M00027
M00118	Casp_alpha2	Glutathione biosynthesis, glutamate => glutathione	Pathway modules	Amino acid metabolism	Other amino acid metabolism	(K11204+K11205,K01919) (K21456,K01920)	1.0	true	1.0	true	1.0	K01919,K01920	1.1	K01919,K01920	970.229	None
M00060	Casp_alpha2	KDO2-lipid A biosynthesis, Raetz pathway, LpxL-LpxM type	Pathway modules	Glycan metabolism	Lipopolysaccharide metabolism	K00677 K02535 K02536 (K03269,K09949) K00748 K00912 K02527 K02517 K02560	0.8888888888888888	true	0.8888888888888888	true	NA	No enzymes unique to module	NA	K00677,K00748,K00912,K02517,K02527,K02535,K02536,K09949	1844,1842,1210,1211,1209,776,1846,1843	K00677 is present in multiple modules: M00060/M00866,K00748 is present in multiple modules: M00060/M00866,K02535 is present in multiple modules: M00060/M00866,K02527 is present in multiple modules: M00060/M00866,K02536 is present in multiple modules: M00060/M00866,K09949 is present in multiple modules: M00060/M00866,K02517 is present in multiple modules: M00060/M00866,K00912 is present in multipl…
M00866	Casp_alpha2	KDO2-lipid A biosynthesis, Raetz pathway, non-LpxL-LpxM type	Pathway modules	Glycan metabolism	Lipopolysaccharide metabolism	K00677 (K02535,K16363) K02536 (K03269,K09949) K00748 K00912 K02527 K02517 K09778	0.8888888888888888	true	0.8888888888888888	true	NA	No enzymes unique to module	NA	K00677,K00748,K00912,K02517,K02527,K02535,K02536,K09949	1844,1842,1210,1211,1209,776,1846,1843	K00677 is present in multiple modules: M00060/M00866,K00748 is present in multiple modules: M00060/M00866,K02535 is present in multiple modules: M00060/M00866,K02527 is present in multiple modules: M00060/M00866,K02536 is present in multiple modules: M00060/M00866,K09949 is present in multiple modules: M00060/M00866,K02517 is present in multiple modules: M00060/M00866,K00912 is present in multipl…
M00063	Casp_alpha2	CMP-KDO biosynthesis	Pathway modules	Glycan metabolism	Lipopolysaccharide metabolism	K06041 K01627 K03270 K00979	0.75	true	0.75	true	1.0	K00979,K01627,K06041	1,1,1	K00979,K01627,K06041	369,1806,424	None
M00064	Casp_alpha2	ADP-L-glycero-D-manno-heptose biosynthesis	Pathway modules	Glycan metabolism	Lipopolysaccharide metabolism	K03271 (K03272,K21344) K03273 (K03272,K21345) K03274	0.8	true	0.8	true	1.0	K03271,K03272,K03274	2,1,3	K03271,K03271,K03272,K03274,K03274,K03274	147,315,148,1016,2475,2580	None
M00127	Casp_alpha2	Thiamine biosynthesis, prokaryotes, AIR (+ DXP/tyrosine) => TMP/TPP	Pathway modules	Metabolism of cofactors and vitamins	Cofactor and vitamin metabolism	K03148+K03154 K03151 K03150 K03149 K03147 ((K00941 K00788),K14153,K21219) K00946	0.42857142857142855	false	0.5625	false	NA	No enzymes unique to module	NA	K00788,K00941,K00946,K03149,K03154,K03154	1430,1452,1728,1988,1988,1117	K00788 is present in multiple modules: M00127/M00895/M00896/M00899,K03149 is present in multiple modules: M00127/M00895,K03154 is present in multiple modules: M00127/M00895,K00946 is present in multiple modules: M00127/M00895/M00896,K00941 is present in multiple modules: M00127/M00895/M00896/M00899
M00895	Casp_alpha2	Thiamine biosynthesis, prokaryotes, AIR (+ DXP/glycine) => TMP/TPP	Pathway modules	Metabolism of cofactors and vitamins	Cofactor and vitamin metabolism	K03148+K03154 K03151 K03153 K03149 K10810 K03147 K00941 K00788 K00946	0.4444444444444444	false	0.5	false	NA	No enzymes unique to module	NA	K00788,K00941,K00946,K03149,K03154,K03154	1430,1452,1728,1988,1988,1117	K00788 is present in multiple modules: M00127/M00895/M00896/M00899,K03149 is present in multiple modules: M00127/M00895,K03154 is present in multiple modules: M00127/M00895,K00946 is present in multiple modules: M00127/M00895/M00896,K00941 is present in multiple modules: M00127/M00895/M00896/M00899
M00896	Casp_alpha2	Thiamine biosynthesis, archaea, AIR (+ NAD+) => TMP/TPP	Pathway modules	Metabolism of cofactors and vitamins	Cofactor and vitamin metabolism	K22699 K03147 (K00941 (K00788,K21220),K21219) K00946	0.5	false	0.6	false	NA	No enzymes unique to module	NA	K00788,K00941,K00946	1430,1452,1728	K00788 is present in multiple modules: M00127/M00895/M00896/M00899,K00941 is present in multiple modules: M00127/M00895/M00896/M00899,K00946 is present in multiple modules: M00127/M00895/M00896
M00899	Casp_alpha2	Thiamine salvage pathway, HMP/HET => TMP	Pathway modules	Metabolism of cofactors and vitamins	Cofactor and vitamin metabolism	K00878 ((K00941 K00788),K14153,K21219)	0.5	false	0.6666666666666666	false	NA	No enzymes unique to module	NA	K00788,K00941	1430.15	K00788 is present in multiple modules: M00127/M00895/M00896/M00899,K00941 is present in multiple modules: M00127/M00895/M00896/M00899
M00125	Casp_alpha2	Riboflavin biosynthesis, plants and bacteria, GTP => riboflavin/FMN/FAD	Pathway modules	Metabolism of cofactors and vitamins	Cofactor and vitamin metabolism	(K01497,K14652) (K01498 K00082,K11752) (K22912,K20860,K20861,K20862,K21063,K21064) (K02858,K14652) K00794 K00793 (K20884 K22949,K11753)	0.8571428571428571	true	0.8571428571428571	true	1.0	K11752,K11753	1.2	K00793,K00794,K01497,K11752,K11753,K11753,K14652	1732,1730,276,1735,591,2347,1731	K00793 is present in multiple modules: M00125/M00911,K01497 is present in multiple modules: M00125/M00911,K00794 is present in multiple modules: M00125/M00911,K14652 is present in multiple modules: M00125/M00840
M00911	Casp_alpha2	Riboflavin biosynthesis, fungi, GTP => riboflavin/FMN/FAD	Pathway modules	Metabolism of cofactors and vitamins	Cofactor and vitamin metabolism	K01497 K14654 K14655 -- K02858 K00794 K00793 K00861 K00953	0.4444444444444444	false	0.4444444444444444	false	1.0	K00953	1	K00793,K00794,K00953,K01497	1732,1730,2113,276	K00793 is present in multiple modules: M00125/M00911,K01497 is present in multiple modules: M00125/M00911,'--' steps are assumed incomplete,K00794 is present in multiple modules: M00125/M00911
M00124	Casp_alpha2	Pyridoxal-P biosynthesis, erythrose-4P => pyridoxal-P	Pathway modules	Metabolism of cofactors and vitamins	Cofactor and vitamin metabolism	K03472 K03473 K00831 K00097 K03474 K00275	0.6666666666666666	false	0.6666666666666666	false	1.0	K00097,K00275,K03474	1,1,1	K00097,K00275,K00831,K03474	2048,1570,2093,1755	K00831 is present in multiple modules: M00020/M00124
M00115	Casp_alpha2	NAD biosynthesis, aspartate => quinolinate => NAD	Pathway modules	Metabolism of cofactors and vitamins	Cofactor and vitamin metabolism	(K00278,K06989) K03517 K00767 (K00969,K06210) (K01916,K01950)	0.4	false	0.4	false	NA	No enzymes unique to module	NA	K00969,K01916	1049.65	K01916 is present in multiple modules: M00115/M00912,K00969 is present in multiple modules: M00115/M00912
M00912	Casp_alpha2	NAD biosynthesis, tryptophan => quinolinate => NAD	Pathway modules	Metabolism of cofactors and vitamins	Cofactor and vitamin metabolism	(K00453,K00463) (K01432,K14263,K07130) K00486 K01556 K00452 K00767 (K00969,K06210) (K01916,K01950)	0.25	false	0.25	false	NA	No enzymes unique to module	NA	K00969,K01916	1049.65	K01916 is present in multiple modules: M00115/M00912,K00969 is present in multiple modules: M00115/M00912
M00811	Casp_alpha2	Nicotine degradation, pyrrolidine pathway, nicotine => succinate semialdehyde	Pathway modules	Metabolism of cofactors and vitamins	Cofactor and vitamin metabolism	K20169 (K20170,(K20158 K19700)) K20171-K20172 K15359,K18276	0.25	false	0.25	false	1.0	K15359	1	K15359	1818	No KOfam profile for K20170,No KOfam profile for K20172,No KOfam profile for K20171
M00622	Casp_alpha2	Nicotinate degradation, nicotinate => fumarate	Pathway modules	Metabolism of cofactors and vitamins	Cofactor and vitamin metabolism	K18029+K18030 K14974 K18028 K15357 K13995 K01799	0.16666666666666666	false	0.16666666666666666	false	1.0	K01799	1	K01799	2018	None
M00119	Casp_alpha2	Pantothenate biosynthesis, valine/L-aspartate => pantothenate	Pathway modules	Metabolism of cofactors and vitamins	Cofactor and vitamin metabolism	K00826 K00606 K00077 K01579 (K01918,K13799)	0.4	false	0.4	false	NA	No enzymes unique to module	NA	K00077,K00826,K00826,K00826,K00826	1709,1028,2568,2661,938	K00826 is present in multiple modules: M00019/M00570/M00036/M00119,K00077 is present in multiple modules: M00119/M00913/M00914
M00913	Casp_alpha2	Pantothenate biosynthesis, 2-oxoisovalerate/spermine => pantothenate	Pathway modules	Metabolism of cofactors and vitamins	Cofactor and vitamin metabolism	K00606 K00077 K13367 K00128 K01918	0.2	false	0.2	false	NA	No enzymes unique to module	NA	K00077	1709	K00077 is present in multiple modules: M00119/M00913/M00914
M00120	Casp_alpha2	Coenzyme A biosynthesis, pantothenate => CoA	Pathway modules	Metabolism of cofactors and vitamins	Cofactor and vitamin metabolism	(K00867,K03525,K01947,K09680) ((K01922,K21977) K01598,K13038) (K02318,(K00954,K02201) K00859)	1.0	true	1.0	true	1.0	K00859,K00954,K03525	1,1,1	K00859,K00954,K03525,K13038	251,1536,1868,162	K13038 is present in multiple modules: M00120/M00914
M00914	Casp_alpha2	Coenzyme A biosynthesis, archaea, 2-oxoisovalerate => 4-phosphopantoate => CoA	Pathway modules	Metabolism of cofactors and vitamins	Cofactor and vitamin metabolism	K00606 K00077 K06982 K09722 K13038 K02201 K09735	0.2857142857142857	false	0.2857142857142857	false	NA	No enzymes unique to module	NA	K00077,K13038	1709.16	K00077 is present in multiple modules: M00119/M00913/M00914,K13038 is present in multiple modules: M00120/M00914
M00572	Casp_alpha2	Pimeloyl-ACP biosynthesis, BioC-BioH pathway, malonyl-ACP => pimeloyl-ACP	Pathway modules	Metabolism of cofactors and vitamins	Cofactor and vitamin metabolism	K02169 (K00647,K09458) K00059 K02372 K00208 (K02170,K09789,K19560,K19561)	0.8333333333333334	true	0.8333333333333334	true	1.0	K02169	1	K00059,K00059,K00059,K00208,K00208,K02169,K02372,K09458	2059,728,398,1568,176,1237,1845,2057	K00059 is present in multiple modules: M00083/M00874/M00572,K09458 is present in multiple modules: M00083/M00873/M00874/M00572,K00208 is present in multiple modules: M00083/M00572,K02372 is present in multiple modules: M00083/M00572
M00881	Casp_alpha2	Lipoic acid biosynthesis, plants and bacteria, octanoyl-ACP => dihydrolipoyl-E2/H	Pathway modules	Metabolism of cofactors and vitamins	Cofactor and vitamin metabolism	K03801 K03644	1.0	true	1.0	true	1.0	K03801	1	K03644,K03801	1781.2	K03644 is present in multiple modules: M00881/M00882/M00883/M00884
M00882	Casp_alpha2	Lipoic acid biosynthesis, eukaryotes, octanoyl-ACP => dihydrolipoyl-H	Pathway modules	Metabolism of cofactors and vitamins	Cofactor and vitamin metabolism	K23735 K03644	0.5	false	0.5	false	NA	No enzymes unique to module	NA	K03644	1781	K03644 is present in multiple modules: M00881/M00882/M00883/M00884
M00883	Casp_alpha2	Lipoic acid biosynthesis, animals and bacteria, octanoyl-ACP => dihydrolipoyl-H => dihydrolipoyl-E2	Pathway modules	Metabolism of cofactors and vitamins	Cofactor and vitamin metabolism	(K23735,K23734) K03644 (K10105,K16869)	0.3333333333333333	false	0.3333333333333333	false	NA	No enzymes unique to module	NA	K03644	1781	K03644 is present in multiple modules: M00881/M00882/M00883/M00884
M00884	Casp_alpha2	Lipoic acid biosynthesis, octanoyl-CoA => dihydrolipoyl-E2	Pathway modules	Metabolism of cofactors and vitamins	Cofactor and vitamin metabolism	K23750 K03644	0.5	false	0.5	false	NA	No enzymes unique to module	NA	K03644	1781	K03644 is present in multiple modules: M00881/M00882/M00883/M00884
M00126	Casp_alpha2	Tetrahydrofolate biosynthesis, GTP => THF	Pathway modules	Metabolism of cofactors and vitamins	Cofactor and vitamin metabolism	(K01495,K09007,K22391) (K01077,K01113,(K08310,K19965)) ((K13939,(K13940,K01633 K00950) K00796),(K01633 K13941)) (K11754,K20457) (K00287,K13998)	0.8	true	0.8571428571428571	true	1.0	K00796,K00950	1.1	K00287,K00796,K00950,K01495,K01633,K11754	804,1450,1763,1170,1038,295	K11754 is present in multiple modules: M00126/M00841,K01495 is present in multiple modules: M00126/M00841/M00842/M00843,K00287 is present in multiple modules: M00126/M00840,K01633 is present in multiple modules: M00126/M00840
M00840	Casp_alpha2	Tetrahydrofolate biosynthesis, mediated by ribA and trpF, GTP => THF	Pathway modules	Metabolism of cofactors and vitamins	Cofactor and vitamin metabolism	K14652 K22100 -- K01633 K13941 K22099 K00287	0.42857142857142855	false	0.42857142857142855	false	NA	No enzymes unique to module	NA	K00287,K01633,K14652	804,1038,1731	K14652 is present in multiple modules: M00125/M00840,'--' steps are assumed incomplete,K00287 is present in multiple modules: M00126/M00840,K01633 is present in multiple modules: M00126/M00840
M00841	Casp_alpha2	Tetrahydrofolate biosynthesis, mediated by PTPS, GTP => THF	Pathway modules	Metabolism of cofactors and vitamins	Cofactor and vitamin metabolism	K01495 K22101 K13941 K11754 K13998	0.4	false	0.4	false	NA	No enzymes unique to module	NA	K01495,K11754	1170.3	K01495 is present in multiple modules: M00126/M00841/M00842/M00843,K11754 is present in multiple modules: M00126/M00841
M00842	Casp_alpha2	Tetrahydrobiopterin biosynthesis, GTP => BH4	Pathway modules	Metabolism of cofactors and vitamins	Cofactor and vitamin metabolism	K01495 K01737 K00072	0.3333333333333333	false	0.3333333333333333	false	NA	No enzymes unique to module	NA	K01495	1170	K01495 is present in multiple modules: M00126/M00841/M00842/M00843
M00843	Casp_alpha2	L-threo-Tetrahydrobiopterin biosynthesis, GTP => L-threo-BH4	Pathway modules	Metabolism of cofactors and vitamins	Cofactor and vitamin metabolism	K01495 K01737 K17745	0.3333333333333333	false	0.3333333333333333	false	NA	No enzymes unique to module	NA	K01495	1170	K01495 is present in multiple modules: M00126/M00841/M00842/M00843
M00880	Casp_alpha2	Molybdenum cofactor biosynthesis, GTP => molybdenum cofactor	Pathway modules	Metabolism of cofactors and vitamins	Cofactor and vitamin metabolism	((K03639 K03637),K20967) (K03635,K21142) (((K03831,K03638) K03750),K15376)	1.0	true	1.0	true	1.0	K03635,K03637,K03638,K03639,K03750	2,1,1,1,3	K03635,K03635,K03637,K03638,K03639,K03750,K03750,K03750	2606,2453,1831,1146,1292,2604,1832,2455	None
M00140	Casp_alpha2	C1-unit interconversion, prokaryotes	Pathway modules	Metabolism of cofactors and vitamins	Cofactor and vitamin metabolism	K00600 (K01491,(K00300 K01500)) K01938	1.0	true	1.0	true	NA	No enzymes unique to module	NA	K00600,K01491,K01938	1737,521,1710	K00600 is present in multiple modules: M00532/M00346/M00140/M00141,K01938 is present in multiple modules: M00377/M00140/M00618,K01491 is present in multiple modules: M00377/M00140/M00618
M00141	Casp_alpha2	C1-unit interconversion, eukaryotes	Pathway modules	Metabolism of cofactors and vitamins	Cofactor and vitamin metabolism	K00600 (K00288,(K13403 K13402))	0.5	false	0.5	false	NA	No enzymes unique to module	NA	K00600	1737	K00600 is present in multiple modules: M00532/M00346/M00140/M00141
M00846	Casp_alpha2	Siroheme biosynthesis, glutamyl-tRNA => siroheme	Pathway modules	Metabolism of cofactors and vitamins	Cofactor and vitamin metabolism	K02492 K01845 K01698 K01749 (K01719,K13542,K13543) (K02302,(K00589,K02303,K02496,K13542,K13543)+(K02304,(K24866+K03794)))	0.6666666666666666	false	0.75	true	NA	No enzymes unique to module	NA	K01698,K01719,K01719,K01749,K02303,K02492	1744,993,466,1668,1578,1224	K02492 is present in multiple modules: M00846/M00121/M00926,K02303 is present in multiple modules: M00846/M00924/M00925,K01698 is present in multiple modules: M00846/M00868/M00121/M00926,K01749 is present in multiple modules: M00846/M00868/M00121/M00926,K01719 is present in multiple modules: M00846/M00868/M00121/M00926
M00868	Casp_alpha2	Heme biosynthesis, animals and fungi, glycine => heme	Pathway modules	Metabolism of cofactors and vitamins	Cofactor and vitamin metabolism	K00643 K01698 K01749 K01719 K01599 K00228 K00231 K01772	0.875	true	0.875	true	1.0	K00643	1	K00228,K00643,K01599,K01698,K01719,K01719,K01749,K01772	1035,1956,254,1744,993,466,1668,255	K01772 is present in multiple modules: M00868/M00121/M00926,K00228 is present in multiple modules: M00868/M00121,K01698 is present in multiple modules: M00846/M00868/M00121/M00926,K01749 is present in multiple modules: M00846/M00868/M00121/M00926,K01719 is present in multiple modules: M00846/M00868/M00121/M00926,K01599 is present in multiple modules: M00868/M00121/M00926
M00121	Casp_alpha2	Heme biosynthesis, plants and bacteria, glutamate => heme	Pathway modules	Metabolism of cofactors and vitamins	Cofactor and vitamin metabolism	K01885 K02492 K01845 K01698 K01749 (K01719,K13542,K13543) K01599 (K00228,K02495) (K00230,K00231,K08973) K01772	0.9	true	0.9	true	1.0	K01885,K02495,K08973	2,1,1	K00228,K01599,K01698,K01719,K01719,K01749,K01772,K01885,K01885,K02492,K02495,K08973	1035,254,1744,993,466,1668,255,1838,650,1224,223,256	K01772 is present in multiple modules: M00868/M00121/M00926,K00228 is present in multiple modules: M00868/M00121,K01719 is present in multiple modules: M00846/M00868/M00121/M00926,K01698 is present in multiple modules: M00846/M00868/M00121/M00926,K01749 is present in multiple modules: M00846/M00868/M00121/M00926,K02492 is present in multiple modules: M00846/M00121/M00926,K01599 is present in mult…
M00926	Casp_alpha2	Heme biosynthesis, bacteria, glutamyl-tRNA => coproporphyrin III => heme	Pathway modules	Metabolism of cofactors and vitamins	Cofactor and vitamin metabolism	K02492 K01845 K01698 K01749 (K01719,K13542) K01599 K00231 K01772 K00435	0.6666666666666666	false	0.6666666666666666	false	NA	No enzymes unique to module	NA	K01599,K01698,K01719,K01719,K01749,K01772,K02492	254,1744,993,466,1668,255,1224	K01772 is present in multiple modules: M00868/M00121/M00926,K01719 is present in multiple modules: M00846/M00868/M00121/M00926,K01698 is present in multiple modules: M00846/M00868/M00121/M00926,K01749 is present in multiple modules: M00846/M00868/M00121/M00926,K02492 is present in multiple modules: M00846/M00121/M00926,K01599 is present in multiple modules: M00868/M00121/M00926
M00924	Casp_alpha2	Cobalamin biosynthesis, anaerobic, uroporphyrinogen III => sirohydrochlorin => cobyrinate a,c-diamide	Pathway modules	Metabolism of cofactors and vitamins	Cofactor and vitamin metabolism	(K02302,(K02303,K13542) (K02304,K24866)) (K02190,K03795,K22011) K03394 (K05934,K13541,K21479) K05936 (K02189,K13541) K02188 K05895 (K02191 K03399,K00595) K06042 K02224	0.9090909090909091	true	0.9166666666666666	true	1.0	K02188,K02189,K03795	2,2,2	K00595,K00595,K02188,K02188,K02189,K02189,K02224,K02224,K02303,K03394,K03394,K03795,K03795,K05895,K05895,K05936,K05936,K06042,K06042,K13541,K13541	132,15,20,127,130,17,22,125,1578,16,131,475,985,19,128,18,129,14,133,130,17	K13541 is present in multiple modules: M00924/M00925,K00595 is present in multiple modules: M00924/M00925,K03394 is present in multiple modules: M00924/M00925,K02303 is present in multiple modules: M00846/M00924/M00925,K02224 is present in multiple modules: M00924/M00925,K05895 is present in multiple modules: M00924/M00925,K05936 is present in multiple modules: M00924/M00925,K06042 is present in …
M00925	Casp_alpha2	Cobalamin biosynthesis, aerobic, uroporphyrinogen III => precorrin 2 => cobyrinate a,c-diamide	Pathway modules	Metabolism of cofactors and vitamins	Cofactor and vitamin metabolism	(K02303,K13542) (K03394,K13540) K02229 (K05934,K13540,K13541) K05936 K02228 K05895 K00595 K06042 K02224 K02230+K09882+K09883	0.8181818181818182	true	0.8181818181818182	true	1.0	K02230,K09882,K09883	2,1,1	K00595,K00595,K02224,K02224,K02230,K02230,K02303,K03394,K03394,K05895,K05895,K05936,K05936,K06042,K06042,K09882,K09883,K13541,K13541	132,15,22,125,138,8,1578,16,131,19,128,18,129,14,133,2137,2138,130,17	K13541 is present in multiple modules: M00924/M00925,K00595 is present in multiple modules: M00924/M00925,K03394 is present in multiple modules: M00924/M00925,K02303 is present in multiple modules: M00846/M00924/M00925,K02224 is present in multiple modules: M00924/M00925,K05895 is present in multiple modules: M00924/M00925,K05936 is present in multiple modules: M00924/M00925,K06042 is present in …
M00122	Casp_alpha2	Cobalamin biosynthesis, cobyrinate a,c-diamide => cobalamin	Pathway modules	Metabolism of cofactors and vitamins	Cofactor and vitamin metabolism	(K00798,K19221) K02232 (K02225,K02227) K02231 K00768 (K02226,K22316) K02233	1.0	true	1.0	true	1.0	K00768,K00798,K02226,K02227,K02231,K02232,K02233,K19221	2,1,3,2,2,2,2,2	K00768,K00768,K00798,K02226,K02226,K02226,K02227,K02227,K02231,K02231,K02232,K02232,K02233,K02233,K19221,K19221	3,143,867,141,5,2101,134,13,140,6,135,11,4,142,9,137	None
M00117	Casp_alpha2	Ubiquinone biosynthesis, prokaryotes, chorismate (+ polyprenyl-PP) => ubiquinol	Pathway modules	Metabolism of cofactors and vitamins	Cofactor and vitamin metabolism	(K03181,K18240) K03179 (K03182+K03186) K18800 K00568 K03185 K03183 (K03184,K06134) K00568	0.6666666666666666	false	0.6666666666666666	false	1.0	K00568,K03179,K03185	1,1,1	K00568,K03179,K03183,K03185,K06134	1229,966,161,280,2352	K06134 is present in multiple modules: M00117/M00128,K03183 is present in multiple modules: M00117/M00116
M00128	Casp_alpha2	Ubiquinone biosynthesis, eukaryotes, 4-hydroxybenzoate + polyprenyl-PP => ubiquinol	Pathway modules	Metabolism of cofactors and vitamins	Cofactor and vitamin metabolism	K06125 K06126 K00591 -- -- K06127 K06134 K00591	0.125	false	0.125	false	NA	No enzymes unique to module	NA	K06134	2352	K06134 is present in multiple modules: M00117/M00128,'--' steps are assumed incomplete
M00116	Casp_alpha2	Menaquinone biosynthesis, chorismate (+ polyprenyl-PP) => menaquinol	Pathway modules	Metabolism of cofactors and vitamins	Cofactor and vitamin metabolism	K02552 K02551 K08680 K02549 K01911 K01661 K19222 K02548 K03183	0.1111111111111111	false	0.1111111111111111	false	NA	No enzymes unique to module	NA	K03183	161	K03183 is present in multiple modules: M00117/M00116
M00095	Casp_alpha2	C5 isoprenoid biosynthesis, mevalonate pathway	Pathway modules	Biosynthesis of terpenoids and polyketides	Terpenoid backbone biosynthesis	K00626 K01641 K00021 K00869 (K00938,K13273) K01597 K01823	0.14285714285714285	false	0.14285714285714285	false	NA	No enzymes unique to module	NA	K00626,K00626,K00626	621,1075,2687	K00626 is present in multiple modules: M00373/M00375/M00374/M00088/M00957/M00095/M00849
M00849	Casp_alpha2	C5 isoprenoid biosynthesis, mevalonate pathway, archaea	Pathway modules	Biosynthesis of terpenoids and polyketides	Terpenoid backbone biosynthesis	K00626 K01641 (K00021,K00054) ((K00869 (K17942,(K25517+K09128 K25518+K03186))),(K18689 K18690 K22813)) K06981 K01823	0.16666666666666666	false	0.14285714285714285	false	NA	No enzymes unique to module	NA	K00626,K00626,K00626	621,1075,2687	K00626 is present in multiple modules: M00373/M00375/M00374/M00088/M00957/M00095/M00849
M00096	Casp_alpha2	C5 isoprenoid biosynthesis, non-mevalonate pathway	Pathway modules	Biosynthesis of terpenoids and polyketides	Terpenoid backbone biosynthesis	K01662 K00099 (K00991,K12506) K00919 (K01770,K12506) K03526 K03527 K01823	0.875	true	0.875	true	1.0	K00099,K00919,K00991,K01662,K01770,K03526,K03527,K12506	1,1,1,1,1,1,1,1	K00099,K00919,K00991,K01662,K01770,K03526,K03527,K12506	1850,1151,1645,2004,1645,1226,1469,1645	None
M00364	Casp_alpha2	C10-C20 isoprenoid biosynthesis, bacteria	Pathway modules	Biosynthesis of terpenoids and polyketides	Terpenoid backbone biosynthesis	K01823 (K00795,K13789,K13787)	0.5	false	0.5	false	1.0	K00795	1	K00795	2005	None
M00097	Casp_alpha2	beta-Carotene biosynthesis, GGAP => beta-carotene	Pathway modules	Biosynthesis of terpenoids and polyketides	Plant terpenoid biosynthesis	K02291 K02293 K15744 K00514 K09835 K06443	0.16666666666666666	false	0.16666666666666666	false	1.0	K02291	1	K02291	1462	None
M00039	Casp_alpha2	Monolignol biosynthesis, phenylalanine/tyrosine => monolignol	Pathway modules	Biosynthesis of other secondary metabolites	Biosynthesis of phytochemical compounds	(K10775,K13064) K00487 K01904 K13065 K09754 K00588 K09753 K09755 K13066 (K00083,K22395)	0.1	false	0.1	false	1.0	K00588	1	K00588	715	None
M00961	Casp_alpha2	Betacyanin biosynthesis, L-tyrosine => amaranthin	Pathway modules	Biosynthesis of other secondary metabolites	Biosynthesis of phytochemical compounds	K26037 K15777 (K15776,K15774) K26038	0.25	false	0.25	false	1.0	K15777	1	K15777	2032	None
M00953	Casp_alpha2	Mugineic acid biosynthesis, methionine => 3-epihydroxymugineic acid	Pathway modules	Biosynthesis of other secondary metabolites	Biosynthesis of phytochemical compounds	K00789 K05953 K14271 K22374 K18054	0.2	false	0.2	false	NA	No enzymes unique to module	NA	K00789	190	K00789 is present in multiple modules: M00609/M00034/M00035/M00368/M00953
M00848	Casp_alpha2	Aurachin biosynthesis, anthranilate => aurachin A	Pathway modules	Biosynthesis of other secondary metabolites	Biosynthesis of other antibiotics	K09460 K02078+K14245+K14246+K22798 K22799 K22800 K21272 K21271 K22801 K22802	0.0	false	0.03125	false	1.0	K02078	1	K02078	2058	No KOfam profile for K22800,No KOfam profile for K21272,No KOfam profile for K22798,No KOfam profile for K09460,No KOfam profile for K22801,No KOfam profile for K22802,No KOfam profile for K22799,No KOfam profile for K14245,No KOfam profile for K21271,No KOfam profile for K14246
M00568	Casp_alpha2	Catechol ortho-cleavage, catechol => 3-oxoadipate	Pathway modules	Xenobiotics biodegradation	Aromatics degradation	K03381 K01856 K03464 (K01055,K14727)	0.25	false	0.25	false	1.0	K01055	1	K01055	564	None
M00878	Casp_alpha2	Phenylacetate degradation, phenylaxetate => acetyl-CoA/succinyl-CoA	Pathway modules	Xenobiotics biodegradation	Aromatics degradation	K01912 K02609+K02610+K02611+K02612+K02613 K15866 K02618 K02615 K01692 K00074	0.42857142857142855	false	0.42857142857142855	false	1.0	K00074,K01912	1.1	K00074,K01692,K01692,K01692,K01692,K01692,K01912	866,158,2203,396,2684,2201,1074	K01692 is present in multiple modules: M00087/M00957/M00878
M00545	Casp_alpha2	Trans-cinnamate degradation, trans-cinnamate => acetyl-CoA	Pathway modules	Xenobiotics biodegradation	Aromatics degradation	(((K05708+K05709+K05710+K00529) K05711),K05712) K05713 K05714 K02554 K01666 K04073	0.0	false	0.03571428571428571	false	1.0	K00529	1	K00529	1259	None
M00575	Casp_alpha2	Pertussis pathogenicity signature, T1SS	Signature modules	Gene set	Pathogenicity	K22944 K11004 K07389 K11003 K12340	0.2	false	0.2	false	NA	No enzymes unique to module	NA	K12340	1488	K12340 is present in multiple modules: M00575/M00696/M00697
M00696	Casp_alpha2	Multidrug resistance, efflux pump AcrEF-TolC	Signature modules	Gene set	Drug resistance	K18140 K18141+K18142+K12340	0.0	false	0.16666666666666666	false	NA	No enzymes unique to module	NA	K12340	1488	K12340 is present in multiple modules: M00575/M00696/M00697
M00697	Casp_alpha2	Multidrug resistance, efflux pump MdtEF-TolC	Signature modules	Gene set	Drug resistance	K07690 K18898+K18899+K12340	0.0	false	0.16666666666666666	false	NA	No enzymes unique to module	NA	K12340	1488	K12340 is present in multiple modules: M00575/M00696/M00697
M00611	Casp_alpha2	Oxygenic photosynthesis in plants and cyanobacteria	Signature modules	Module set	Metabolic capacity	(M00161,M00163) M00165	0.0	false	0.3181818181818182	false	NA	No enzymes unique to module	NA	K00134,K00615,K00927,K01623,K01808	1432,1688,526,1687,1738	K01623 is present in multiple modules: M00001/M00003/M00165/M00167/M00611/M00612,K00927 is present in multiple modules: M00001/M00002/M00003/M00308/M00552/M00165/M00166/M00611/M00612,K01808 is present in multiple modules: M00004/M00007/M00165/M00167/M00611/M00612,K00615 is present in multiple modules: M00004/M00007/M00165/M00167/M00611/M00612,K00134 is present in multiple modules: M00001/M00002/M…
M00612	Casp_alpha2	Anoxygenic photosynthesis in purple bacteria	Signature modules	Module set	Metabolic capacity	M00597 M00165	0.0	false	0.3181818181818182	false	NA	No enzymes unique to module	NA	K00134,K00615,K00927,K01623,K01808	1432,1688,526,1687,1738	K01623 is present in multiple modules: M00001/M00003/M00165/M00167/M00611/M00612,K00927 is present in multiple modules: M00001/M00002/M00003/M00308/M00552/M00165/M00166/M00611/M00612,K01808 is present in multiple modules: M00004/M00007/M00165/M00167/M00611/M00612,K00615 is present in multiple modules: M00004/M00007/M00165/M00167/M00611/M00612,K00134 is present in multiple modules: M00001/M00002/M…
M00613	Casp_alpha2	Anoxygenic photosynthesis in green nonsulfur bacteria	Signature modules	Module set	Metabolic capacity	M00597 M00376	0.0	false	0.23076923076923078	false	NA	No enzymes unique to module	NA	K00239,K00239,K00240,K00240,K00241,K00241,K00242,K00242,K01676,K01676,K01847,K01961,K01962,K01963,K01965,K01966,K02160,K05606,K08691,K14449,K14449	39,106,105,40,108,37,38,107,2600,2458,934,1991,2121,294,1962,1964,1990,1866,2122,35,110	K14449 is present in multiple modules: M00373/M00740/M00376/M00613,K01676 is present in multiple modules: M00009/M00011/M00173/M00613/M00614,K01963 is present in multiple modules: M00376/M00082/M00613,K01966 is present in multiple modules: M00373/M00741/M00613,K00241 is present in multiple modules: M00009/M00011/M00173/M00376/M00374/M00149/M00613/M00614,K00239 is present in multiple modules: M000…
M00614	Casp_alpha2	Anoxygenic photosynthesis in green sulfur bacteria	Signature modules	Module set	Metabolic capacity	M00598 M00173	0.0	false	0.3181818181818182	false	NA	No enzymes unique to module	NA	K00024,K00031,K00239,K00239,K00240,K00240,K00241,K00241,K00242,K00242,K01006,K01676,K01676,K01681,K01902,K01902,K01903,K01903	2505,2145,39,106,105,40,108,37,38,107,1713,2600,2458,537,2507,883,2506,882	K01676 is present in multiple modules: M00009/M00011/M00173/M00613/M00614,K01902 is present in multiple modules: M00009/M00011/M00173/M00374/M00620/M00614,K00241 is present in multiple modules: M00009/M00011/M00173/M00376/M00374/M00149/M00613/M00614,K01006 is present in multiple modules: M00169/M00172/M00171/M00173/M00614,K00239 is present in multiple modules: M00009/M00011/M00173/M00376/M00374/M…
M00617	Casp_alpha2	Methanogen	Signature modules	Module set	Metabolic capacity	M00567,M00357,M00356,M00563	0.0	false	0.2	false	NA	No enzymes unique to module	NA	K00625,K01895,K01895,K14083,K14083,K14083,K14083,K14083,K14083	2326,998,461,599,2535,2163,708,2327,399	K01895 is present in multiple modules: M00357/M00617,K00625 is present in multiple modules: M00579/M00357/M00617/M00618,K14083 is present in multiple modules: M00563/M00617
M00618	Casp_alpha2	Acetogen	Signature modules	Module set	Metabolic capacity	M00377 M00579	0.0	false	0.4642857142857143	false	NA	No enzymes unique to module	NA	K00297,K00625,K01491,K01938	2173,2326,521,1710	K00297 is present in multiple modules: M00377/M00618,K00625 is present in multiple modules: M00579/M00357/M00617/M00618,K01938 is present in multiple modules: M00377/M00140/M00618,K01491 is present in multiple modules: M00377/M00140/M00618
M00616	Casp_alpha2	Sulfate-sulfur assimilation	Signature modules	Module set	Metabolic capacity	(K02048,K23163)+K02046+K02047+K02045 M00176	0.0	false	0.25	false	NA	No enzymes unique to module	NA	K00381,K00860,K00955,K00956,K00957	1580,571,571,571,570	K00956 is present in multiple modules: M00176/M00616,K00860 is present in multiple modules: M00176/M00616,K00381 is present in multiple modules: M00176/M00616,K00955 is present in multiple modules: M00176/M00616,K00957 is present in multiple modules: M00176/M00616

## Sheet: Eutrophobiaceae
module	genome_name	module_name	module_class	module_category	module_subcategory	module_definition	stepwise_module_completeness	stepwise_module_is_complete	pathwise_module_completeness	pathwise_module_is_complete	proportion_unique_enzymes_present	enzymes_unique_to_module	unique_enzymes_hit_counts	enzyme_hits_in_module	gene_caller_ids_in_module	warnings
M00001	Eutrophobiaceae	Glycolysis (Embden-Meyerhof pathway), glucose => pyruvate	Pathway modules	Carbohydrate metabolism	Central carbohydrate metabolism	(K00844,K12407,K00845,K25026,K00886,K08074,K00918) (K01810,K06859,K13810,K15916) (K00850,K16370,K21071,K00918) (K01623,K01624,K11645,K16305,K16306) K01803 ((K00134,K00150) K00927,K11389) (K01834,K15633,K15634,K15635) K01689 (K00873,K12406)	0.5555555555555556	FALSE	0.5555555555555556	false	NA	No enzymes unique to module	NA	K00873,K01689,K01803,K01810,K15633	101,1475,930,1289,1322	K15633 is present in multiple modules: M00001/M00002/M00003,K01810 is present in multiple modules: M00001/M00004/M00892/M00909,K01689 is present in multiple modules: M00001/M00002/M00003/M00346,K00873 is present in multiple modules: M00001/M00002,K01803 is present in multiple modules: M00001/M00002/M00003
M00002	Eutrophobiaceae	Glycolysis, core module involving three-carbon compounds	Pathway modules	Carbohydrate metabolism	Central carbohydrate metabolism	K01803 ((K00134,K00150) K00927,K11389) (K01834,K15633,K15634,K15635) K01689 (K00873,K12406)	0.8	TRUE	0.8	true	NA	No enzymes unique to module	NA	K00873,K01689,K01803,K15633	101,1475,930,1322	K15633 is present in multiple modules: M00001/M00002/M00003,K01689 is present in multiple modules: M00001/M00002/M00003/M00346,K00873 is present in multiple modules: M00001/M00002,K01803 is present in multiple modules: M00001/M00002/M00003
M00003	Eutrophobiaceae	Gluconeogenesis, oxaloacetate => fructose-6P	Pathway modules	Carbohydrate metabolism	Central carbohydrate metabolism	(K01596,K01610) K01689 (K01834,K15633,K15634,K15635) K00927 (K00134,K00150) K01803 ((K01623,K01624,K11645) (K03841,K02446,K11532,K01086,K04041),K01622)	0.42857142857142855	FALSE	0.42857142857142855	false	NA	No enzymes unique to module	NA	K01689,K01803,K15633	1475,930,1322	K15633 is present in multiple modules: M00001/M00002/M00003,K01689 is present in multiple modules: M00001/M00002/M00003/M00346,K01803 is present in multiple modules: M00001/M00002/M00003
M00307	Eutrophobiaceae	Pyruvate oxidation, pyruvate => acetyl-CoA	Pathway modules	Carbohydrate metabolism	Central carbohydrate metabolism	((K00163,K00161+K00162)+K00627+K00382-K13997),K00169+K00170+K00171+(K00172,K00189),K03737	0.0	FALSE	0.6666666666666666	false	1.0	K00627	1	K00382,K00382,K00627	700,1654,1653	K00382 is present in multiple modules: M00307/M00009/M00011/M00532/M00621/M00036/M00032
M00009	Eutrophobiaceae	Citrate cycle (TCA cycle, Krebs cycle)	Pathway modules	Carbohydrate metabolism	Central carbohydrate metabolism	(K01647,K05942) (K01681,K01682) (K00031,K00030) ((K00164+K00658,K01616)+K00382,K00174+K00175-K00177-K00176) (K01902+K01903,K01899+K01900,K18118) (K00234+K00235+K00236+(K00237,K25801),K00239+K00240+K00241-(K00242,K18859,K18860),K00244+K00245+K00246-K00247) (K01676,K01679,K01677+K01678) (K00026,K00025,K00024,K00116)	1.0	TRUE	1.0	true	NA	No enzymes unique to module	NA	K00024,K00031,K00164,K00239,K00240,K00241,K00242,K00382,K00382,K00658,K01647,K01676,K01682,K01902,K01902,K01903,K01903	704,1478,702,870,871,868,869,700,1654,701,703,931,932,85,300,86,299	K01903 is present in multiple modules: M00009/M00011/M00173/M00374/M00620/M00614,K00031 is present in multiple modules: M00009/M00010/M00740/M00173/M00614,K00242 is present in multiple modules: M00009/M00011/M00173/M00149/M00613/M00614,K01682 is present in multiple modules: M00009/M00010/M00012/M00173/M00614,K00024 is present in multiple modules: M00009/M00011/M00012/M00740/M00168/M00173/M00374/M…
M00010	Eutrophobiaceae	Citrate cycle, first carbon oxidation, oxaloacetate => 2-oxoglutarate	Pathway modules	Carbohydrate metabolism	Central carbohydrate metabolism	(K01647,K05942) (K01681,K01682) (K00031,K00030)	1.0	TRUE	1.0	true	NA	No enzymes unique to module	NA	K00031,K01647,K01682	1478,703,932	K01647 is present in multiple modules: M00009/M00010/M00012/M00740,K00031 is present in multiple modules: M00009/M00010/M00740/M00173/M00614,K01682 is present in multiple modules: M00009/M00010/M00012/M00173/M00614
M00011	Eutrophobiaceae	Citrate cycle, second carbon oxidation, 2-oxoglutarate => oxaloacetate	Pathway modules	Carbohydrate metabolism	Central carbohydrate metabolism	((K00164+K00658,K01616)+K00382,K00174+K00175-K00177-K00176) (K01902+K01903,K01899+K01900,K18118) (K00234+K00235+K00236+(K00237,K25801),K00239+K00240+K00241-(K00242,K18859,K18860),K00244+K00245+K00246-K00247) (K01676,K01679,K01677+K01678) (K00026,K00025,K00024,K00116)	1.0	TRUE	1.0	true	NA	No enzymes unique to module	NA	K00024,K00164,K00239,K00240,K00241,K00242,K00382,K00382,K00658,K01676,K01902,K01902,K01903,K01903	704,702,870,871,868,869,700,1654,701,931,85,300,86,299	K01903 is present in multiple modules: M00009/M00011/M00173/M00374/M00620/M00614,K00242 is present in multiple modules: M00009/M00011/M00173/M00149/M00613/M00614,K00024 is present in multiple modules: M00009/M00011/M00012/M00740/M00168/M00173/M00374/M00620/M00346/M00614,K00240 is present in multiple modules: M00009/M00011/M00173/M00376/M00374/M00149/M00613/M00614,K00658 is present in multiple mod…
M00004	Eutrophobiaceae	Pentose phosphate pathway (Pentose phosphate cycle)	Pathway modules	Carbohydrate metabolism	Central carbohydrate metabolism	(K13937,((K00036,K19243) (K01057,K07404))) K00033 K01783 (K01807,K01808) K00615 ((K00616 (K01810,K06859,K15916)),K13810)	0.5	FALSE	0.5714285714285714	false	NA	No enzymes unique to module	NA	K00615,K01783,K01807,K01810	1639,1549,757,1289	K00615 is present in multiple modules: M00004/M00007/M00165/M00167/M00611/M00612,K01783 is present in multiple modules: M00004/M00007,K01810 is present in multiple modules: M00001/M00004/M00892/M00909,K01807 is present in multiple modules: M00004/M00007/M00580/M00165/M00167/M00611/M00612
M00007	Eutrophobiaceae	Pentose phosphate pathway, non-oxidative phase, fructose 6P => ribose 5P	Pathway modules	Carbohydrate metabolism	Central carbohydrate metabolism	K00615 (K00616,K13810) K01783 (K01807,K01808)	0.75	TRUE	0.75	true	NA	No enzymes unique to module	NA	K00615,K01783,K01807	1639,1549,757	K00615 is present in multiple modules: M00004/M00007/M00165/M00167/M00611/M00612,K01783 is present in multiple modules: M00004/M00007,K01807 is present in multiple modules: M00004/M00007/M00580/M00165/M00167/M00611/M00612
M00580	Eutrophobiaceae	Pentose phosphate pathway, archaea, fructose 6P => ribose 5P	Pathway modules	Carbohydrate metabolism	Central carbohydrate metabolism	(K08094 (K08093,K13812),K13831) K01807	0.5	FALSE	0.5	false	NA	No enzymes unique to module	NA	K01807	757	K01807 is present in multiple modules: M00004/M00007/M00580/M00165/M00167/M00611/M00612
M00005	Eutrophobiaceae	PRPP biosynthesis, ribose 5P => PRPP	Pathway modules	Carbohydrate metabolism	Central carbohydrate metabolism	K00948	1.0	TRUE	1.0	true	1.0	K00948	1	K00948	1559	None
M00309	Eutrophobiaceae	Non-phosphorylative Entner-Doudoroff pathway, gluconate/galactonate => glycerate	Pathway modules	Carbohydrate metabolism	Central carbohydrate metabolism	K05308 (K11395,K18127) (K18020+K18021+K18022,K18128,K03738)	0.3333333333333333	FALSE	0.3333333333333333	false	1.0	K03738	1	K03738	1567	None
M00129	Eutrophobiaceae	Ascorbate biosynthesis, animals, glucose-1P => ascorbate	Pathway modules	Carbohydrate metabolism	Other carbohydrate metabolism	K00963 K00012 K00699 K01195 K00002 K01053 K00103	0.14285714285714285	FALSE	0.14285714285714285	false	NA	No enzymes unique to module	NA	K00963	1540	K00963 is present in multiple modules: M00129/M00854/M00549
M00854	Eutrophobiaceae	Glycogen biosynthesis, glucose-1P => glycogen/starch	Pathway modules	Carbohydrate metabolism	Other carbohydrate metabolism	(K00963 (K00693+K00750,K16150,K16153,K13679,K20812)),(K00975 (K00703,K13679,K20812)) (K00700,K16149)	0.0	FALSE	0.3333333333333333	false	NA	No enzymes unique to module	NA	K00963	1540	K00963 is present in multiple modules: M00129/M00854/M00549
M00855	Eutrophobiaceae	Glycogen degradation, glycogen => glucose-6P	Pathway modules	Carbohydrate metabolism	Other carbohydrate metabolism	(K00688,K16153) (K01196,((K00705,K22451) (K02438,K01200))) (K15779,K01835,K15778)	0.3333333333333333	FALSE	0.3333333333333333	false	NA	No enzymes unique to module	NA	K15778	1340	K15778 is present in multiple modules: M00855/M00549
M00549	Eutrophobiaceae	Nucleotide sugar biosynthesis, glucose => UDP-glucose	Pathway modules	Carbohydrate metabolism	Other carbohydrate metabolism	(K00844,K00845,K25026,K12407,K00886) (K01835,K15779,K15778) (K00963,K12447)	0.6666666666666666	FALSE	0.6666666666666666	false	NA	No enzymes unique to module	NA	K00963,K15778	1540.13	K00963 is present in multiple modules: M00129/M00854/M00549,K15778 is present in multiple modules: M00855/M00549
M00892	Eutrophobiaceae	UDP-N-acetyl-D-glucosamine biosynthesis, eukaryotes, glucose => UDP-GlcNAc	Pathway modules	Carbohydrate metabolism	Other carbohydrate metabolism	(K00844,K12407,K00845) K01810 K00820 K00621 K01836 K00972	0.3333333333333333	FALSE	0.3333333333333333	false	NA	No enzymes unique to module	NA	K00820,K01810	1109.13	K00820 is present in multiple modules: M00892/M00909,K01810 is present in multiple modules: M00001/M00004/M00892/M00909
M00909	Eutrophobiaceae	UDP-N-acetyl-D-glucosamine biosynthesis, prokaryotes, glucose => UDP-GlcNAc	Pathway modules	Carbohydrate metabolism	Other carbohydrate metabolism	(K00845,K25026) (K01810,K13810,K15916) K00820 K03431 K04042	0.8	TRUE	0.8	true	1.0	K03431,K04042	1.1	K00820,K01810,K03431,K04042	1109,1289,81,1196	K00820 is present in multiple modules: M00892/M00909,K01810 is present in multiple modules: M00001/M00004/M00892/M00909
M00012	Eutrophobiaceae	Glyoxylate cycle	Pathway modules	Carbohydrate metabolism	Other carbohydrate metabolism	K01647 (K01681,K01682) K01637 (K01638,K19282) (K00026,K00025,K00024)	1.0	TRUE	1.0	true	1.0	K01637,K01638	1.1	K00024,K01637,K01638,K01647,K01682	704,1438,463,703,932	K00024 is present in multiple modules: M00009/M00011/M00012/M00740/M00168/M00173/M00374/M00620/M00346/M00614,K01647 is present in multiple modules: M00009/M00010/M00012/M00740,K01682 is present in multiple modules: M00009/M00010/M00012/M00173/M00614
M00373	Eutrophobiaceae	Ethylmalonyl pathway	Pathway modules	Carbohydrate metabolism	Other carbohydrate metabolism	K00626 K00023 K17865 K14446 K14447 K14448 K14449 K08691 K14451 K01965+K01966 K05606 K01847	0.25	FALSE	0.25	false	1.0	K00023	1	K00023,K00626,K08691	1335,1334,298	K00626 is present in multiple modules: M00373/M00375/M00374/M00088/M00957/M00095/M00849,K08691 is present in multiple modules: M00373/M00376/M00346/M00613
M00740	Eutrophobiaceae	Methylaspartate cycle	Pathway modules	Carbohydrate metabolism	Other carbohydrate metabolism	K01647 K01681 K00031 K00261 K19268+K01846 K04835 K19280 K14449 K19281 K19282 K00024	0.36363636363636365	FALSE	0.36363636363636365	false	1.0	K00261	1	K00024,K00031,K00261,K01647	704,1478,544,703	K00024 is present in multiple modules: M00009/M00011/M00012/M00740/M00168/M00173/M00374/M00620/M00346/M00614,K01647 is present in multiple modules: M00009/M00010/M00012/M00740,K00031 is present in multiple modules: M00009/M00010/M00740/M00173/M00614
M00532	Eutrophobiaceae	Photorespiration	Pathway modules	Carbohydrate metabolism	Other carbohydrate metabolism	(K01601-K01602) K19269 K11517 K03781 K14272 K00600 K00830 (K15893,K15919) K15918 K00281+K00605+K00382+K02437	0.3	FALSE	0.35	false	1.0	K02437,K03781	1.1	K00382,K00382,K00600,K00830,K02437,K03781	700,1654,313,297,1172,1003	K00382 is present in multiple modules: M00307/M00009/M00011/M00532/M00621/M00036/M00032,K00600 is present in multiple modules: M00532/M00346/M00140/M00141,K00830 is present in multiple modules: M00532/M00346
M00131	Eutrophobiaceae	Inositol phosphate metabolism, Ins(1,3,4,5)P4 => Ins(1,3,4)P3 => myo-inositol	Pathway modules	Carbohydrate metabolism	Other carbohydrate metabolism	K01106 K01107 K01109 K01092	0.25	FALSE	0.25	false	1.0	K01092	1	K01092	90	None
M00165	Eutrophobiaceae	Reductive pentose phosphate cycle (Calvin cycle)	Pathway modules	Energy metabolism	Carbon fixation	K00855 (K01601-K01602) K00927 (K05298,K00150,K00134) (K01623,K01624) (K03841,K02446,K11532,K01086) K00615 (K01623,K01624) (K01100,K11532,K01086) K00615 (K01807,K01808)	0.2727272727272727	FALSE	0.2727272727272727	false	NA	No enzymes unique to module	NA	K00615,K01807	1639.76	K00615 is present in multiple modules: M00004/M00007/M00165/M00167/M00611/M00612,K01807 is present in multiple modules: M00004/M00007/M00580/M00165/M00167/M00611/M00612
M00167	Eutrophobiaceae	Reductive pentose phosphate cycle, glyceraldehyde-3P => ribulose-5P	Pathway modules	Energy metabolism	Carbon fixation	(K01623,K01624) (K03841,K02446,K11532,K01086) K00615 (K01623,K01624) (K01100,K11532,K01086) K00615 (K01807,K01808)	0.42857142857142855	FALSE	0.42857142857142855	false	NA	No enzymes unique to module	NA	K00615,K01807	1639.76	K00615 is present in multiple modules: M00004/M00007/M00165/M00167/M00611/M00612,K01807 is present in multiple modules: M00004/M00007/M00580/M00165/M00167/M00611/M00612
M00168	Eutrophobiaceae	CAM (Crassulacean acid metabolism), dark	Pathway modules	Energy metabolism	Carbon fixation	K01595 (K00025,K00026,K00024)	1.0	TRUE	1.0	true	NA	No enzymes unique to module	NA	K00024,K01595	704.302	K00024 is present in multiple modules: M00009/M00011/M00012/M00740/M00168/M00173/M00374/M00620/M00346/M00614,K01595 is present in multiple modules: M00168/M00172/M00171/M00170/M00173/M00374/M00346/M00614
M00172	Eutrophobiaceae	C4-dicarboxylic acid cycle, NADP - malic enzyme type	Pathway modules	Energy metabolism	Carbon fixation	K01595 K00051 K00029 K01006	0.25	FALSE	0.25	false	NA	No enzymes unique to module	NA	K01595	302	K01595 is present in multiple modules: M00168/M00172/M00171/M00170/M00173/M00374/M00346/M00614
M00171	Eutrophobiaceae	C4-dicarboxylic acid cycle, NAD - malic enzyme type	Pathway modules	Energy metabolism	Carbon fixation	K01595 K14454 K14455 (K00025,K00026) K00028 (K00814,K14272) K01006	0.14285714285714285	FALSE	0.14285714285714285	false	NA	No enzymes unique to module	NA	K01595	302	K01595 is present in multiple modules: M00168/M00172/M00171/M00170/M00173/M00374/M00346/M00614
M00170	Eutrophobiaceae	C4-dicarboxylic acid cycle, phosphoenolpyruvate carboxykinase type	Pathway modules	Energy metabolism	Carbon fixation	K01595 K14454 K14455 K01610	0.25	FALSE	0.25	false	NA	No enzymes unique to module	NA	K01595	302	K01595 is present in multiple modules: M00168/M00172/M00171/M00170/M00173/M00374/M00346/M00614
M00173	Eutrophobiaceae	Reductive citrate cycle (Arnon-Buchanan cycle)	Pathway modules	Energy metabolism	Carbon fixation	(K00169+K00170+K00171+K00172,K03737) ((K01007,K01006) K01595,K01959+K01960,K01958) K00024 (K01676,K01679,K01677+K01678) (K00239+K00240-K00241-K00242,K00244+K00245-K00246-K00247,K18556+K18557+K18558+K18559+K18560) (K01902+K01903) (K00174+K00175-K00177-K00176) K00031 (K01681,K01682) (K15230+K15231,K15232+K15233 K15234)	0.6	FALSE	0.6363636363636364	false	NA	No enzymes unique to module	NA	K00024,K00031,K00239,K00240,K00241,K00242,K01595,K01676,K01682,K01902,K01902,K01903,K01903	704,1478,870,871,868,869,302,931,932,85,300,86,299	K01903 is present in multiple modules: M00009/M00011/M00173/M00374/M00620/M00614,K00031 is present in multiple modules: M00009/M00010/M00740/M00173/M00614,K00242 is present in multiple modules: M00009/M00011/M00173/M00149/M00613/M00614,K01682 is present in multiple modules: M00009/M00010/M00012/M00173/M00614,K00024 is present in multiple modules: M00009/M00011/M00012/M00740/M00168/M00173/M00374/M…
M00376	Eutrophobiaceae	3-Hydroxypropionate bi-cycle	Pathway modules	Energy metabolism	Carbon fixation	(K02160+K01961+K01962+K01963) K14468 K14469 K15052 K05606 (K01847,K01848+K01849) (K14471+K14472) (K00239+K00240+K00241) K01679 K08691 K14449 K14470 K09709	0.23076923076923078	FALSE	0.23076923076923078	false	NA	No enzymes unique to module	NA	K00239,K00240,K00241,K01961,K01962,K01963,K02160,K08691	870,871,868,1485,398,115,1486,298	K02160 is present in multiple modules: M00376/M00082/M00613,K01961 is present in multiple modules: M00376/M00082/M00613,K01962 is present in multiple modules: M00376/M00082/M00613,K00240 is present in multiple modules: M00009/M00011/M00173/M00376/M00374/M00149/M00613/M00614,K01963 is present in multiple modules: M00376/M00082/M00613,K08691 is present in multiple modules: M00373/M00376/M00346/M006…
M00375	Eutrophobiaceae	Hydroxypropionate-hydroxybutylate cycle	Pathway modules	Energy metabolism	Carbon fixation	(K01964+K15037+K15036) K15017 K15039 K15018 K15019 K15020 K05606 (K01848+K01849) (K15038,K15017) K14465 (K14466,K18861) K14534 K15016 K00626	0.07142857142857142	FALSE	0.07142857142857142	false	NA	No enzymes unique to module	NA	K00626	1334	K00626 is present in multiple modules: M00373/M00375/M00374/M00088/M00957/M00095/M00849
M00374	Eutrophobiaceae	Dicarboxylate-hydroxybutyrate cycle	Pathway modules	Energy metabolism	Carbon fixation	(K00169+K00170+K00171+K00172) K01007 K01595 K00024 (K01677+K01678) (K00239+K00240-K00241-K18860) (K01902+K01903) (K15038,K15017) K14465 (K14467,K18861) K14534 K15016 K00626	0.38461538461538464	FALSE	0.38461538461538464	false	NA	No enzymes unique to module	NA	K00024,K00239,K00240,K00241,K00626,K01595,K01902,K01902,K01903,K01903	704,870,871,868,1334,302,85,300,86,299	K01903 is present in multiple modules: M00009/M00011/M00173/M00374/M00620/M00614,K00626 is present in multiple modules: M00373/M00375/M00374/M00088/M00957/M00095/M00849,K00024 is present in multiple modules: M00009/M00011/M00012/M00740/M00168/M00173/M00374/M00620/M00346/M00614,K00240 is present in multiple modules: M00009/M00011/M00173/M00376/M00374/M00149/M00613/M00614,K01595 is present in multi…
M00377	Eutrophobiaceae	Reductive acetyl-CoA pathway (Wood-Ljungdahl pathway)	Pathway modules	Energy metabolism	Carbon fixation	K00198 (K05299-K15022,K22015+K25123+K25124) K01938 K01491-K01500 K00297-K25007-K25008 K15023 K14138+K00197+K00194	0.2857142857142857	FALSE	0.2857142857142857	false	NA	No enzymes unique to module	NA	K00297,K01500,K01938	288,1215,1195	K01500 is present in multiple modules: M00377/M00140,K00297 is present in multiple modules: M00377/M00618,K01938 is present in multiple modules: M00377/M00140/M00618
M00620	Eutrophobiaceae	Incomplete reductive citrate cycle, acetyl-CoA => oxoglutarate	Pathway modules	Energy metabolism	Carbon fixation	(K00169+K00170+K00171+K00172) (K01959+K01960) K00024 (K01677+K01678) (K18209+K18210) (K01902+K01903) (K00174+K00175+K00176+K00177)	0.2857142857142857	FALSE	0.2857142857142857	false	NA	No enzymes unique to module	NA	K00024,K01902,K01902,K01903,K01903	704,85,300,86,299	K00024 is present in multiple modules: M00009/M00011/M00012/M00740/M00168/M00173/M00374/M00620/M00346/M00614,K01902 is present in multiple modules: M00009/M00011/M00173/M00374/M00620/M00614,K01903 is present in multiple modules: M00009/M00011/M00173/M00374/M00620/M00614
M00567	Eutrophobiaceae	Methanogenesis, CO2 => methane	Pathway modules	Energy metabolism	Methane metabolism	(K00200+K00201+K00202+K00203-K11261+(K00205,K11260,K00204)) K00672 K01499 (K00319,K13942) K00320 (K00577+K00578+K00579+K00580+K00581-K00582-K00583+K00584) (K00399+K00401+K00402) (K22480+K22481+K22482,K03388+K03389+K03390,K08264+K08265,K03388+K03389+K03390+K14127+(K14126+K14128,K22516+K00125))	0.25	FALSE	0.325	false	NA	No enzymes unique to module	NA	K00200,K00201,K00202,K00672,K01499	826,827,825,828,831	K00200 is present in multiple modules: M00567/M00617,K01499 is present in multiple modules: M00567/M00617,K00202 is present in multiple modules: M00567/M00617,K00672 is present in multiple modules: M00567/M00617,K00201 is present in multiple modules: M00567/M00617
M00357	Eutrophobiaceae	Methanogenesis, acetate => methane	Pathway modules	Energy metabolism	Methane metabolism	((K00925 K00625),K01895) (K00193+K00197+K00194) (K00577+K00578+K00579+K00580+K00581-K00582-K00583+K00584) (K00399+K00401+K00402) (K22480+K22481+K22482,K03388+K03389+K03390,K08264+K08265,K03388+K03389+K03390+K14127+(K14126+K14128,K22516+K00125))	0.2	FALSE	0.2	false	NA	No enzymes unique to module	NA	K01895	1296	K01895 is present in multiple modules: M00357/M00617
M00174	Eutrophobiaceae	Methane oxidation, methanotroph, methane => formaldehyde	Pathway modules	Energy metabolism	Methane metabolism	((K10944+K10945+K10946),(K16157+K16158+K16159+K16160+K16161+K16162)) ((K14028-K14029),K23995)	0.5	FALSE	0.5	false	1.0	K23995	1	K23995	791	None
M00346	Eutrophobiaceae	Formaldehyde assimilation, serine pathway	Pathway modules	Energy metabolism	Methane metabolism	K00600 K00830 K00018 K11529 K01689 K01595 K00024 K08692+K14067 K08691	0.7777777777777778	TRUE	0.7777777777777778	true	1.0	K08692,K14067	1.1	K00024,K00600,K00830,K01595,K01689,K08691,K08692,K14067	704,313,297,302,1475,298,300,299	K00024 is present in multiple modules: M00009/M00011/M00012/M00740/M00168/M00173/M00374/M00620/M00346/M00614,K00600 is present in multiple modules: M00532/M00346/M00140/M00141,K01595 is present in multiple modules: M00168/M00172/M00171/M00170/M00173/M00374/M00346/M00614,K08691 is present in multiple modules: M00373/M00376/M00346/M00613,K01689 is present in multiple modules: M00001/M00002/M00003/M…
M00935	Eutrophobiaceae	Methanofuran biosynthesis	Pathway modules	Energy metabolism	Methane metabolism	K09733 K19793 K07144 K18933 K06914 K07072	0.5	FALSE	0.5	false	1.0	K06914,K07072,K09733	1,1,1	K06914,K07072,K09733	836,837,708	None
M00176	Eutrophobiaceae	Assimilatory sulfate reduction, sulfate => H2S	Pathway modules	Energy metabolism	Sulfur metabolism	(((K13811,K00958+K00860,K00955+K00957,K00956+K00957+K00860) K00390),(K13811 K05907)) (K00380+K00381,K00392)	0.0	FALSE	0.7222222222222222	false	NA	No enzymes unique to module	NA	K00381,K00390,K00956,K00957	102,1631,149,150	K00957 is present in multiple modules: M00176/M00616,K00390 is present in multiple modules: M00176/M00616,K00956 is present in multiple modules: M00176/M00616,K00381 is present in multiple modules: M00176/M00616
M00595	Eutrophobiaceae	Thiosulfate oxidation by SOX complex, thiosulfate => sulfate	Pathway modules	Energy metabolism	Sulfur metabolism	K17222+K17223+K17224-K17225-K22622+K17226+K17227	0.0	FALSE	0.4	false	1.0	K17225,K17226,K17227,K22622	1,1,1,1	K17225,K17226,K17227,K22622	520,188,188,519	None
M00144	Eutrophobiaceae	NADH:quinone oxidoreductase, prokaryotes	Pathway modules	Energy metabolism	ATP synthesis	K00330+(K00331+K00332+K00333,K00331+K13378,K13380)+K00334+K00335+K00336+K00337+K00338+K00339+K00340+(K00341+K00342)+K00343	1.0	TRUE	1.0	true	1.0	K00330,K00331,K00332,K00333,K00334,K00335,K00336,K00337,K00338,K00339,K00340,K00341,K00342,K00343	1,1,1,1,1,1,1,1,1,1,1,1,1,1	K00330,K00331,K00332,K00333,K00334,K00335,K00336,K00337,K00338,K00339,K00340,K00341,K00342,K00343	860,859,858,857,856,855,854,853,852,851,850,849,848,847	None
M00149	Eutrophobiaceae	Succinate dehydrogenase, prokaryotes	Pathway modules	Energy metabolism	ATP synthesis	K00241+(K00242,K18859,K18860)+K00239+K00240	1.0	TRUE	1.0	true	NA	No enzymes unique to module	NA	K00239,K00240,K00241,K00242	870,871,868,869	K00241 is present in multiple modules: M00009/M00011/M00173/M00376/M00374/M00149/M00613/M00614,K00240 is present in multiple modules: M00009/M00011/M00173/M00376/M00374/M00149/M00613/M00614,K00239 is present in multiple modules: M00009/M00011/M00173/M00376/M00374/M00149/M00613/M00614,K00242 is present in multiple modules: M00009/M00011/M00173/M00149/M00613/M00614
M00151	Eutrophobiaceae	Cytochrome bc1 complex respiratory unit	Pathway modules	Energy metabolism	ATP synthesis	((K00412+K00413,K00410)+K00411),K03886+K03887+K03888,K03890+K03891+K03889	1.0	TRUE	1.0	true	NA	No enzymes unique to module	NA	K00411,K00412,K00413	1326,1327,1328	K00411 is present in multiple modules: M00151/M00152,K00413 is present in multiple modules: M00151/M00152,K00412 is present in multiple modules: M00151/M00152
M00152	Eutrophobiaceae	Cytochrome bc1 complex	Pathway modules	Energy metabolism	ATP synthesis	K00411+K00412+K00413+K00414+K00415+K00416+K00417+K00418+K00419+K00420	0.0	FALSE	0.3	false	NA	No enzymes unique to module	NA	K00411,K00412,K00413	1326,1327,1328	K00411 is present in multiple modules: M00151/M00152,K00413 is present in multiple modules: M00151/M00152,K00412 is present in multiple modules: M00151/M00152
M00154	Eutrophobiaceae	Cytochrome c oxidase	Pathway modules	Energy metabolism	ATP synthesis	(K02257+K02262+K02256+K02261+K02263+K02264+K02265+K02266+K02267+K02268+K02270-K02271+K02272-K02273+K02258+K02259+K02260)	0.0	FALSE	0.13333333333333333	false	1.0	K02258,K02259	1.1	K02258,K02259	29.168	None
M00155	Eutrophobiaceae	Cytochrome c oxidase, prokaryotes	Pathway modules	Energy metabolism	ATP synthesis	K02275+(K02274+K02276,K15408)-K02277	1.0	TRUE	1.0	true	1.0	K02274,K02275,K02276	1,1,1	K02274,K02275,K02276	27,26,30	None
M00157	Eutrophobiaceae	F-type ATPase, prokaryotes and chloroplasts	Pathway modules	Energy metabolism	ATP synthesis	K02111+K02112+K02113+K02114+K02115+K02108+K02109+K02110	1.0	TRUE	1.0	true	1.0	K02108,K02109,K02110,K02111,K02112,K02113,K02114,K02115	1,1,1,1,1,1,1,1	K02108,K02109,K02110,K02111,K02112,K02113,K02114,K02115	1416,1414,1415,1412,1410,1413,1409,1411	None
M00082	Eutrophobiaceae	Fatty acid biosynthesis, initiation	Pathway modules	Lipid metabolism	Fatty acid metabolism	(K11262,(K02160+K01961,K11263)+(K01962+K01963,K18472)) (K00665,K00667+K00668,K11533,(K00645 (K00648,K18473)))	1.0	TRUE	1.0	true	1.0	K00648	1	K00645,K00645,K00648,K01961,K01962,K01963,K02160	1272,1376,1271,1485,398,115,1486	K02160 is present in multiple modules: M00376/M00082/M00613,K01961 is present in multiple modules: M00376/M00082/M00613,K01962 is present in multiple modules: M00376/M00082/M00613,K01963 is present in multiple modules: M00376/M00082/M00613,K00645 is present in multiple modules: M00082/M00873/M00874
M00083	Eutrophobiaceae	Fatty acid biosynthesis, elongation	Pathway modules	Lipid metabolism	Fatty acid metabolism	K00665,(K00667 K00668),K11533,((K00647,K09458) K00059 (K02372,K01716,K16363) (K00208,K02371,K10780,K00209))	1.0	TRUE	1.0	true	NA	No enzymes unique to module	NA	K00059,K00059,K00059,K00208,K02372,K09458	1335,1273,375,1383,392,1276	K00059 is present in multiple modules: M00083/M00874/M00572,K00208 is present in multiple modules: M00083/M00572,K09458 is present in multiple modules: M00083/M00873/M00874/M00572,K02372 is present in multiple modules: M00083/M00572
M00873	Eutrophobiaceae	Fatty acid biosynthesis in mitochondria, animals	Pathway modules	Lipid metabolism	Fatty acid metabolism	K18660 K03955+K00645 K09458 K11539+K13370 K22540 K07512	0.16666666666666666	FALSE	0.25	false	NA	No enzymes unique to module	NA	K00645,K00645,K09458	1272,1376,1276	K00645 is present in multiple modules: M00082/M00873/M00874,K09458 is present in multiple modules: M00083/M00873/M00874/M00572
M00874	Eutrophobiaceae	Fatty acid biosynthesis in mitochondria, fungi	Pathway modules	Lipid metabolism	Fatty acid metabolism	K11262 K03955+K00645 K09458 K00059 K22541 K07512	0.3333333333333333	FALSE	0.4166666666666667	false	NA	No enzymes unique to module	NA	K00059,K00059,K00059,K00645,K00645,K09458	1335,1273,375,1272,1376,1276	K00645 is present in multiple modules: M00082/M00873/M00874,K00059 is present in multiple modules: M00083/M00874/M00572,K09458 is present in multiple modules: M00083/M00873/M00874/M00572
M00088	Eutrophobiaceae	Ketone body biosynthesis, acetyl-CoA => acetoacetate/3-hydroxybutyrate/acetone	Pathway modules	Lipid metabolism	Lipid metabolism	K00626 K01641 K01640 K00019 K01574	0.2	FALSE	0.2	false	NA	No enzymes unique to module	NA	K00626	1334	K00626 is present in multiple modules: M00373/M00375/M00374/M00088/M00957/M00095/M00849
M00089	Eutrophobiaceae	Triacylglycerol biosynthesis	Pathway modules	Lipid metabolism	Lipid metabolism	(K00629,K13506,K13507,K00630,K13508) (K00655,K13509,K13523,K19007,K13513,K13517,K13519,K14674,K22831) (K01080,K15728,K18693) (K11155,K11160,K14456,K22848,K22849)	0.25	FALSE	0.25	false	1.0	K00655	1	K00655	1615	None
M00098	Eutrophobiaceae	Acylglycerol degradation	Pathway modules	Lipid metabolism	Lipid metabolism	(K01046,K12298,K16816,K13534,K14073,K14074,K14075,K14076,K22283,K14452,K22284,K14674,K14675,K17900) (K01054,K25824)	0.5	FALSE	0.5	false	1.0	K01046	1	K01046	1001	None
M00093	Eutrophobiaceae	Phosphatidylethanolamine (PE) biosynthesis, PA => PS => PE	Pathway modules	Lipid metabolism	Lipid metabolism	K00981 (K00998,K17103) K01613	0.6666666666666666	FALSE	0.6666666666666666	false	1.0	K00981,K01613	1.1	K00981,K01613	386.147	None
M00048	Eutrophobiaceae	De novo purine biosynthesis, PRPP + glutamine => IMP	Pathway modules	Nucleotide metabolism	Purine metabolism	K00764 (K01945,K11787,K11788,K13713) (K00601,K11175,K08289,K11787,K01492) (K01952,(K23269+K23264+K23265),(K23270+K23265)) (K01933,K11787,K11788 (K01587,K11808,K01589 K01588)) (K01923,K01587,K13713) K01756 (K00602,(K01492,K06863 K11176))	1.0	TRUE	1.0	true	1.0	K00602,K00764,K01588,K01589,K01923,K01933,K01945,K01952,K11175	1,1,1,1,1,1,1,1,1	K00602,K00764,K01588,K01589,K01756,K01923,K01933,K01945,K01952,K11175	740,478,1523,1524,665,1449,91,482,663,451	K01756 is present in multiple modules: M00048/M00049
M00049	Eutrophobiaceae	Adenine ribonucleotide biosynthesis, IMP => ADP,ATP	Pathway modules	Nucleotide metabolism	Purine metabolism	K01939 K01756 (K00939,K18532,K18533,K00944) K00940	1.0	TRUE	1.0	true	1.0	K00939,K01939	1.1	K00939,K00940,K01756,K01939	444,64,665,938	K00940 is present in multiple modules: M00049/M00050/M00053/M00052/M00938,K01756 is present in multiple modules: M00048/M00049
M00050	Eutrophobiaceae	Guanine ribonucleotide biosynthesis, IMP => GDP,GTP	Pathway modules	Nucleotide metabolism	Purine metabolism	K00088 K01951 K00942 (K00940,K18533)	0.75	TRUE	0.75	true	1.0	K00088,K01951	1.1	K00088,K00940,K01951	1625,64,1626	K00940 is present in multiple modules: M00049/M00050/M00053/M00052/M00938
M00053	Eutrophobiaceae	Deoxyribonucleotide biosynthesis, ADP/GDP/CDP/UDP => dATP/dGTP/dCTP/dUTP	Pathway modules	Nucleotide metabolism	Purine metabolism	(K00525+K00526,K10807+K10808) (K00940,K18533)	1.0	TRUE	1.0	true	NA	No enzymes unique to module	NA	K00525,K00526,K00940	1520,1519,64	K00940 is present in multiple modules: M00049/M00050/M00053/M00052/M00938,K00526 is present in multiple modules: M00053/M00938,K00525 is present in multiple modules: M00053/M00938
M00958	Eutrophobiaceae	Adenine ribonucleotide degradation, AMP => Urate	Pathway modules	Nucleotide metabolism	Purine metabolism	((K01490 (K01081,K19970,K03787,K18550)),((K01081,K19970,K11751,K03787,K02566,K08693) (K01488,K19572,K05810))) (K03783,K03784,K09913,K05810) (K00106,K00087+K13479+K13480,K13481+K13482,K11177+K11178+K13483)	0.0	FALSE	0.25	false	NA	No enzymes unique to module	NA	K03787	440	K03787 is present in multiple modules: M00958/M00959
M00959	Eutrophobiaceae	Guanine ribonucleotide degradation, GMP => Urate	Pathway modules	Nucleotide metabolism	Purine metabolism	(K01081,K19970,K11751,K03787,K02566,K08693,K20881) (K03783,K03784,K09913,K05810) K01487 (K00106,K00087+K13479+K13480,K13481+K13482,K11177+K11178+K13483)	0.25	FALSE	0.25	false	NA	No enzymes unique to module	NA	K03787	440	K03787 is present in multiple modules: M00958/M00959
M00051	Eutrophobiaceae	De novo pyrimidine biosynthesis, glutamine (+ PRPP) => UMP	Pathway modules	Nucleotide metabolism	Pyrimidine metabolism	(K11540,(K11541 K01465),((K01954,K01955+K01956) (K00609+K00610,K00608) K01465)) (K00226,K00254,K17828) (K13421,K00762 K01591)	0.6666666666666666	FALSE	0.9166666666666666	true	1.0	K00609,K00762,K01465,K01591,K01955,K01956,K17828	1,1,1,1,1,1,1	K00609,K00762,K01465,K01591,K01955,K01956,K17828	144,57,143,991,77,76,1318	None
M00052	Eutrophobiaceae	Pyrimidine ribonucleotide biosynthesis, UMP => UDP/UTP,CDP/CTP	Pathway modules	Nucleotide metabolism	Pyrimidine metabolism	(K13800,K13809,K09903) (K00940,K18533) K01937	1.0	TRUE	1.0	true	1.0	K01937,K09903	1.1	K00940,K01937,K09903	64,1477,382	K00940 is present in multiple modules: M00049/M00050/M00053/M00052/M00938
M00938	Eutrophobiaceae	Pyrimidine deoxyribonucleotide biosynthesis, UDP => dTTP	Pathway modules	Nucleotide metabolism	Pyrimidine metabolism	(K00525+K00526,K10807+K10808) (K00940,K18533) K01520 (K00560,K13998,K03465) K00943	0.6	FALSE	0.6	false	1.0	K00943	1	K00525,K00526,K00940,K00943	1520,1519,64,1279	K00940 is present in multiple modules: M00049/M00050/M00053/M00052/M00938,K00526 is present in multiple modules: M00053/M00938,K00525 is present in multiple modules: M00053/M00938
M00020	Eutrophobiaceae	Serine biosynthesis, glycerate-3P => serine	Pathway modules	Amino acid metabolism	Serine and threonine metabolism	K00058 K00831 (K01079,K02203,K22305,K25528)	0.3333333333333333	FALSE	0.3333333333333333	false	NA	No enzymes unique to module	NA	K00831	979	K00831 is present in multiple modules: M00020/M00124
M00018	Eutrophobiaceae	Threonine biosynthesis, aspartate => homoserine => threonine	Pathway modules	Amino acid metabolism	Serine and threonine metabolism	(K00928,K12524,K12525,K12526) K00133 (K00003,K12524,K12525) (K00872,K02204,K02203) K01733	0.8	TRUE	0.8	true	1.0	K01733	1	K00003,K00133,K00928,K01733	501,1051,694,500	K00133 is present in multiple modules: M00018/M00033/M00017/M00016/M00525/M00526/M00527,K00928 is present in multiple modules: M00018/M00033/M00017/M00016/M00525/M00526/M00527,K00003 is present in multiple modules: M00018/M00017
M00621	Eutrophobiaceae	Glycine cleavage system	Pathway modules	Amino acid metabolism	Serine and threonine metabolism	(K00281,K00282+K00283) K00605 K00382	0.3333333333333333	FALSE	0.3333333333333333	false	NA	No enzymes unique to module	NA	K00382,K00382	700.165	K00382 is present in multiple modules: M00307/M00009/M00011/M00532/M00621/M00036/M00032
M00033	Eutrophobiaceae	Ectoine biosynthesis, aspartate => ectoine	Pathway modules	Amino acid metabolism	Serine and threonine metabolism	K00928 K00133 K00836 K06718 K06720	1.0	TRUE	1.0	true	1.0	K00836,K06718,K06720	1,1,1	K00133,K00836,K00928,K06718,K06720	1051,997,694,996,998	K00133 is present in multiple modules: M00018/M00033/M00017/M00016/M00525/M00526/M00527,K00928 is present in multiple modules: M00018/M00033/M00017/M00016/M00525/M00526/M00527
M00021	Eutrophobiaceae	Cysteine biosynthesis, serine => cysteine	Pathway modules	Amino acid metabolism	Cysteine and methionine metabolism	(K00640,K23304) (K01738,K13034,K17069)	0.5	FALSE	0.5	false	1.0	K00640	1	K00640	670	None
M00609	Eutrophobiaceae	Cysteine biosynthesis, methionine => cysteine	Pathway modules	Amino acid metabolism	Cysteine and methionine metabolism	K00789 K17462 K01243 K07173 K17216 K17217	0.3333333333333333	FALSE	0.3333333333333333	false	NA	No enzymes unique to module	NA	K00789,K01243	455.151	K01243 is present in multiple modules: M00609/M00034,K00789 is present in multiple modules: M00609/M00034/M00035/M00368/M00953
M00017	Eutrophobiaceae	Methionine biosynthesis, aspartate => homoserine => methionine	Pathway modules	Amino acid metabolism	Cysteine and methionine metabolism	(K00928,K12524,K12525) K00133 (K00003,K12524,K12525) (K00651,K00641) K01739 (K01760,K14155) (K00548,K24042,K00549)	0.7142857142857143	FALSE	0.7142857142857143	false	1.0	K00548,K00651	1.1	K00003,K00133,K00548,K00651,K00928	501,1051,711,1505,694	K00133 is present in multiple modules: M00018/M00033/M00017/M00016/M00525/M00526/M00527,K00928 is present in multiple modules: M00018/M00033/M00017/M00016/M00525/M00526/M00527,K00003 is present in multiple modules: M00018/M00017
M00034	Eutrophobiaceae	Methionine salvage pathway	Pathway modules	Amino acid metabolism	Cysteine and methionine metabolism	K00789 K01611 K00797 ((K01243,K01244) K00899,(K00772,K05810)) K08963 (K16054,K08964 (K09880,K08965 K08966)) K08967 (K00815,K08969,K23977,K00832,K00838)	0.375	FALSE	0.4444444444444444	false	1.0	K08963	1	K00789,K00797,K00797,K01243,K08963	455,927,676,1515,975	K01243 is present in multiple modules: M00609/M00034,K00797 is present in multiple modules: M00034/M00133,K00789 is present in multiple modules: M00609/M00034/M00035/M00368/M00953
M00035	Eutrophobiaceae	Methionine degradation	Pathway modules	Amino acid metabolism	Cysteine and methionine metabolism	K00789 (K00552,K00558,K17398,K17399) K01251 (K01697,K10150)	0.75	TRUE	0.75	true	1.0	K00558,K01251	1.1	K00558,K00789,K01251	377,455,289	K00789 is present in multiple modules: M00609/M00034/M00035/M00368/M00953
M00368	Eutrophobiaceae	Ethylene biosynthesis, methionine => ethylene	Pathway modules	Amino acid metabolism	Cysteine and methionine metabolism	K00789 (K01762,K20772) K05933	0.3333333333333333	FALSE	0.3333333333333333	false	NA	No enzymes unique to module	NA	K00789	455	K00789 is present in multiple modules: M00609/M00034/M00035/M00368/M00953
M00019	Eutrophobiaceae	Valine/isoleucine biosynthesis, pyruvate => valine / 2-oxobutanoate => isoleucine	Pathway modules	Amino acid metabolism	Branched-chain amino acid metabolism	K01652+(K01653,K11258) K00053 K01687 K00826	1.0	TRUE	1.0	true	NA	No enzymes unique to module	NA	K00053,K00826,K01652,K01653,K01687	1603,1346,1605,1604,1531	K00826 is present in multiple modules: M00019/M00570/M00036/M00119,K01653 is present in multiple modules: M00019/M00570,K00053 is present in multiple modules: M00019/M00570,K01652 is present in multiple modules: M00019/M00570,K01687 is present in multiple modules: M00019/M00570
M00535	Eutrophobiaceae	Isoleucine biosynthesis, pyruvate => 2-oxobutanoate	Pathway modules	Amino acid metabolism	Branched-chain amino acid metabolism	K09011 K01703+K01704 K00052	0.6666666666666666	FALSE	0.6666666666666666	false	NA	No enzymes unique to module	NA	K00052,K01703,K01704	1050,720,719	K01703 is present in multiple modules: M00535/M00432,K00052 is present in multiple modules: M00535/M00432,K01704 is present in multiple modules: M00535/M00432
M00570	Eutrophobiaceae	Isoleucine biosynthesis, threonine => 2-oxobutanoate => isoleucine	Pathway modules	Amino acid metabolism	Branched-chain amino acid metabolism	(K17989,K01754) K01652+(K01653,K11258) K00053 K01687 K00826	1.0	TRUE	1.0	true	1.0	K01754	1	K00053,K00826,K01652,K01653,K01687,K01754	1603,1346,1605,1604,1531,756	K00826 is present in multiple modules: M00019/M00570/M00036/M00119,K01653 is present in multiple modules: M00019/M00570,K00053 is present in multiple modules: M00019/M00570,K01652 is present in multiple modules: M00019/M00570,K01687 is present in multiple modules: M00019/M00570
M00432	Eutrophobiaceae	Leucine biosynthesis, 2-oxoisovalerate => 2-oxoisocaproate	Pathway modules	Amino acid metabolism	Branched-chain amino acid metabolism	K01649 (K01702,K01703+K01704) K00052	1.0	TRUE	1.0	true	1.0	K01649	1	K00052,K01649,K01703,K01704	1050,474,720,719	K01703 is present in multiple modules: M00535/M00432,K00052 is present in multiple modules: M00535/M00432,K01704 is present in multiple modules: M00535/M00432
M00036	Eutrophobiaceae	Leucine degradation, leucine => acetoacetate + acetyl-CoA	Pathway modules	Amino acid metabolism	Branched-chain amino acid metabolism	K00826 ((K00166+K00167,K11381)+K09699+K00382) (K00253,K00249) (K01968+K01969) (K05607,K13766) K01640	0.16666666666666666	FALSE	0.2222222222222222	false	NA	No enzymes unique to module	NA	K00382,K00382,K00826	700,1654,1346	K00826 is present in multiple modules: M00019/M00570/M00036/M00119,K00382 is present in multiple modules: M00307/M00009/M00011/M00532/M00621/M00036/M00032
M00016	Eutrophobiaceae	Lysine biosynthesis, succinyl-DAP pathway, aspartate => lysine	Pathway modules	Amino acid metabolism	Lysine metabolism	(K00928,K12524,K12525,K12526) K00133 K01714 K00215 K00674 (K00821,K14267) K01439 K01778 (K01586,K12526)	1.0	TRUE	1.0	true	1.0	K00674,K01439	1.1	K00133,K00215,K00674,K00821,K00928,K01439,K01586,K01714,K01778	1051,968,1049,438,694,1433,1073,1642,1199	K01586 is present in multiple modules: M00016/M00525/M00526/M00527,K00821 is present in multiple modules: M00016/M00028/M00845,K00133 is present in multiple modules: M00018/M00033/M00017/M00016/M00525/M00526/M00527,K01778 is present in multiple modules: M00016/M00525/M00527,K01714 is present in multiple modules: M00016/M00525/M00526/M00527,K00215 is present in multiple modules: M00016/M00525/M005…
M00525	Eutrophobiaceae	Lysine biosynthesis, acetyl-DAP pathway, aspartate => lysine	Pathway modules	Amino acid metabolism	Lysine metabolism	K00928 K00133 K01714 K00215 K05822 K00841 K05823 K01778 K01586	0.6666666666666666	FALSE	0.6666666666666666	false	NA	No enzymes unique to module	NA	K00133,K00215,K00928,K01586,K01714,K01778	1051,968,694,1073,1642,1199	K01586 is present in multiple modules: M00016/M00525/M00526/M00527,K00133 is present in multiple modules: M00018/M00033/M00017/M00016/M00525/M00526/M00527,K01778 is present in multiple modules: M00016/M00525/M00527,K01714 is present in multiple modules: M00016/M00525/M00526/M00527,K00215 is present in multiple modules: M00016/M00525/M00526/M00527,K00928 is present in multiple modules: M00018/M000…
M00526	Eutrophobiaceae	Lysine biosynthesis, DAP dehydrogenase pathway, aspartate => lysine	Pathway modules	Amino acid metabolism	Lysine metabolism	(K00928,K12524,K12525,K12526) K00133 K01714 K00215 K03340 (K01586,K12526)	0.8333333333333334	TRUE	0.8333333333333334	true	NA	No enzymes unique to module	NA	K00133,K00215,K00928,K01586,K01714	1051,968,694,1073,1642	K01586 is present in multiple modules: M00016/M00525/M00526/M00527,K00133 is present in multiple modules: M00018/M00033/M00017/M00016/M00525/M00526/M00527,K01714 is present in multiple modules: M00016/M00525/M00526/M00527,K00215 is present in multiple modules: M00016/M00525/M00526/M00527,K00928 is present in multiple modules: M00018/M00033/M00017/M00016/M00525/M00526/M00527
M00527	Eutrophobiaceae	Lysine biosynthesis, DAP aminotransferase pathway, aspartate => lysine	Pathway modules	Amino acid metabolism	Lysine metabolism	(K00928,K12524,K12525,K12526) K00133 K01714 K00215 K10206 K01778 (K01586,K12526)	0.8571428571428571	TRUE	0.8571428571428571	true	NA	No enzymes unique to module	NA	K00133,K00215,K00928,K01586,K01714,K01778	1051,968,694,1073,1642,1199	K01586 is present in multiple modules: M00016/M00525/M00526/M00527,K00133 is present in multiple modules: M00018/M00033/M00017/M00016/M00525/M00526/M00527,K01778 is present in multiple modules: M00016/M00525/M00527,K01714 is present in multiple modules: M00016/M00525/M00526/M00527,K00215 is present in multiple modules: M00016/M00525/M00526/M00527,K00928 is present in multiple modules: M00018/M000…
M00032	Eutrophobiaceae	Lysine degradation, lysine => saccharopine => acetoacetyl-CoA	Pathway modules	Amino acid metabolism	Lysine metabolism	K14157 K14085 K00825 (K15791+K00658+K00382) K00252 (K07514,(K07515,K07511) K00022)	0.0	FALSE	0.1111111111111111	false	NA	No enzymes unique to module	NA	K00382,K00382,K00658	700,1654,701	K00382 is present in multiple modules: M00307/M00009/M00011/M00532/M00621/M00036/M00032,K00658 is present in multiple modules: M00009/M00011/M00032
M00957	Eutrophobiaceae	Lysine degradation, bacteria, L-lysine => glutarate => succinate/acetyl-CoA	Pathway modules	Amino acid metabolism	Lysine metabolism	K00468 K01506 (K14268,K07250) K00135 ((K15737 K15736),(K01041 K00252 (K01692,K01825,K01782) (K01825,K01782) K00626))	0.0	FALSE	0.1111111111111111	false	NA	No enzymes unique to module	NA	K00626	1334	K00626 is present in multiple modules: M00373/M00375/M00374/M00088/M00957/M00095/M00849
M00028	Eutrophobiaceae	Ornithine biosynthesis, glutamate => ornithine	Pathway modules	Amino acid metabolism	Arginine and proline metabolism	(K00618,K00619,K14681,K14682,K00620,K22477,K22478) ((K00930,K22478) K00145,K12659) (K00818,K00821) (K01438,K14677,K00620)	1.0	TRUE	1.0	true	1.0	K00620,K00930	1.1	K00145,K00620,K00821,K00930	1576,601,438,1341	K00821 is present in multiple modules: M00016/M00028/M00845,K00145 is present in multiple modules: M00028/M00845
M00844	Eutrophobiaceae	Arginine biosynthesis, ornithine => arginine	Pathway modules	Amino acid metabolism	Arginine and proline metabolism	K00611 K01940 (K01755,K14681)	1.0	TRUE	1.0	true	NA	No enzymes unique to module	NA	K00611,K01755,K01940	439,900,1338	K01940 is present in multiple modules: M00844/M00845/M00029,K00611 is present in multiple modules: M00844/M00029,K01755 is present in multiple modules: M00844/M00845/M00029
M00845	Eutrophobiaceae	Arginine biosynthesis, glutamate => acetylcitrulline => arginine	Pathway modules	Amino acid metabolism	Arginine and proline metabolism	K22478 K00145 K00821 K09065 K01438 K01940 K01755	0.5714285714285714	FALSE	0.5714285714285714	false	NA	No enzymes unique to module	NA	K00145,K00821,K01755,K01940	1576,438,900,1338	K01940 is present in multiple modules: M00844/M00845/M00029,K00821 is present in multiple modules: M00016/M00028/M00845,K01755 is present in multiple modules: M00844/M00845/M00029,K00145 is present in multiple modules: M00028/M00845
M00029	Eutrophobiaceae	Urea cycle	Pathway modules	Amino acid metabolism	Arginine and proline metabolism	K01948 K00611 K01940 (K01755,K14681) K01476	0.6	FALSE	0.6	false	NA	No enzymes unique to module	NA	K00611,K01755,K01940	439,900,1338	K01940 is present in multiple modules: M00844/M00845/M00029,K00611 is present in multiple modules: M00844/M00029,K01755 is present in multiple modules: M00844/M00845/M00029
M00015	Eutrophobiaceae	Proline biosynthesis, glutamate => proline	Pathway modules	Amino acid metabolism	Arginine and proline metabolism	((K00931 K00147),K12657) K00286	1.0	TRUE	1.0	true	1.0	K00147,K00931	1.1	K00147,K00286,K00931	494,49,432	K00286 is present in multiple modules: M00015/M00972
M00972	Eutrophobiaceae	Proline metabolism	Pathway modules	Amino acid metabolism	Arginine and proline metabolism	K00819 K00286 K00318	0.3333333333333333	FALSE	0.3333333333333333	false	NA	No enzymes unique to module	NA	K00286	49	K00286 is present in multiple modules: M00015/M00972
M00133	Eutrophobiaceae	Polyamine biosynthesis, arginine => agmatine => putrescine => spermidine	Pathway modules	Amino acid metabolism	Polyamine biosynthesis	(K01583,K01584,K01585,K02626) K01480 K01611 K00797	0.5	FALSE	0.5	false	1.0	K01585	1	K00797,K00797,K01585	927,676,1494	K00797 is present in multiple modules: M00034/M00133
M00026	Eutrophobiaceae	Histidine biosynthesis, PRPP => histidine	Pathway modules	Amino acid metabolism	Histidine metabolism	(K00765-K02502) (K01523 K01496,K11755,K14152) (K01814,K24017) (K02501+K02500,K01663) ((K01693 K00817 (K04486,K05602,K18649)),(K01089 K00817)) (K00013,K14152)	0.8333333333333334	TRUE	0.8888888888888888	true	1.0	K00013,K00765,K00817,K01496,K01523,K01693,K01814,K02500,K02501,K02502	1,1,1,1,1,1,1,1,1,1	K00013,K00765,K00817,K01496,K01523,K01693,K01814,K02500,K02501,K02502	436,433,981,185,186,1228,183,184,1229,939	None
M00022	Eutrophobiaceae	Shikimate pathway, phosphoenolpyruvate + erythrose-4P => chorismate	Pathway modules	Amino acid metabolism	Aromatic amino acid metabolism	(K01626,K03856,K13853) (((K01735,K13829) ((K03785,K03786) K00014,K13832)),K13830) ((K00891,K13829) (K00800,K24018),K13830) K01736	0.75	TRUE	0.8333333333333334	true	1.0	K00800,K00891,K01626,K01735,K01736	1,1,1,1,1	K00800,K00891,K01626,K01735,K01736	983,1330,1,1331,935	None
M00023	Eutrophobiaceae	Tryptophan biosynthesis, chorismate => tryptophan	Pathway modules	Amino acid metabolism	Aromatic amino acid metabolism	(((K01657+K01658,K13503,K13501,K01656) K00766),K13497) (((K01817,K24017) (K01656,K01609)),K13498,K13501) (K01695+(K01696,K06001),K01694)	1.0	TRUE	1.0	true	1.0	K00766,K01609,K01657,K01658,K01695,K01696,K01817	1,1,1,1,1,1,1	K00766,K01609,K01657,K01658,K01695,K01696,K01817	1546,1544,1548,1547,114,113,112	None
M00024	Eutrophobiaceae	Phenylalanine biosynthesis, chorismate => phenylpyruvate => phenylalanine	Pathway modules	Amino acid metabolism	Aromatic amino acid metabolism	((K01850,K04092,K14187,K04093,K04516,K06208,K06209) (K01713,K04518,K05359),K14170) (K00832,K00838)	0.5	FALSE	0.5	false	1.0	K04518	1	K04518,K14170	980.98	K14170 is present in multiple modules: M00024/M00025/M00040
M00025	Eutrophobiaceae	Tyrosine biosynthesis, chorismate => HPP => tyrosine	Pathway modules	Amino acid metabolism	Aromatic amino acid metabolism	(((K01850,K04092,K14170,K04093,K04516,K06208,K06209) (K04517,K00211)),K14187) (K00832,K00838)	0.5	FALSE	0.6666666666666666	false	1.0	K04517	1	K04517,K14170	982.98	K14170 is present in multiple modules: M00024/M00025/M00040
M00040	Eutrophobiaceae	Tyrosine biosynthesis, chorismate => arogenate => tyrosine	Pathway modules	Amino acid metabolism	Aromatic amino acid metabolism	(K01850,K04092,K14170) (K00832,K15849) (K00220,K24018,K15227)	0.3333333333333333	FALSE	0.3333333333333333	false	NA	No enzymes unique to module	NA	K14170	980	K14170 is present in multiple modules: M00024/M00025/M00040
M00118	Eutrophobiaceae	Glutathione biosynthesis, glutamate => glutathione	Pathway modules	Amino acid metabolism	Other amino acid metabolism	(K11204+K11205,K01919) (K21456,K01920)	0.5	FALSE	0.5	false	1.0	K01920	1	K01920	139	None
M00060	Eutrophobiaceae	KDO2-lipid A biosynthesis, Raetz pathway, LpxL-LpxM type	Pathway modules	Glycan metabolism	Lipopolysaccharide metabolism	K00677 K02535 K02536 (K03269,K09949) K00748 K00912 K02527 K02517 K02560	0.7777777777777778	TRUE	0.7777777777777778	true	NA	No enzymes unique to module	NA	K00677,K00748,K00912,K02527,K02535,K02536,K03269	393,394,487,789,597,391,348	K02536 is present in multiple modules: M00060/M00866,K00748 is present in multiple modules: M00060/M00866,K02527 is present in multiple modules: M00060/M00866,K03269 is present in multiple modules: M00060/M00866,K02535 is present in multiple modules: M00060/M00866,K00912 is present in multiple modules: M00060/M00866,K00677 is present in multiple modules: M00060/M00866
M00866	Eutrophobiaceae	KDO2-lipid A biosynthesis, Raetz pathway, non-LpxL-LpxM type	Pathway modules	Glycan metabolism	Lipopolysaccharide metabolism	K00677 (K02535,K16363) K02536 (K03269,K09949) K00748 K00912 K02527 K02517 K09778	0.7777777777777778	TRUE	0.7777777777777778	true	NA	No enzymes unique to module	NA	K00677,K00748,K00912,K02527,K02535,K02536,K03269	393,394,487,789,597,391,348	K02536 is present in multiple modules: M00060/M00866,K00748 is present in multiple modules: M00060/M00866,K02527 is present in multiple modules: M00060/M00866,K03269 is present in multiple modules: M00060/M00866,K02535 is present in multiple modules: M00060/M00866,K00912 is present in multiple modules: M00060/M00866,K00677 is present in multiple modules: M00060/M00866
M00063	Eutrophobiaceae	CMP-KDO biosynthesis	Pathway modules	Glycan metabolism	Lipopolysaccharide metabolism	K06041 K01627 K03270 K00979	1.0	TRUE	1.0	true	1.0	K00979,K01627,K03270,K06041	1,1,1,1	K00979,K01627,K03270,K06041	1537,1476,658,659	None
M00064	Eutrophobiaceae	ADP-L-glycero-D-manno-heptose biosynthesis	Pathway modules	Glycan metabolism	Lipopolysaccharide metabolism	K03271 (K03272,K21344) K03273 (K03272,K21345) K03274	1.0	TRUE	1.0	true	1.0	K03271,K03272,K03273,K03274	1,1,1,1	K03271,K03272,K03273,K03274	1525,787,1614,788	None
M00127	Eutrophobiaceae	Thiamine biosynthesis, prokaryotes, AIR (+ DXP/tyrosine) => TMP/TPP	Pathway modules	Metabolism of cofactors and vitamins	Cofactor and vitamin metabolism	K03148+K03154 K03151 K03150 K03149 K03147 ((K00941 K00788),K14153,K21219) K00946	0.5714285714285714	FALSE	0.6875	false	NA	No enzymes unique to module	NA	K00788,K00941,K00946,K03147,K03149,K03154	1301,1300,306,249,248,908	K03154 is present in multiple modules: M00127/M00895,K00946 is present in multiple modules: M00127/M00895/M00896,K00788 is present in multiple modules: M00127/M00895/M00896/M00899,K03147 is present in multiple modules: M00127/M00895/M00896/M00897,K03149 is present in multiple modules: M00127/M00895,K00941 is present in multiple modules: M00127/M00895/M00896/M00899
M00895	Eutrophobiaceae	Thiamine biosynthesis, prokaryotes, AIR (+ DXP/glycine) => TMP/TPP	Pathway modules	Metabolism of cofactors and vitamins	Cofactor and vitamin metabolism	K03148+K03154 K03151 K03153 K03149 K10810 K03147 K00941 K00788 K00946	0.5555555555555556	FALSE	0.6111111111111112	false	NA	No enzymes unique to module	NA	K00788,K00941,K00946,K03147,K03149,K03154	1301,1300,306,249,248,908	K03154 is present in multiple modules: M00127/M00895,K00946 is present in multiple modules: M00127/M00895/M00896,K00788 is present in multiple modules: M00127/M00895/M00896/M00899,K03147 is present in multiple modules: M00127/M00895/M00896/M00897,K03149 is present in multiple modules: M00127/M00895,K00941 is present in multiple modules: M00127/M00895/M00896/M00899
M00896	Eutrophobiaceae	Thiamine biosynthesis, archaea, AIR (+ NAD+) => TMP/TPP	Pathway modules	Metabolism of cofactors and vitamins	Cofactor and vitamin metabolism	K22699 K03147 (K00941 (K00788,K21220),K21219) K00946	0.75	TRUE	0.8	true	NA	No enzymes unique to module	NA	K00788,K00941,K00946,K03147	1301,1300,306,249	K00941 is present in multiple modules: M00127/M00895/M00896/M00899,K00788 is present in multiple modules: M00127/M00895/M00896/M00899,K03147 is present in multiple modules: M00127/M00895/M00896/M00897,K00946 is present in multiple modules: M00127/M00895/M00896
M00897	Eutrophobiaceae	Thiamine biosynthesis, plants, AIR (+ NAD+) => TMP/thiamine/TPP	Pathway modules	Metabolism of cofactors and vitamins	Cofactor and vitamin metabolism	K03146 K03147 K14153 K22911 K00949	0.2	FALSE	0.2	false	NA	No enzymes unique to module	NA	K03147	249	K03147 is present in multiple modules: M00127/M00895/M00896/M00897
M00899	Eutrophobiaceae	Thiamine salvage pathway, HMP/HET => TMP	Pathway modules	Metabolism of cofactors and vitamins	Cofactor and vitamin metabolism	K00878 ((K00941 K00788),K14153,K21219)	0.5	FALSE	0.6666666666666666	false	NA	No enzymes unique to module	NA	K00788,K00941	1301.13	K00941 is present in multiple modules: M00127/M00895/M00896/M00899,K00788 is present in multiple modules: M00127/M00895/M00896/M00899
M00125	Eutrophobiaceae	Riboflavin biosynthesis, plants and bacteria, GTP => riboflavin/FMN/FAD	Pathway modules	Metabolism of cofactors and vitamins	Cofactor and vitamin metabolism	(K01497,K14652) (K01498 K00082,K11752) (K22912,K20860,K20861,K20862,K21063,K21064) (K02858,K14652) K00794 K00793 (K20884 K22949,K11753)	0.8571428571428571	TRUE	0.8571428571428571	true	1.0	K11752,K11753	1.1	K00793,K00794,K11752,K11753,K14652	310,308,311,548,309	K00793 is present in multiple modules: M00125/M00911,K14652 is present in multiple modules: M00125/M00840,K00794 is present in multiple modules: M00125/M00911
M00911	Eutrophobiaceae	Riboflavin biosynthesis, fungi, GTP => riboflavin/FMN/FAD	Pathway modules	Metabolism of cofactors and vitamins	Cofactor and vitamin metabolism	K01497 K14654 K14655 -- K02858 K00794 K00793 K00861 K00953	0.2222222222222222	FALSE	0.2222222222222222	false	NA	No enzymes unique to module	NA	K00793,K00794	310.308	K00793 is present in multiple modules: M00125/M00911,K00794 is present in multiple modules: M00125/M00911,'--' steps are assumed incomplete
M00124	Eutrophobiaceae	Pyridoxal-P biosynthesis, erythrose-4P => pyridoxal-P	Pathway modules	Metabolism of cofactors and vitamins	Cofactor and vitamin metabolism	K03472 K03473 K00831 K00097 K03474 K00275	0.6666666666666666	FALSE	0.6666666666666666	false	1.0	K00097,K03473,K03474	1,1,1	K00097,K00831,K03473,K03474	864,979,451,1570	K00831 is present in multiple modules: M00020/M00124
M00115	Eutrophobiaceae	NAD biosynthesis, aspartate => quinolinate => NAD	Pathway modules	Metabolism of cofactors and vitamins	Cofactor and vitamin metabolism	(K00278,K06989) K03517 K00767 (K00969,K06210) (K01916,K01950)	0.8	TRUE	0.8	true	1.0	K00278	1	K00278,K00767,K00969,K01916	1620,1216,493,82	K00767 is present in multiple modules: M00115/M00912,K00969 is present in multiple modules: M00115/M00912,K01916 is present in multiple modules: M00115/M00912
M00912	Eutrophobiaceae	NAD biosynthesis, tryptophan => quinolinate => NAD	Pathway modules	Metabolism of cofactors and vitamins	Cofactor and vitamin metabolism	(K00453,K00463) (K01432,K14263,K07130) K00486 K01556 K00452 K00767 (K00969,K06210) (K01916,K01950)	0.375	FALSE	0.375	false	NA	No enzymes unique to module	NA	K00767,K00969,K01916	1216,493,82	K00767 is present in multiple modules: M00115/M00912,K00969 is present in multiple modules: M00115/M00912,K01916 is present in multiple modules: M00115/M00912
M00119	Eutrophobiaceae	Pantothenate biosynthesis, valine/L-aspartate => pantothenate	Pathway modules	Metabolism of cofactors and vitamins	Cofactor and vitamin metabolism	K00826 K00606 K00077 K01579 (K01918,K13799)	0.8	TRUE	0.8	true	1.0	K01579	1	K00606,K00826,K01579,K01918	918,1346,920,919	K01918 is present in multiple modules: M00119/M00913,K00826 is present in multiple modules: M00019/M00570/M00036/M00119,K00606 is present in multiple modules: M00119/M00913/M00914
M00913	Eutrophobiaceae	Pantothenate biosynthesis, 2-oxoisovalerate/spermine => pantothenate	Pathway modules	Metabolism of cofactors and vitamins	Cofactor and vitamin metabolism	K00606 K00077 K13367 K00128 K01918	0.4	FALSE	0.4	false	NA	No enzymes unique to module	NA	K00606,K01918	918.919	K01918 is present in multiple modules: M00119/M00913,K00606 is present in multiple modules: M00119/M00913/M00914
M00120	Eutrophobiaceae	Coenzyme A biosynthesis, pantothenate => CoA	Pathway modules	Metabolism of cofactors and vitamins	Cofactor and vitamin metabolism	(K00867,K03525,K01947,K09680) ((K01922,K21977) K01598,K13038) (K02318,(K00954,K02201) K00859)	0.6666666666666666	FALSE	0.75	true	1.0	K00859,K00954	1.1	K00859,K00954,K13038	537,129,1339	K13038 is present in multiple modules: M00120/M00914
M00914	Eutrophobiaceae	Coenzyme A biosynthesis, archaea, 2-oxoisovalerate => 4-phosphopantoate => CoA	Pathway modules	Metabolism of cofactors and vitamins	Cofactor and vitamin metabolism	K00606 K00077 K06982 K09722 K13038 K02201 K09735	0.2857142857142857	FALSE	0.2857142857142857	false	NA	No enzymes unique to module	NA	K00606,K13038	918.134	K13038 is present in multiple modules: M00120/M00914,K00606 is present in multiple modules: M00119/M00913/M00914
M00572	Eutrophobiaceae	Pimeloyl-ACP biosynthesis, BioC-BioH pathway, malonyl-ACP => pimeloyl-ACP	Pathway modules	Metabolism of cofactors and vitamins	Cofactor and vitamin metabolism	K02169 (K00647,K09458) K00059 K02372 K00208 (K02170,K09789,K19560,K19561)	0.6666666666666666	FALSE	0.6666666666666666	false	NA	No enzymes unique to module	NA	K00059,K00059,K00059,K00208,K02372,K09458	1335,1273,375,1383,392,1276	K00059 is present in multiple modules: M00083/M00874/M00572,K00208 is present in multiple modules: M00083/M00572,K09458 is present in multiple modules: M00083/M00873/M00874/M00572,K02372 is present in multiple modules: M00083/M00572
M00123	Eutrophobiaceae	Biotin biosynthesis, pimeloyl-ACP/CoA => biotin	Pathway modules	Metabolism of cofactors and vitamins	Cofactor and vitamin metabolism	K00652 ((K00833,K19563) K01935,K19562) K01012	0.3333333333333333	FALSE	0.5	false	NA	No enzymes unique to module	NA	K00833,K01012	1526.23	K01012 is present in multiple modules: M00123/M00950/M00573/M00577,K00833 is present in multiple modules: M00123/M00577
M00950	Eutrophobiaceae	Biotin biosynthesis, BioU pathway, pimeloyl-ACP/CoA => biotin	Pathway modules	Metabolism of cofactors and vitamins	Cofactor and vitamin metabolism	K00652 K25570 K01935 K01012	0.25	FALSE	0.25	false	NA	No enzymes unique to module	NA	K01012	226	K01012 is present in multiple modules: M00123/M00950/M00573/M00577
M00573	Eutrophobiaceae	Biotin biosynthesis, BioI pathway, long-chain-acyl-ACP => pimeloyl-ACP => biotin	Pathway modules	Metabolism of cofactors and vitamins	Cofactor and vitamin metabolism	K16593 K00652 K19563 K01935 K01012	0.2	FALSE	0.2	false	NA	No enzymes unique to module	NA	K01012	226	K01012 is present in multiple modules: M00123/M00950/M00573/M00577
M00577	Eutrophobiaceae	Biotin biosynthesis, BioW pathway, pimelate => pimeloyl-CoA => biotin	Pathway modules	Metabolism of cofactors and vitamins	Cofactor and vitamin metabolism	K01906 K00652 (K00833,K19563) K01935 K01012	0.4	FALSE	0.4	false	NA	No enzymes unique to module	NA	K00833,K01012	1526.23	K01012 is present in multiple modules: M00123/M00950/M00573/M00577,K00833 is present in multiple modules: M00123/M00577
M00881	Eutrophobiaceae	Lipoic acid biosynthesis, plants and bacteria, octanoyl-ACP => dihydrolipoyl-E2/H	Pathway modules	Metabolism of cofactors and vitamins	Cofactor and vitamin metabolism	K03801 K03644	1.0	TRUE	1.0	true	1.0	K03801	1	K03644,K03801	1600.16	K03644 is present in multiple modules: M00881/M00882/M00883/M00884
M00882	Eutrophobiaceae	Lipoic acid biosynthesis, eukaryotes, octanoyl-ACP => dihydrolipoyl-H	Pathway modules	Metabolism of cofactors and vitamins	Cofactor and vitamin metabolism	K23735 K03644	0.5	FALSE	0.5	false	NA	No enzymes unique to module	NA	K03644	1600	K03644 is present in multiple modules: M00881/M00882/M00883/M00884
M00883	Eutrophobiaceae	Lipoic acid biosynthesis, animals and bacteria, octanoyl-ACP => dihydrolipoyl-H => dihydrolipoyl-E2	Pathway modules	Metabolism of cofactors and vitamins	Cofactor and vitamin metabolism	(K23735,K23734) K03644 (K10105,K16869)	0.3333333333333333	FALSE	0.3333333333333333	false	NA	No enzymes unique to module	NA	K03644	1600	K03644 is present in multiple modules: M00881/M00882/M00883/M00884
M00884	Eutrophobiaceae	Lipoic acid biosynthesis, octanoyl-CoA => dihydrolipoyl-E2	Pathway modules	Metabolism of cofactors and vitamins	Cofactor and vitamin metabolism	K23750 K03644	0.5	FALSE	0.5	false	NA	No enzymes unique to module	NA	K03644	1600	K03644 is present in multiple modules: M00881/M00882/M00883/M00884
M00126	Eutrophobiaceae	Tetrahydrofolate biosynthesis, GTP => THF	Pathway modules	Metabolism of cofactors and vitamins	Cofactor and vitamin metabolism	(K01495,K09007,K22391) (K01077,K01113,(K08310,K19965)) ((K13939,(K13940,K01633 K00950) K00796),(K01633 K13941)) (K11754,K20457) (K00287,K13998)	0.6	FALSE	0.7142857142857143	false	1.0	K00796,K00950,K09007	1,2,1	K00796,K00950,K00950,K01633,K09007,K11754	1370,680,270,269,1261,116	K01633 is present in multiple modules: M00126/M00840,K11754 is present in multiple modules: M00126/M00841
M00840	Eutrophobiaceae	Tetrahydrofolate biosynthesis, mediated by ribA and trpF, GTP => THF	Pathway modules	Metabolism of cofactors and vitamins	Cofactor and vitamin metabolism	K14652 K22100 -- K01633 K13941 K22099 K00287	0.2857142857142857	FALSE	0.2857142857142857	false	NA	No enzymes unique to module	NA	K01633,K14652	269.309	K01633 is present in multiple modules: M00126/M00840,K14652 is present in multiple modules: M00125/M00840,'--' steps are assumed incomplete
M00841	Eutrophobiaceae	Tetrahydrofolate biosynthesis, mediated by PTPS, GTP => THF	Pathway modules	Metabolism of cofactors and vitamins	Cofactor and vitamin metabolism	K01495 K22101 K13941 K11754 K13998	0.2	FALSE	0.2	false	NA	No enzymes unique to module	NA	K11754	116	K11754 is present in multiple modules: M00126/M00841
M00842	Eutrophobiaceae	Tetrahydrobiopterin biosynthesis, GTP => BH4	Pathway modules	Metabolism of cofactors and vitamins	Cofactor and vitamin metabolism	K01495 K01737 K00072	0.3333333333333333	FALSE	0.3333333333333333	false	NA	No enzymes unique to module	NA	K01737	1606	K01737 is present in multiple modules: M00842/M00843
M00843	Eutrophobiaceae	L-threo-Tetrahydrobiopterin biosynthesis, GTP => L-threo-BH4	Pathway modules	Metabolism of cofactors and vitamins	Cofactor and vitamin metabolism	K01495 K01737 K17745	0.3333333333333333	FALSE	0.3333333333333333	false	NA	No enzymes unique to module	NA	K01737	1606	K01737 is present in multiple modules: M00842/M00843
M00880	Eutrophobiaceae	Molybdenum cofactor biosynthesis, GTP => molybdenum cofactor	Pathway modules	Metabolism of cofactors and vitamins	Cofactor and vitamin metabolism	((K03639 K03637),K20967) (K03635,K21142) (((K03831,K03638) K03750),K15376)	1.0	TRUE	1.0	true	1.0	K03635,K03637,K03638,K03639,K03750	1,1,1,1,1	K03635,K03637,K03638,K03639,K03750	943,929,1253,371,359	None
M00140	Eutrophobiaceae	C1-unit interconversion, prokaryotes	Pathway modules	Metabolism of cofactors and vitamins	Cofactor and vitamin metabolism	K00600 (K01491,(K00300 K01500)) K01938	1.0	TRUE	1.0	true	1.0	K00300	1	K00300,K00600,K01500,K01938	1214,313,1215,1195	K01500 is present in multiple modules: M00377/M00140,K00600 is present in multiple modules: M00532/M00346/M00140/M00141,K01938 is present in multiple modules: M00377/M00140/M00618
M00141	Eutrophobiaceae	C1-unit interconversion, eukaryotes	Pathway modules	Metabolism of cofactors and vitamins	Cofactor and vitamin metabolism	K00600 (K00288,(K13403 K13402))	0.5	FALSE	0.5	false	NA	No enzymes unique to module	NA	K00600	313	K00600 is present in multiple modules: M00532/M00346/M00140/M00141
M00846	Eutrophobiaceae	Siroheme biosynthesis, glutamyl-tRNA => siroheme	Pathway modules	Metabolism of cofactors and vitamins	Cofactor and vitamin metabolism	K02492 K01845 K01698 K01749 (K01719,K13542,K13543) (K02302,(K00589,K02303,K02496,K13542,K13543)+(K02304,(K24866+K03794)))	1.0	TRUE	1.0	true	1.0	K02496	1	K01698,K01719,K01749,K01845,K02302,K02303,K02492,K02496,K24866	1241,137,138,1302,280,280,1592,137,280	K02303 is present in multiple modules: M00846/M00924/M00925,K01719 is present in multiple modules: M00846/M00868/M00121/M00926,K24866 is present in multiple modules: M00846/M00924,K02492 is present in multiple modules: M00846/M00121/M00926,K02302 is present in multiple modules: M00846/M00924,K01749 is present in multiple modules: M00846/M00868/M00121/M00926,K01698 is present in multiple modules: …
M00868	Eutrophobiaceae	Heme biosynthesis, animals and fungi, glycine => heme	Pathway modules	Metabolism of cofactors and vitamins	Cofactor and vitamin metabolism	K00643 K01698 K01749 K01719 K01599 K00228 K00231 K01772	0.75	TRUE	0.75	true	NA	No enzymes unique to module	NA	K00228,K01599,K01698,K01719,K01749,K01772	1227,1098,1241,137,138,279	K01719 is present in multiple modules: M00846/M00868/M00121/M00926,K00228 is present in multiple modules: M00868/M00121,K01772 is present in multiple modules: M00868/M00121/M00926,K01599 is present in multiple modules: M00868/M00121/M00926,K01749 is present in multiple modules: M00846/M00868/M00121/M00926,K01698 is present in multiple modules: M00846/M00868/M00121/M00926
M00121	Eutrophobiaceae	Heme biosynthesis, plants and bacteria, glutamate => heme	Pathway modules	Metabolism of cofactors and vitamins	Cofactor and vitamin metabolism	K01885 K02492 K01845 K01698 K01749 (K01719,K13542,K13543) K01599 (K00228,K02495) (K00230,K00231,K08973) K01772	1.0	TRUE	1.0	true	1.0	K01885,K08973	1.1	K00228,K01599,K01698,K01719,K01749,K01772,K01845,K01885,K02492,K08973	1227,1098,1241,137,138,279,1302,718,1592,662	K01719 is present in multiple modules: M00846/M00868/M00121/M00926,K00228 is present in multiple modules: M00868/M00121,K02492 is present in multiple modules: M00846/M00121/M00926,K01772 is present in multiple modules: M00868/M00121/M00926,K01599 is present in multiple modules: M00868/M00121/M00926,K01749 is present in multiple modules: M00846/M00868/M00121/M00926,K01698 is present in multiple mo…
M00926	Eutrophobiaceae	Heme biosynthesis, bacteria, glutamyl-tRNA => coproporphyrin III => heme	Pathway modules	Metabolism of cofactors and vitamins	Cofactor and vitamin metabolism	K02492 K01845 K01698 K01749 (K01719,K13542) K01599 K00231 K01772 K00435	0.7777777777777778	TRUE	0.7777777777777778	true	NA	No enzymes unique to module	NA	K01599,K01698,K01719,K01749,K01772,K01845,K02492	1098,1241,137,138,279,1302,1592	K01719 is present in multiple modules: M00846/M00868/M00121/M00926,K02492 is present in multiple modules: M00846/M00121/M00926,K01772 is present in multiple modules: M00868/M00121/M00926,K01599 is present in multiple modules: M00868/M00121/M00926,K01749 is present in multiple modules: M00846/M00868/M00121/M00926,K01698 is present in multiple modules: M00846/M00868/M00121/M00926,K01845 is present …
M00924	Eutrophobiaceae	Cobalamin biosynthesis, anaerobic, uroporphyrinogen III => sirohydrochlorin => cobyrinate a,c-diamide	Pathway modules	Metabolism of cofactors and vitamins	Cofactor and vitamin metabolism	(K02302,(K02303,K13542) (K02304,K24866)) (K02190,K03795,K22011) K03394 (K05934,K13541,K21479) K05936 (K02189,K13541) K02188 K05895 (K02191 K03399,K00595) K06042 K02224	0.09090909090909091	FALSE	0.16666666666666666	false	NA	No enzymes unique to module	NA	K02302,K02303,K24866	280,280,280	K02303 is present in multiple modules: M00846/M00924/M00925,K24866 is present in multiple modules: M00846/M00924,K02302 is present in multiple modules: M00846/M00924
M00925	Eutrophobiaceae	Cobalamin biosynthesis, aerobic, uroporphyrinogen III => precorrin 2 => cobyrinate a,c-diamide	Pathway modules	Metabolism of cofactors and vitamins	Cofactor and vitamin metabolism	(K02303,K13542) (K03394,K13540) K02229 (K05934,K13540,K13541) K05936 K02228 K05895 K00595 K06042 K02224 K02230+K09882+K09883	0.09090909090909091	FALSE	0.09090909090909091	false	NA	No enzymes unique to module	NA	K02303	280	K02303 is present in multiple modules: M00846/M00924/M00925
M00122	Eutrophobiaceae	Cobalamin biosynthesis, cobyrinate a,c-diamide => cobalamin	Pathway modules	Metabolism of cofactors and vitamins	Cofactor and vitamin metabolism	(K00798,K19221) K02232 (K02225,K02227) K02231 K00768 (K02226,K22316) K02233	0.14285714285714285	FALSE	0.14285714285714285	false	1.0	K19221	1	K19221	1407	None
M00117	Eutrophobiaceae	Ubiquinone biosynthesis, prokaryotes, chorismate (+ polyprenyl-PP) => ubiquinol	Pathway modules	Metabolism of cofactors and vitamins	Cofactor and vitamin metabolism	(K03181,K18240) K03179 (K03182+K03186) K18800 K00568 K03185 K03183 (K03184,K06134) K00568	0.1111111111111111	FALSE	0.1111111111111111	false	NA	No enzymes unique to module	NA	K03183	1208	K03183 is present in multiple modules: M00117/M00116
M00116	Eutrophobiaceae	Menaquinone biosynthesis, chorismate (+ polyprenyl-PP) => menaquinol	Pathway modules	Metabolism of cofactors and vitamins	Cofactor and vitamin metabolism	K02552 K02551 K08680 K02549 K01911 K01661 K19222 K02548 K03183	0.1111111111111111	FALSE	0.1111111111111111	false	NA	No enzymes unique to module	NA	K03183	1208	K03183 is present in multiple modules: M00117/M00116
M00095	Eutrophobiaceae	C5 isoprenoid biosynthesis, mevalonate pathway	Pathway modules	Biosynthesis of terpenoids and polyketides	Terpenoid backbone biosynthesis	K00626 K01641 K00021 K00869 (K00938,K13273) K01597 K01823	0.14285714285714285	FALSE	0.14285714285714285	false	NA	No enzymes unique to module	NA	K00626	1334	K00626 is present in multiple modules: M00373/M00375/M00374/M00088/M00957/M00095/M00849
M00849	Eutrophobiaceae	C5 isoprenoid biosynthesis, mevalonate pathway, archaea	Pathway modules	Biosynthesis of terpenoids and polyketides	Terpenoid backbone biosynthesis	K00626 K01641 (K00021,K00054) ((K00869 (K17942,(K25517+K09128 K25518+K03186))),(K18689 K18690 K22813)) K06981 K01823	0.16666666666666666	FALSE	0.14285714285714285	false	NA	No enzymes unique to module	NA	K00626	1334	K00626 is present in multiple modules: M00373/M00375/M00374/M00088/M00957/M00095/M00849
M00096	Eutrophobiaceae	C5 isoprenoid biosynthesis, non-mevalonate pathway	Pathway modules	Biosynthesis of terpenoids and polyketides	Terpenoid backbone biosynthesis	K01662 K00099 (K00991,K12506) K00919 (K01770,K12506) K03526 K03527 K01823	0.75	TRUE	0.75	true	1.0	K00099,K00919,K01662,K01770,K03526,K03527	1,1,1,1,1,1	K00099,K00919,K01662,K01770,K03526,K03527	387,1558,1081,1448,1295,290	None
M00793	Eutrophobiaceae	dTDP-L-rhamnose biosynthesis	Pathway modules	Biosynthesis of terpenoids and polyketides	Polyketide sugar unit biosynthesis	K00973 K01710 (K01790 K00067,K23987)	1.0	TRUE	1.0	true	1.0	K00067,K00973,K01710,K01790	1,1,1,1	K00067,K00973,K01710,K01790	1160,1161,1159,1162	None
M00953	Eutrophobiaceae	Mugineic acid biosynthesis, methionine => 3-epihydroxymugineic acid	Pathway modules	Biosynthesis of other secondary metabolites	Biosynthesis of phytochemical compounds	K00789 K05953 K14271 K22374 K18054	0.2	FALSE	0.2	false	NA	No enzymes unique to module	NA	K00789	455	K00789 is present in multiple modules: M00609/M00034/M00035/M00368/M00953
M00848	Eutrophobiaceae	Aurachin biosynthesis, anthranilate => aurachin A	Pathway modules	Biosynthesis of other secondary metabolites	Biosynthesis of other antibiotics	K09460 K02078+K14245+K14246+K22798 K22799 K22800 K21272 K21271 K22801 K22802	0.0	FALSE	0.03125	false	1.0	K02078	1	K02078	1274	No KOfam profile for K09460,No KOfam profile for K14246,No KOfam profile for K21271,No KOfam profile for K22799,No KOfam profile for K22801,No KOfam profile for K22798,No KOfam profile for K14245,No KOfam profile for K22802,No KOfam profile for K22800,No KOfam profile for K21272
M00903	Eutrophobiaceae	Fosfomycin biosynthesis, phosphoenolpyruvate => fosfomycin	Pathway modules	Biosynthesis of other secondary metabolites	Biosynthesis of other antibiotics	K23999 K09459 K12901 K12902 K24000 K12903	0.16666666666666666	FALSE	0.16666666666666666	false	1.0	K09459	1	K09459	1512	No KOfam profile for K12901,No KOfam profile for K24000,No KOfam profile for K12902,No KOfam profile for K12903
M00575	Eutrophobiaceae	Pertussis pathogenicity signature, T1SS	Signature modules	Gene set	Pathogenicity	K22944 K11004 K07389 K11003 K12340	0.2	FALSE	0.2	false	NA	No enzymes unique to module	NA	K12340	1248	K12340 is present in multiple modules: M00575/M00696/M00697
M00718	Eutrophobiaceae	Multidrug resistance, efflux pump MexAB-OprM	Signature modules	Gene set	Drug resistance	K18131 K03585+K18138+K18139	0.0	FALSE	0.16666666666666666	false	1.0	K03585	2	K03585,K03585	992.125	None
M00696	Eutrophobiaceae	Multidrug resistance, efflux pump AcrEF-TolC	Signature modules	Gene set	Drug resistance	K18140 K18141+K18142+K12340	0.0	FALSE	0.16666666666666666	false	NA	No enzymes unique to module	NA	K12340	1248	K12340 is present in multiple modules: M00575/M00696/M00697
M00697	Eutrophobiaceae	Multidrug resistance, efflux pump MdtEF-TolC	Signature modules	Gene set	Drug resistance	K07690 K18898+K18899+K12340	0.0	FALSE	0.16666666666666666	false	NA	No enzymes unique to module	NA	K12340	1248	K12340 is present in multiple modules: M00575/M00696/M00697
M00611	Eutrophobiaceae	Oxygenic photosynthesis in plants and cyanobacteria	Signature modules	Module set	Metabolic capacity	(M00161,M00163) M00165	0.0	FALSE	0.13636363636363635	false	NA	No enzymes unique to module	NA	K00615,K01807	1639.76	K00615 is present in multiple modules: M00004/M00007/M00165/M00167/M00611/M00612,K01807 is present in multiple modules: M00004/M00007/M00580/M00165/M00167/M00611/M00612
M00612	Eutrophobiaceae	Anoxygenic photosynthesis in purple bacteria	Signature modules	Module set	Metabolic capacity	M00597 M00165	0.0	FALSE	0.13636363636363635	false	NA	No enzymes unique to module	NA	K00615,K01807	1639.76	K00615 is present in multiple modules: M00004/M00007/M00165/M00167/M00611/M00612,K01807 is present in multiple modules: M00004/M00007/M00580/M00165/M00167/M00611/M00612
M00613	Eutrophobiaceae	Anoxygenic photosynthesis in green nonsulfur bacteria	Signature modules	Module set	Metabolic capacity	M00597 M00376	0.0	FALSE	0.11538461538461539	false	NA	No enzymes unique to module	NA	K00239,K00240,K00241,K00242,K01676,K01961,K01962,K01963,K02160,K08691	870,871,868,869,931,1485,398,115,1486,298	K02160 is present in multiple modules: M00376/M00082/M00613,K01961 is present in multiple modules: M00376/M00082/M00613,K00242 is present in multiple modules: M00009/M00011/M00173/M00149/M00613/M00614,K01962 is present in multiple modules: M00376/M00082/M00613,K00240 is present in multiple modules: M00009/M00011/M00173/M00376/M00374/M00149/M00613/M00614,K01963 is present in multiple modules: M003…
M00614	Eutrophobiaceae	Anoxygenic photosynthesis in green sulfur bacteria	Signature modules	Module set	Metabolic capacity	M00598 M00173	0.0	FALSE	0.3181818181818182	false	NA	No enzymes unique to module	NA	K00024,K00031,K00239,K00240,K00241,K00242,K01595,K01676,K01682,K01902,K01902,K01903,K01903	704,1478,870,871,868,869,302,931,932,85,300,86,299	K01903 is present in multiple modules: M00009/M00011/M00173/M00374/M00620/M00614,K00031 is present in multiple modules: M00009/M00010/M00740/M00173/M00614,K00242 is present in multiple modules: M00009/M00011/M00173/M00149/M00613/M00614,K01682 is present in multiple modules: M00009/M00010/M00012/M00173/M00614,K00024 is present in multiple modules: M00009/M00011/M00012/M00740/M00168/M00173/M00374/M…
M00617	Eutrophobiaceae	Methanogen	Signature modules	Module set	Metabolic capacity	M00567,M00357,M00356,M00563	0.0	FALSE	0.325	false	NA	No enzymes unique to module	NA	K00200,K00201,K00202,K00672,K01499,K01895	826,827,825,828,831,1296	K00200 is present in multiple modules: M00567/M00617,K00672 is present in multiple modules: M00567/M00617,K01499 is present in multiple modules: M00567/M00617,K00202 is present in multiple modules: M00567/M00617,K01895 is present in multiple modules: M00357/M00617,K00201 is present in multiple modules: M00567/M00617
M00618	Eutrophobiaceae	Acetogen	Signature modules	Module set	Metabolic capacity	M00377 M00579	0.0	FALSE	0.14285714285714285	false	NA	No enzymes unique to module	NA	K00297,K01938	288.12	K00297 is present in multiple modules: M00377/M00618,K01938 is present in multiple modules: M00377/M00140/M00618
M00616	Eutrophobiaceae	Sulfate-sulfur assimilation	Signature modules	Module set	Metabolic capacity	(K02048,K23163)+K02046+K02047+K02045 M00176	0.0	FALSE	0.3611111111111111	false	NA	No enzymes unique to module	NA	K00381,K00390,K00956,K00957	102,1631,149,150	K00957 is present in multiple modules: M00176/M00616,K00390 is present in multiple modules: M00176/M00616,K00956 is present in multiple modules: M00176/M00616,K00381 is present in multiple modules: M00176/M00616

## Sheet: M55B157_sp018609125
module	genome_name	module_name	module_class	module_category	module_subcategory	module_definition	stepwise_module_completeness	stepwise_module_is_complete	pathwise_module_completeness	pathwise_module_is_complete	proportion_unique_enzymes_present	enzymes_unique_to_module	unique_enzymes_hit_counts	enzyme_hits_in_module	gene_caller_ids_in_module	warnings
M00001	M55B157_sp018609125	Glycolysis (Embden-Meyerhof pathway), glucose => pyruvate	Pathway modules	Carbohydrate metabolism	Central carbohydrate metabolism	(K00844,K12407,K00845,K25026,K00886,K08074,K00918) (K01810,K06859,K13810,K15916) (K00850,K16370,K21071,K00918) (K01623,K01624,K11645,K16305,K16306) K01803 ((K00134,K00150) K00927,K11389) (K01834,K15633,K15634,K15635) K01689 (K00873,K12406)	1.0	TRUE	1.0	true	NA	No enzymes unique to module	NA	K00134,K00873,K00873,K00927,K01623,K01689,K01803,K01810,K01834,K15635,K21071,K25026,K25026	144,761,1661,143,1552,643,142,703,1216,64,2129,2124,589	K01803 is present in multiple modules: M00001/M00002/M00003,K00134 is present in multiple modules: M00001/M00002/M00003/M00308/M00552/M00165/M00166/M00611/M00612,K01810 is present in multiple modules: M00001/M00004/M00892/M00909,K01834 is present in multiple modules: M00001/M00002/M00003,K15635 is present in multiple modules: M00001/M00002/M00003,K00873 is present in multiple modules: M00001/M000…
M00002	M55B157_sp018609125	Glycolysis, core module involving three-carbon compounds	Pathway modules	Carbohydrate metabolism	Central carbohydrate metabolism	K01803 ((K00134,K00150) K00927,K11389) (K01834,K15633,K15634,K15635) K01689 (K00873,K12406)	1.0	TRUE	1.0	true	NA	No enzymes unique to module	NA	K00134,K00873,K00873,K00927,K01689,K01803,K01834,K15635	144,761,1661,143,643,142,1216,64	K01803 is present in multiple modules: M00001/M00002/M00003,K00134 is present in multiple modules: M00001/M00002/M00003/M00308/M00552/M00165/M00166/M00611/M00612,K01834 is present in multiple modules: M00001/M00002/M00003,K15635 is present in multiple modules: M00001/M00002/M00003,K00873 is present in multiple modules: M00001/M00002,K01689 is present in multiple modules: M00001/M00002/M00003/M003…
M00003	M55B157_sp018609125	Gluconeogenesis, oxaloacetate => fructose-6P	Pathway modules	Carbohydrate metabolism	Central carbohydrate metabolism	(K01596,K01610) K01689 (K01834,K15633,K15634,K15635) K00927 (K00134,K00150) K01803 ((K01623,K01624,K11645) (K03841,K02446,K11532,K01086,K04041),K01622)	1.0	TRUE	1.0	true	1.0	K01596	1	K00134,K00927,K01596,K01623,K01689,K01803,K01834,K02446,K15635	144,143,1461,1552,643,142,1216,1713,64	K01803 is present in multiple modules: M00001/M00002/M00003,K00134 is present in multiple modules: M00001/M00002/M00003/M00308/M00552/M00165/M00166/M00611/M00612,K01834 is present in multiple modules: M00001/M00002/M00003,K15635 is present in multiple modules: M00001/M00002/M00003,K02446 is present in multiple modules: M00003/M00165/M00167/M00611/M00612,K01623 is present in multiple modules: M000…
M00307	M55B157_sp018609125	Pyruvate oxidation, pyruvate => acetyl-CoA	Pathway modules	Carbohydrate metabolism	Central carbohydrate metabolism	((K00163,K00161+K00162)+K00627+K00382-K13997),K00169+K00170+K00171+(K00172,K00189),K03737	1.0	TRUE	1.0	true	1.0	K00163,K00627	2.1	K00163,K00163,K00382,K00627	80,2132,1240,1239	K00382 is present in multiple modules: M00307/M00009/M00011/M00532/M00621/M00036/M00032
M00009	M55B157_sp018609125	Citrate cycle (TCA cycle, Krebs cycle)	Pathway modules	Carbohydrate metabolism	Central carbohydrate metabolism	(K01647,K05942) (K01681,K01682) (K00031,K00030) ((K00164+K00658,K01616)+K00382,K00174+K00175-K00177-K00176) (K01902+K01903,K01899+K01900,K18118) (K00234+K00235+K00236+(K00237,K25801),K00239+K00240+K00241-(K00242,K18859,K18860),K00244+K00245+K00246-K00247) (K01676,K01679,K01677+K01678) (K00026,K00025,K00024,K00116)	1.0	TRUE	1.0	true	NA	No enzymes unique to module	NA	K00024,K00031,K00239,K00240,K00241,K00242,K00382,K01616,K01647,K01647,K01676,K01681,K01902,K01903	335,334,1995,1996,1993,1994,1240,933,5,1181,1711,555,343,344	K01903 is present in multiple modules: M00009/M00011/M00173/M00374/M00620/M00614,K01676 is present in multiple modules: M00009/M00011/M00173/M00613/M00614,K01902 is present in multiple modules: M00009/M00011/M00173/M00374/M00620/M00614,K00239 is present in multiple modules: M00009/M00011/M00173/M00376/M00374/M00149/M00613/M00614,K00031 is present in multiple modules: M00009/M00010/M00740/M00173/M…
M00010	M55B157_sp018609125	Citrate cycle, first carbon oxidation, oxaloacetate => 2-oxoglutarate	Pathway modules	Carbohydrate metabolism	Central carbohydrate metabolism	(K01647,K05942) (K01681,K01682) (K00031,K00030)	1.0	TRUE	1.0	true	NA	No enzymes unique to module	NA	K00031,K01647,K01647,K01681	334,5,1181,555	K01681 is present in multiple modules: M00009/M00010/M00012/M00740/M00173/M00614,K01647 is present in multiple modules: M00009/M00010/M00012/M00740,K00031 is present in multiple modules: M00009/M00010/M00740/M00173/M00614
M00011	M55B157_sp018609125	Citrate cycle, second carbon oxidation, 2-oxoglutarate => oxaloacetate	Pathway modules	Carbohydrate metabolism	Central carbohydrate metabolism	((K00164+K00658,K01616)+K00382,K00174+K00175-K00177-K00176) (K01902+K01903,K01899+K01900,K18118) (K00234+K00235+K00236+(K00237,K25801),K00239+K00240+K00241-(K00242,K18859,K18860),K00244+K00245+K00246-K00247) (K01676,K01679,K01677+K01678) (K00026,K00025,K00024,K00116)	1.0	TRUE	1.0	true	NA	No enzymes unique to module	NA	K00024,K00239,K00240,K00241,K00242,K00382,K01616,K01676,K01902,K01903	335,1995,1996,1993,1994,1240,933,1711,343,344	K01903 is present in multiple modules: M00009/M00011/M00173/M00374/M00620/M00614,K01676 is present in multiple modules: M00009/M00011/M00173/M00613/M00614,K01902 is present in multiple modules: M00009/M00011/M00173/M00374/M00620/M00614,K00239 is present in multiple modules: M00009/M00011/M00173/M00376/M00374/M00149/M00613/M00614,K00242 is present in multiple modules: M00009/M00011/M00173/M00149/M…
M00004	M55B157_sp018609125	Pentose phosphate pathway (Pentose phosphate cycle)	Pathway modules	Carbohydrate metabolism	Central carbohydrate metabolism	(K13937,((K00036,K19243) (K01057,K07404))) K00033 K01783 (K01807,K01808) K00615 ((K00616 (K01810,K06859,K15916)),K13810)	1.0	TRUE	1.0	true	NA	No enzymes unique to module	NA	K00033,K00036,K00036,K00615,K00616,K01057,K01783,K01808,K01810	704,138,53,136,137,806,779,993,703	K00616 is present in multiple modules: M00004/M00007,K01810 is present in multiple modules: M00001/M00004/M00892/M00909,K01783 is present in multiple modules: M00004/M00007,K00615 is present in multiple modules: M00004/M00007/M00165/M00167/M00611/M00612,K01057 is present in multiple modules: M00004/M00006/M00008,K01808 is present in multiple modules: M00004/M00007/M00165/M00167/M00611/M00612,K000…
M00006	M55B157_sp018609125	Pentose phosphate pathway, oxidative phase, glucose 6P => ribulose 5P	Pathway modules	Carbohydrate metabolism	Central carbohydrate metabolism	(K13937,((K00036,K19243) (K01057,K07404))) K00033	1.0	TRUE	1.0	true	NA	No enzymes unique to module	NA	K00033,K00036,K00036,K01057	704,138,53,806	K01057 is present in multiple modules: M00004/M00006/M00008,K00036 is present in multiple modules: M00004/M00006/M00008,K00033 is present in multiple modules: M00004/M00006
M00007	M55B157_sp018609125	Pentose phosphate pathway, non-oxidative phase, fructose 6P => ribose 5P	Pathway modules	Carbohydrate metabolism	Central carbohydrate metabolism	K00615 (K00616,K13810) K01783 (K01807,K01808)	1.0	TRUE	1.0	true	NA	No enzymes unique to module	NA	K00615,K00616,K01783,K01808	136,137,779,993	K00616 is present in multiple modules: M00004/M00007,K00615 is present in multiple modules: M00004/M00007/M00165/M00167/M00611/M00612,K01808 is present in multiple modules: M00004/M00007/M00165/M00167/M00611/M00612,K01783 is present in multiple modules: M00004/M00007
M00005	M55B157_sp018609125	PRPP biosynthesis, ribose 5P => PRPP	Pathway modules	Carbohydrate metabolism	Central carbohydrate metabolism	K00948	1.0	TRUE	1.0	true	1.0	K00948	1	K00948	651	None
M00008	M55B157_sp018609125	Entner-Doudoroff pathway, glucose-6P => glyceraldehyde-3P + pyruvate	Pathway modules	Carbohydrate metabolism	Central carbohydrate metabolism	K00036 (K01057,K07404) K01690 K01625	0.5	FALSE	0.5	false	NA	No enzymes unique to module	NA	K00036,K00036,K01057	138,53,806	K01057 is present in multiple modules: M00004/M00006/M00008,K00036 is present in multiple modules: M00004/M00006/M00008
M00308	M55B157_sp018609125	Semi-phosphorylative Entner-Doudoroff pathway, gluconate => glycerate-3P	Pathway modules	Carbohydrate metabolism	Central carbohydrate metabolism	K05308 K00874 K01625 (K00134 K00927,K00131,K18978)	0.25	FALSE	0.4	false	NA	No enzymes unique to module	NA	K00134,K00927	144.143	K00927 is present in multiple modules: M00001/M00002/M00003/M00308/M00552/M00165/M00166/M00611/M00612,K00134 is present in multiple modules: M00001/M00002/M00003/M00308/M00552/M00165/M00166/M00611/M00612
M00014	M55B157_sp018609125	Glucuronate pathway (uronate pathway)	Pathway modules	Carbohydrate metabolism	Other carbohydrate metabolism	K00012 ((K12447 K16190),(K00699 (K01195,K14756))) K00002 K13247 -- K03331 (K05351,K00008) K00854	0.125	FALSE	0.1111111111111111	false	NA	No enzymes unique to module	NA	K00012	1730	K00012 is present in multiple modules: M00014/M00129,'--' steps are assumed incomplete
M00632	M55B157_sp018609125	Galactose degradation, Leloir pathway, galactose => alpha-D-glucose-1P	Pathway modules	Carbohydrate metabolism	Other carbohydrate metabolism	K01785 K00849 K00965 K01784	0.5	FALSE	0.5	false	1.0	K01784,K01785	2.1	K01784,K01784,K01785	999,2057,708	None
M00552	M55B157_sp018609125	D-galactonate degradation, De Ley-Doudoroff pathway, D-galactonate => glycerate-3P	Pathway modules	Carbohydrate metabolism	Other carbohydrate metabolism	K01684 K00883 K01631 K00134 K00927	0.4	FALSE	0.4	false	NA	No enzymes unique to module	NA	K00134,K00927	144.143	K00927 is present in multiple modules: M00001/M00002/M00003/M00308/M00552/M00165/M00166/M00611/M00612,K00134 is present in multiple modules: M00001/M00002/M00003/M00308/M00552/M00165/M00166/M00611/M00612
M00129	M55B157_sp018609125	Ascorbate biosynthesis, animals, glucose-1P => ascorbate	Pathway modules	Carbohydrate metabolism	Other carbohydrate metabolism	K00963 K00012 K00699 K01195 K00002 K01053 K00103	0.2857142857142857	FALSE	0.2857142857142857	false	NA	No enzymes unique to module	NA	K00012,K00963	1730.67	K00012 is present in multiple modules: M00014/M00129,K00963 is present in multiple modules: M00129/M00854/M00549
M00114	M55B157_sp018609125	Ascorbate biosynthesis, plants, fructose-6P => ascorbate	Pathway modules	Carbohydrate metabolism	Other carbohydrate metabolism	K01809 K17497 K00966 K10046 K14190 K10047 K17744 K00225	0.125	FALSE	0.125	false	1.0	K01809	1	K01809	1449	None
M00854	M55B157_sp018609125	Glycogen biosynthesis, glucose-1P => glycogen/starch	Pathway modules	Carbohydrate metabolism	Other carbohydrate metabolism	(K00963 (K00693+K00750,K16150,K16153,K13679,K20812)),(K00975 (K00703,K13679,K20812)) (K00700,K16149)	1.0	TRUE	1.0	true	1.0	K16150	1	K00700,K00963,K00975,K16149,K16150	1317,667,308,1346,1347	K16149 is present in multiple modules: M00854/M00565,K00975 is present in multiple modules: M00854/M00565,K00700 is present in multiple modules: M00854/M00565,K00963 is present in multiple modules: M00129/M00854/M00549
M00855	M55B157_sp018609125	Glycogen degradation, glycogen => glucose-6P	Pathway modules	Carbohydrate metabolism	Other carbohydrate metabolism	(K00688,K16153) (K01196,((K00705,K22451) (K02438,K01200))) (K15779,K01835,K15778)	0.6666666666666666	FALSE	0.75	true	1.0	K00688,K00705	1.1	K00688,K00705,K01835	1352,1286,707	K01835 is present in multiple modules: M00855/M00549
M00565	M55B157_sp018609125	Trehalose biosynthesis, D-glucose 1P => trehalose	Pathway modules	Carbohydrate metabolism	Other carbohydrate metabolism	K00975 K00703 (K00700,K16149) K01214 K06044 K01236	0.5	FALSE	0.5	false	1.0	K01214	1	K00700,K00975,K01214,K16149	1317,308,1351,1346	K16149 is present in multiple modules: M00854/M00565,K00975 is present in multiple modules: M00854/M00565,K00700 is present in multiple modules: M00854/M00565
M00549	M55B157_sp018609125	Nucleotide sugar biosynthesis, glucose => UDP-glucose	Pathway modules	Carbohydrate metabolism	Other carbohydrate metabolism	(K00844,K00845,K25026,K12407,K00886) (K01835,K15779,K15778) (K00963,K12447)	1.0	TRUE	1.0	true	NA	No enzymes unique to module	NA	K00963,K01835,K25026,K25026	667,707,2124,589	K25026 is present in multiple modules: M00001/M00549/M00909,K01835 is present in multiple modules: M00855/M00549,K00963 is present in multiple modules: M00129/M00854/M00549
M00892	M55B157_sp018609125	UDP-N-acetyl-D-glucosamine biosynthesis, eukaryotes, glucose => UDP-GlcNAc	Pathway modules	Carbohydrate metabolism	Other carbohydrate metabolism	(K00844,K12407,K00845) K01810 K00820 K00621 K01836 K00972	0.3333333333333333	FALSE	0.3333333333333333	false	NA	No enzymes unique to module	NA	K00820,K01810	392.703	K01810 is present in multiple modules: M00001/M00004/M00892/M00909,K00820 is present in multiple modules: M00892/M00909
M00909	M55B157_sp018609125	UDP-N-acetyl-D-glucosamine biosynthesis, prokaryotes, glucose => UDP-GlcNAc	Pathway modules	Carbohydrate metabolism	Other carbohydrate metabolism	(K00845,K25026) (K01810,K13810,K15916) K00820 K03431 K04042	1.0	TRUE	1.0	true	1.0	K03431,K04042	1.1	K00820,K01810,K03431,K04042,K25026,K25026	392,703,393,652,2124,589	K25026 is present in multiple modules: M00001/M00549/M00909,K00820 is present in multiple modules: M00892/M00909,K01810 is present in multiple modules: M00001/M00004/M00892/M00909
M00012	M55B157_sp018609125	Glyoxylate cycle	Pathway modules	Carbohydrate metabolism	Other carbohydrate metabolism	K01647 (K01681,K01682) K01637 (K01638,K19282) (K00026,K00025,K00024)	0.6	FALSE	0.6	false	NA	No enzymes unique to module	NA	K00024,K01647,K01647,K01681	335,5,1181,555	K00024 is present in multiple modules: M00009/M00011/M00012/M00740/M00168/M00173/M00374/M00620/M00346/M00614,K01681 is present in multiple modules: M00009/M00010/M00012/M00740/M00173/M00614,K01647 is present in multiple modules: M00009/M00010/M00012/M00740
M00373	M55B157_sp018609125	Ethylmalonyl pathway	Pathway modules	Carbohydrate metabolism	Other carbohydrate metabolism	K00626 K00023 K17865 K14446 K14447 K14448 K14449 K08691 K14451 K01965+K01966 K05606 K01847	0.25	FALSE	0.2916666666666667	false	1.0	K14447	1	K00626,K00626,K00626,K00626,K00626,K01966,K05606,K14447	1320,1644,1494,402,963,1736,1321,1061	K00626 is present in multiple modules: M00373/M00375/M00374/M00088/M00957/M00095/M00849,K05606 is present in multiple modules: M00373/M00741/M00376/M00375/M00613,K01966 is present in multiple modules: M00373/M00741/M00613
M00740	M55B157_sp018609125	Methylaspartate cycle	Pathway modules	Carbohydrate metabolism	Other carbohydrate metabolism	K01647 K01681 K00031 K00261 K19268+K01846 K04835 K19280 K14449 K19281 K19282 K00024	0.36363636363636365	FALSE	0.36363636363636365	false	NA	No enzymes unique to module	NA	K00024,K00031,K01647,K01647,K01681	335,334,5,1181,555	K00024 is present in multiple modules: M00009/M00011/M00012/M00740/M00168/M00173/M00374/M00620/M00346/M00614,K01681 is present in multiple modules: M00009/M00010/M00012/M00740/M00173/M00614,K01647 is present in multiple modules: M00009/M00010/M00012/M00740,K00031 is present in multiple modules: M00009/M00010/M00740/M00173/M00614
M00532	M55B157_sp018609125	Photorespiration	Pathway modules	Carbohydrate metabolism	Other carbohydrate metabolism	(K01601-K01602) K19269 K11517 K03781 K14272 K00600 K00830 (K15893,K15919) K15918 K00281+K00605+K00382+K02437	0.2	FALSE	0.2	false	1.0	K02437	1	K00281,K00382,K00600,K00605,K02437	1121,1240,1046,1243,1116	K00382 is present in multiple modules: M00307/M00009/M00011/M00532/M00621/M00036/M00032,K00600 is present in multiple modules: M00532/M00346/M00140/M00141,K00605 is present in multiple modules: M00532/M00621,K00281 is present in multiple modules: M00532/M00621
M00013	M55B157_sp018609125	Malonate semialdehyde pathway, propanoyl-CoA => acetyl-CoA	Pathway modules	Carbohydrate metabolism	Other carbohydrate metabolism	(K00248,K00232) (K07511,K14729) K05605 K23146 K00140	0.2	FALSE	0.2	false	1.0	K00140	1	K00140	728	None
M00741	M55B157_sp018609125	Propanoyl-CoA metabolism, propanoyl-CoA => succinyl-CoA	Pathway modules	Carbohydrate metabolism	Other carbohydrate metabolism	(K01965+K01966,K11263+(K18472,K19312+K22568),K01964+K15036+K15037) K05606 (K01847,K01848+K01849)	1.0	TRUE	1.0	true	NA	No enzymes unique to module	NA	K01848,K01849,K01966,K05606,K11263,K18472	1992,345,1736,1321,956,1432	K18472 is present in multiple modules: M00741/M00082,K05606 is present in multiple modules: M00373/M00741/M00376/M00375/M00613,K01848 is present in multiple modules: M00741/M00376/M00375/M00613,K01849 is present in multiple modules: M00741/M00376/M00375/M00613,K01966 is present in multiple modules: M00373/M00741/M00613,K11263 is present in multiple modules: M00741/M00082
M00131	M55B157_sp018609125	Inositol phosphate metabolism, Ins(1,3,4,5)P4 => Ins(1,3,4)P3 => myo-inositol	Pathway modules	Carbohydrate metabolism	Other carbohydrate metabolism	K01106 K01107 K01109 K01092	0.25	FALSE	0.25	false	1.0	K01092	1	K01092	571	None
M00165	M55B157_sp018609125	Reductive pentose phosphate cycle (Calvin cycle)	Pathway modules	Energy metabolism	Carbon fixation	K00855 (K01601-K01602) K00927 (K05298,K00150,K00134) (K01623,K01624) (K03841,K02446,K11532,K01086) K00615 (K01623,K01624) (K01100,K11532,K01086) K00615 (K01807,K01808)	0.7272727272727273	FALSE	0.7272727272727273	false	NA	No enzymes unique to module	NA	K00134,K00615,K00927,K01623,K01808,K02446	144,136,143,1552,993,1713	K00134 is present in multiple modules: M00001/M00002/M00003/M00308/M00552/M00165/M00166/M00611/M00612,K02446 is present in multiple modules: M00003/M00165/M00167/M00611/M00612,K01623 is present in multiple modules: M00001/M00003/M00165/M00167/M00611/M00612,K00615 is present in multiple modules: M00004/M00007/M00165/M00167/M00611/M00612,K00927 is present in multiple modules: M00001/M00002/M00003/M…
M00166	M55B157_sp018609125	Reductive pentose phosphate cycle, ribulose-5P => glyceraldehyde-3P	Pathway modules	Energy metabolism	Carbon fixation	K00855 (K01601-K01602) K00927 (K05298,K00150,K00134)	0.5	FALSE	0.5	false	NA	No enzymes unique to module	NA	K00134,K00927	144.143	K00927 is present in multiple modules: M00001/M00002/M00003/M00308/M00552/M00165/M00166/M00611/M00612,K00134 is present in multiple modules: M00001/M00002/M00003/M00308/M00552/M00165/M00166/M00611/M00612
M00167	M55B157_sp018609125	Reductive pentose phosphate cycle, glyceraldehyde-3P => ribulose-5P	Pathway modules	Energy metabolism	Carbon fixation	(K01623,K01624) (K03841,K02446,K11532,K01086) K00615 (K01623,K01624) (K01100,K11532,K01086) K00615 (K01807,K01808)	0.8571428571428571	TRUE	0.8571428571428571	true	NA	No enzymes unique to module	NA	K00615,K01623,K01808,K02446	136,1552,993,1713	K01623 is present in multiple modules: M00001/M00003/M00165/M00167/M00611/M00612,K00615 is present in multiple modules: M00004/M00007/M00165/M00167/M00611/M00612,K01808 is present in multiple modules: M00004/M00007/M00165/M00167/M00611/M00612,K02446 is present in multiple modules: M00003/M00165/M00167/M00611/M00612
M00168	M55B157_sp018609125	CAM (Crassulacean acid metabolism), dark	Pathway modules	Energy metabolism	Carbon fixation	K01595 (K00025,K00026,K00024)	0.5	FALSE	0.5	false	NA	No enzymes unique to module	NA	K00024	335	K00024 is present in multiple modules: M00009/M00011/M00012/M00740/M00168/M00173/M00374/M00620/M00346/M00614
M00169	M55B157_sp018609125	CAM (Crassulacean acid metabolism), light	Pathway modules	Energy metabolism	Carbon fixation	K00029 K01006	0.5	FALSE	0.5	false	NA	No enzymes unique to module	NA	K01006,K01006	720.149	K01006 is present in multiple modules: M00169/M00172/M00171/M00173/M00614
M00172	M55B157_sp018609125	C4-dicarboxylic acid cycle, NADP - malic enzyme type	Pathway modules	Energy metabolism	Carbon fixation	K01595 K00051 K00029 K01006	0.25	FALSE	0.25	false	NA	No enzymes unique to module	NA	K01006,K01006	720.149	K01006 is present in multiple modules: M00169/M00172/M00171/M00173/M00614
M00171	M55B157_sp018609125	C4-dicarboxylic acid cycle, NAD - malic enzyme type	Pathway modules	Energy metabolism	Carbon fixation	K01595 K14454 K14455 (K00025,K00026) K00028 (K00814,K14272) K01006	0.14285714285714285	FALSE	0.14285714285714285	false	NA	No enzymes unique to module	NA	K01006,K01006	720.149	K01006 is present in multiple modules: M00169/M00172/M00171/M00173/M00614
M00173	M55B157_sp018609125	Reductive citrate cycle (Arnon-Buchanan cycle)	Pathway modules	Energy metabolism	Carbon fixation	(K00169+K00170+K00171+K00172,K03737) ((K01007,K01006) K01595,K01959+K01960,K01958) K00024 (K01676,K01679,K01677+K01678) (K00239+K00240-K00241-K00242,K00244+K00245-K00246-K00247,K18556+K18557+K18558+K18559+K18560) (K01902+K01903) (K00174+K00175-K00177-K00176) K00031 (K01681,K01682) (K15230+K15231,K15232+K15233 K15234)	0.7	FALSE	0.7	false	NA	No enzymes unique to module	NA	K00024,K00031,K00239,K00240,K00241,K00242,K01006,K01006,K01676,K01681,K01902,K01903,K01958	335,334,1995,1996,1993,1994,720,1486,1711,555,343,344,706	K01903 is present in multiple modules: M00009/M00011/M00173/M00374/M00620/M00614,K01006 is present in multiple modules: M00169/M00172/M00171/M00173/M00614,K01676 is present in multiple modules: M00009/M00011/M00173/M00613/M00614,K01902 is present in multiple modules: M00009/M00011/M00173/M00374/M00620/M00614,K00239 is present in multiple modules: M00009/M00011/M00173/M00376/M00374/M00149/M00613/M…
M00376	M55B157_sp018609125	3-Hydroxypropionate bi-cycle	Pathway modules	Energy metabolism	Carbon fixation	(K02160+K01961+K01962+K01963) K14468 K14469 K15052 K05606 (K01847,K01848+K01849) (K14471+K14472) (K00239+K00240+K00241) K01679 K08691 K14449 K14470 K09709	0.23076923076923078	FALSE	0.25	false	NA	No enzymes unique to module	NA	K00239,K00240,K00241,K01848,K01849,K02160,K05606	1995,1996,1993,1992,345,406,1321	K00239 is present in multiple modules: M00009/M00011/M00173/M00376/M00374/M00149/M00613/M00614,K05606 is present in multiple modules: M00373/M00741/M00376/M00375/M00613,K01848 is present in multiple modules: M00741/M00376/M00375/M00613,K00240 is present in multiple modules: M00009/M00011/M00173/M00376/M00374/M00149/M00613/M00614,K01849 is present in multiple modules: M00741/M00376/M00375/M00613,K…
M00375	M55B157_sp018609125	Hydroxypropionate-hydroxybutylate cycle	Pathway modules	Energy metabolism	Carbon fixation	(K01964+K15037+K15036) K15017 K15039 K15018 K15019 K15020 K05606 (K01848+K01849) (K15038,K15017) K14465 (K14466,K18861) K14534 K15016 K00626	0.21428571428571427	FALSE	0.21428571428571427	false	NA	No enzymes unique to module	NA	K00626,K00626,K00626,K00626,K00626,K01848,K01849,K05606	1320,1644,1494,402,963,1992,345,1321	K00626 is present in multiple modules: M00373/M00375/M00374/M00088/M00957/M00095/M00849,K01848 is present in multiple modules: M00741/M00376/M00375/M00613,K05606 is present in multiple modules: M00373/M00741/M00376/M00375/M00613,K01849 is present in multiple modules: M00741/M00376/M00375/M00613
M00374	M55B157_sp018609125	Dicarboxylate-hydroxybutyrate cycle	Pathway modules	Energy metabolism	Carbon fixation	(K00169+K00170+K00171+K00172) K01007 K01595 K00024 (K01677+K01678) (K00239+K00240-K00241-K18860) (K01902+K01903) (K15038,K15017) K14465 (K14467,K18861) K14534 K15016 K00626	0.3076923076923077	FALSE	0.3076923076923077	false	NA	No enzymes unique to module	NA	K00024,K00239,K00240,K00241,K00626,K00626,K00626,K00626,K00626,K01902,K01903	335,1995,1996,1993,1320,1644,1494,402,963,343,344	K01903 is present in multiple modules: M00009/M00011/M00173/M00374/M00620/M00614,K01902 is present in multiple modules: M00009/M00011/M00173/M00374/M00620/M00614,K00239 is present in multiple modules: M00009/M00011/M00173/M00376/M00374/M00149/M00613/M00614,K00626 is present in multiple modules: M00373/M00375/M00374/M00088/M00957/M00095/M00849,K00240 is present in multiple modules: M00009/M00011/M…
M00377	M55B157_sp018609125	Reductive acetyl-CoA pathway (Wood-Ljungdahl pathway)	Pathway modules	Energy metabolism	Carbon fixation	K00198 (K05299-K15022,K22015+K25123+K25124) K01938 K01491-K01500 K00297-K25007-K25008 K15023 K14138+K00197+K00194	0.2857142857142857	FALSE	0.2857142857142857	false	NA	No enzymes unique to module	NA	K00297,K01491	236.337	K00297 is present in multiple modules: M00377/M00618,K01491 is present in multiple modules: M00377/M00140/M00618
M00620	M55B157_sp018609125	Incomplete reductive citrate cycle, acetyl-CoA => oxoglutarate	Pathway modules	Energy metabolism	Carbon fixation	(K00169+K00170+K00171+K00172) (K01959+K01960) K00024 (K01677+K01678) (K18209+K18210) (K01902+K01903) (K00174+K00175+K00176+K00177)	0.2857142857142857	FALSE	0.2857142857142857	false	NA	No enzymes unique to module	NA	K00024,K01902,K01903	335,343,344	K01903 is present in multiple modules: M00009/M00011/M00173/M00374/M00620/M00614,K00024 is present in multiple modules: M00009/M00011/M00012/M00740/M00168/M00173/M00374/M00620/M00346/M00614,K01902 is present in multiple modules: M00009/M00011/M00173/M00374/M00620/M00614
M00567	M55B157_sp018609125	Methanogenesis, CO2 => methane	Pathway modules	Energy metabolism	Methane metabolism	(K00200+K00201+K00202+K00203-K11261+(K00205,K11260,K00204)) K00672 K01499 (K00319,K13942) K00320 (K00577+K00578+K00579+K00580+K00581-K00582-K00583+K00584) (K00399+K00401+K00402) (K22480+K22481+K22482,K03388+K03389+K03390,K08264+K08265,K03388+K03389+K03390+K14127+(K14126+K14128,K22516+K00125))	0.125	FALSE	0.1875	false	NA	No enzymes unique to module	NA	K00320,K00320,K00320,K08264	1894,701,1495,984	K08264 is present in multiple modules: M00567/M00357/M00356/M00563,K00320 is present in multiple modules: M00567/M00617
M00357	M55B157_sp018609125	Methanogenesis, acetate => methane	Pathway modules	Energy metabolism	Methane metabolism	((K00925 K00625),K01895) (K00193+K00197+K00194) (K00577+K00578+K00579+K00580+K00581-K00582-K00583+K00584) (K00399+K00401+K00402) (K22480+K22481+K22482,K03388+K03389+K03390,K08264+K08265,K03388+K03389+K03390+K14127+(K14126+K14128,K22516+K00125))	0.2	FALSE	0.3	false	NA	No enzymes unique to module	NA	K01895,K08264	618.984	K01895 is present in multiple modules: M00357/M00617,K08264 is present in multiple modules: M00567/M00357/M00356/M00563
M00356	M55B157_sp018609125	Methanogenesis, methanol => methane	Pathway modules	Energy metabolism	Methane metabolism	K14080+K04480+K14081 K00399+K00401+K00402 (K22480+K22481+K22482,K03388+K03389+K03390,K08264+K08265,K03388+K03389+K03390+K14127+(K14126+K14128,K22516+K00125))	0.0	FALSE	0.16666666666666666	false	NA	No enzymes unique to module	NA	K08264	984	K08264 is present in multiple modules: M00567/M00357/M00356/M00563
M00563	M55B157_sp018609125	Methanogenesis, methylamine/dimethylamine/trimethylamine => methane	Pathway modules	Energy metabolism	Methane metabolism	K14082 ((K16177-K16176),(K16179-K16178),(K14084-K14083)) K00399+K00401+K00402 (K22480+K22481+K22482,K03388+K03389+K03390,K08264+K08265,K03388+K03389+K03390+K14127+(K14126+K14128,K22516+K00125))	0.0	FALSE	0.125	false	NA	No enzymes unique to module	NA	K08264	984	K08264 is present in multiple modules: M00567/M00357/M00356/M00563
M00346	M55B157_sp018609125	Formaldehyde assimilation, serine pathway	Pathway modules	Energy metabolism	Methane metabolism	K00600 K00830 K00018 K11529 K01689 K01595 K00024 K08692+K14067 K08691	0.3333333333333333	FALSE	0.3333333333333333	false	NA	No enzymes unique to module	NA	K00024,K00600,K01689	335,1046,643	K01689 is present in multiple modules: M00001/M00002/M00003/M00346,K00024 is present in multiple modules: M00009/M00011/M00012/M00740/M00168/M00173/M00374/M00620/M00346/M00614,K00600 is present in multiple modules: M00532/M00346/M00140/M00141
M00345	M55B157_sp018609125	Formaldehyde assimilation, ribulose monophosphate pathway	Pathway modules	Energy metabolism	Methane metabolism	(((K08093,K13812) K08094),K13831) (K00850,K16370,K21071) K01624	0.3333333333333333	FALSE	0.3333333333333333	false	NA	No enzymes unique to module	NA	K21071	2129	K21071 is present in multiple modules: M00001/M00345
M00378	M55B157_sp018609125	F420 biosynthesis, archaea	Pathway modules	Energy metabolism	Methane metabolism	K11780+K11781 K14941 K11212 K12234	0.75	TRUE	0.75	true	1.0	K11212,K12234,K14941	1,1,1	K11212,K12234,K14941	1456,1457,1227	None
M00176	M55B157_sp018609125	Assimilatory sulfate reduction, sulfate => H2S	Pathway modules	Energy metabolism	Sulfur metabolism	(((K13811,K00958+K00860,K00955+K00957,K00956+K00957+K00860) K00390),(K13811 K05907)) (K00380+K00381,K00392)	0.0	FALSE	0.3333333333333333	false	NA	No enzymes unique to module	NA	K00955,K00956,K00957	794,794,793	K00956 is present in multiple modules: M00176/M00616,K00957 is present in multiple modules: M00176/M00616,K00955 is present in multiple modules: M00176/M00616
M00144	M55B157_sp018609125	NADH:quinone oxidoreductase, prokaryotes	Pathway modules	Energy metabolism	ATP synthesis	K00330+(K00331+K00332+K00333,K00331+K13378,K13380)+K00334+K00335+K00336+K00337+K00338+K00339+K00340+(K00341+K00342)+K00343	1.0	TRUE	1.0	true	1.0	K00330,K00331,K00332,K00333,K00334,K00335,K00336,K00337,K00338,K00339,K00340,K00341,K00342,K00343	1,1,1,1,1,1,1,1,2,1,1,1,1,1	K00330,K00331,K00332,K00333,K00334,K00335,K00336,K00337,K00338,K00338,K00339,K00340,K00341,K00342,K00343	821,822,823,824,825,826,827,828,829,842,830,831,832,833,834	None
M00149	M55B157_sp018609125	Succinate dehydrogenase, prokaryotes	Pathway modules	Energy metabolism	ATP synthesis	K00241+(K00242,K18859,K18860)+K00239+K00240	1.0	TRUE	1.0	true	NA	No enzymes unique to module	NA	K00239,K00240,K00241,K00242	1995,1996,1993,1994	K00241 is present in multiple modules: M00009/M00011/M00173/M00376/M00374/M00149/M00613/M00614,K00242 is present in multiple modules: M00009/M00011/M00173/M00149/M00613/M00614,K00239 is present in multiple modules: M00009/M00011/M00173/M00376/M00374/M00149/M00613/M00614,K00240 is present in multiple modules: M00009/M00011/M00173/M00376/M00374/M00149/M00613/M00614
M00151	M55B157_sp018609125	Cytochrome bc1 complex respiratory unit	Pathway modules	Energy metabolism	ATP synthesis	((K00412+K00413,K00410)+K00411),K03886+K03887+K03888,K03890+K03891+K03889	1.0	TRUE	1.0	true	1.0	K03889,K03890,K03891	1,1,1	K03889,K03890,K03891	1267,1266,1265	None
M00154	M55B157_sp018609125	Cytochrome c oxidase	Pathway modules	Energy metabolism	ATP synthesis	(K02257+K02262+K02256+K02261+K02263+K02264+K02265+K02266+K02267+K02268+K02270-K02271+K02272-K02273+K02258+K02259+K02260)	0.0	FALSE	0.13333333333333333	false	1.0	K02257,K02259	1.1	K02257,K02259	135.108	None
M00155	M55B157_sp018609125	Cytochrome c oxidase, prokaryotes	Pathway modules	Energy metabolism	ATP synthesis	K02275+(K02274+K02276,K15408)-K02277	1.0	TRUE	1.0	true	1.0	K02274,K02275,K02276	1,1,1	K02274,K02275,K02276	1263,1262,1268	None
M00153	M55B157_sp018609125	Cytochrome bd ubiquinol oxidase	Pathway modules	Energy metabolism	ATP synthesis	K00425+K00426+(K00424,K22501)	0.0	FALSE	0.6666666666666666	false	1.0	K00425,K00426	1.1	K00425,K00426	1703.17	None
M00157	M55B157_sp018609125	F-type ATPase, prokaryotes and chloroplasts	Pathway modules	Energy metabolism	ATP synthesis	K02111+K02112+K02113+K02114+K02115+K02108+K02109+K02110	1.0	TRUE	1.0	true	1.0	K02108,K02109,K02110,K02111,K02112,K02113,K02114,K02115	1,1,1,1,1,1,1,1	K02108,K02109,K02110,K02111,K02112,K02113,K02114,K02115	1050,1052,1051,1054,1056,1053,1057,1055	None
M00082	M55B157_sp018609125	Fatty acid biosynthesis, initiation	Pathway modules	Lipid metabolism	Fatty acid metabolism	(K11262,(K02160+K01961,K11263)+(K01962+K01963,K18472)) (K00665,K00667+K00668,K11533,(K00645 (K00648,K18473)))	1.0	TRUE	1.0	true	1.0	K00648	1	K00645,K00648,K02160,K11263,K18472	1436,1435,406,956,1432	K18472 is present in multiple modules: M00741/M00082,K02160 is present in multiple modules: M00376/M00082/M00613,K00645 is present in multiple modules: M00082/M00873/M00874,K11263 is present in multiple modules: M00741/M00082
M00083	M55B157_sp018609125	Fatty acid biosynthesis, elongation	Pathway modules	Lipid metabolism	Fatty acid metabolism	K00665,(K00667 K00668),K11533,((K00647,K09458) K00059 (K02372,K01716,K16363) (K00208,K02371,K10780,K00209))	0.0	FALSE	0.5	false	NA	No enzymes unique to module	NA	K00059,K00059,K00059,K00059,K00059,K09458	1492,1102,1069,942,1130,1433	K00059 is present in multiple modules: M00083/M00874/M00572,K09458 is present in multiple modules: M00083/M00873/M00874/M00572
M00873	M55B157_sp018609125	Fatty acid biosynthesis in mitochondria, animals	Pathway modules	Lipid metabolism	Fatty acid metabolism	K18660 K03955+K00645 K09458 K11539+K13370 K22540 K07512	0.16666666666666666	FALSE	0.25	false	NA	No enzymes unique to module	NA	K00645,K09458	1436.14	K00645 is present in multiple modules: M00082/M00873/M00874,K09458 is present in multiple modules: M00083/M00873/M00874/M00572
M00874	M55B157_sp018609125	Fatty acid biosynthesis in mitochondria, fungi	Pathway modules	Lipid metabolism	Fatty acid metabolism	K11262 K03955+K00645 K09458 K00059 K22541 K07512	0.3333333333333333	FALSE	0.4166666666666667	false	NA	No enzymes unique to module	NA	K00059,K00059,K00059,K00059,K00059,K00645,K09458	1492,1102,1069,942,1130,1436,1433	K00645 is present in multiple modules: M00082/M00873/M00874,K00059 is present in multiple modules: M00083/M00874/M00572,K09458 is present in multiple modules: M00083/M00873/M00874/M00572
M00086	M55B157_sp018609125	beta-Oxidation, acyl-CoA synthesis	Pathway modules	Lipid metabolism	Fatty acid metabolism	K01897,K15013	1.0	TRUE	1.0	true	1.0	K01897	2	K01897,K01897	2121.53	None
M00087	M55B157_sp018609125	beta-Oxidation	Pathway modules	Lipid metabolism	Fatty acid metabolism	(K00232,K00249,K00255,K06445,K09479) (((K01692,K07511,K13767) (K00022,K07516)),K01825,K01782,K07514,K07515,K10527) (K00632,K07508,K07509,K07513)	1.0	TRUE	1.0	true	1.0	K00632	1	K00249,K00249,K00249,K00249,K00249,K00249,K00249,K00632,K01692,K01692,K01782	1911,1242,61,1490,19,936,1491,1494,1350,40,1643	K00249 is present in multiple modules: M00087/M00036,K01782 is present in multiple modules: M00087/M00957,K01692 is present in multiple modules: M00087/M00957/M00878
M00101	M55B157_sp018609125	Cholesterol biosynthesis, squalene 2,3-epoxide => cholesterol	Pathway modules	Lipid metabolism	Sterol biosynthesis	K01852 K05917 (K00222,K19532) K07750 K07748 K13373 K09828 K01824 K00227 K00213	0.1	FALSE	0.1	false	NA	No enzymes unique to module	NA	K09828	1629	K09828 is present in multiple modules: M00101/M00917
M00917	M55B157_sp018609125	Phytosterol biosynthesis, squalene 2,3-epoxide => campesterol/sitosterol	Pathway modules	Lipid metabolism	Sterol biosynthesis	K01853 K00559 K14423 K23558 -- K08246 K05917 K00222 K01824 K08242 K14424 K00227 K00213 K09828	0.07142857142857142	FALSE	0.07142857142857142	false	NA	No enzymes unique to module	NA	K09828	1629	K09828 is present in multiple modules: M00101/M00917,'--' steps are assumed incomplete
M00104	M55B157_sp018609125	Bile acid biosynthesis, cholesterol => cholate/chenodeoxycholate	Pathway modules	Lipid metabolism	Sterol biosynthesis	K00489 K12408 K07431 K00251 K00037 K00488 K08748 K01796 K10214 K12405 K08764 K11992	0.08333333333333333	FALSE	0.08333333333333333	false	1.0	K01796	1	K01796	940	None
M00088	M55B157_sp018609125	Ketone body biosynthesis, acetyl-CoA => acetoacetate/3-hydroxybutyrate/acetone	Pathway modules	Lipid metabolism	Lipid metabolism	K00626 K01641 K01640 K00019 K01574	0.6	FALSE	0.6	false	1.0	K01574	2	K00626,K00626,K00626,K00626,K00626,K01574,K01574,K01640,K01640	1320,1644,1494,402,963,400,1497,957,74	K00626 is present in multiple modules: M00373/M00375/M00374/M00088/M00957/M00095/M00849,K01640 is present in multiple modules: M00088/M00036
M00089	M55B157_sp018609125	Triacylglycerol biosynthesis	Pathway modules	Lipid metabolism	Lipid metabolism	(K00629,K13506,K13507,K00630,K13508) (K00655,K13509,K13523,K19007,K13513,K13517,K13519,K14674,K22831) (K01080,K15728,K18693) (K11155,K11160,K14456,K22848,K22849)	0.25	FALSE	0.25	false	1.0	K00655	4	K00655,K00655,K00655,K00655	2127,2061,320,1077	None
M00098	M55B157_sp018609125	Acylglycerol degradation	Pathway modules	Lipid metabolism	Lipid metabolism	(K01046,K12298,K16816,K13534,K14073,K14074,K14075,K14076,K22283,K14452,K22284,K14674,K14675,K17900) (K01054,K25824)	0.5	FALSE	0.5	false	1.0	K01046	1	K01046	346	None
M00093	M55B157_sp018609125	Phosphatidylethanolamine (PE) biosynthesis, PA => PS => PE	Pathway modules	Lipid metabolism	Lipid metabolism	K00981 (K00998,K17103) K01613	0.3333333333333333	FALSE	0.3333333333333333	false	1.0	K00981	1	K00981	1883	None
M00048	M55B157_sp018609125	De novo purine biosynthesis, PRPP + glutamine => IMP	Pathway modules	Nucleotide metabolism	Purine metabolism	K00764 (K01945,K11787,K11788,K13713) (K00601,K11175,K08289,K11787,K01492) (K01952,(K23269+K23264+K23265),(K23270+K23265)) (K01933,K11787,K11788 (K01587,K11808,K01589 K01588)) (K01923,K01587,K13713) K01756 (K00602,(K01492,K06863 K11176))	1.0	TRUE	1.0	true	1.0	K00602,K00764,K01588,K01589,K01923,K01933,K01945,K11175,K23264,K23265,K23269	1,1,1,1,1,1,1,1,1,1,1	K00602,K00764,K01588,K01589,K01756,K01923,K01933,K01945,K11175,K23264,K23265,K23269	339,1509,1731,1732,997,998,1510,996,340,311,312,314	K01756 is present in multiple modules: M00048/M00049
M00049	M55B157_sp018609125	Adenine ribonucleotide biosynthesis, IMP => ADP,ATP	Pathway modules	Nucleotide metabolism	Purine metabolism	K01939 K01756 (K00939,K18532,K18533,K00944) K00940	1.0	TRUE	1.0	true	1.0	K00939,K01939	1.1	K00939,K00940,K01756,K01939	1804,1383,997,2156	K01756 is present in multiple modules: M00048/M00049,K00940 is present in multiple modules: M00049/M00050/M00053/M00052/M00938
M00050	M55B157_sp018609125	Guanine ribonucleotide biosynthesis, IMP => GDP,GTP	Pathway modules	Nucleotide metabolism	Purine metabolism	K00088 K01951 K00942 (K00940,K18533)	1.0	TRUE	1.0	true	1.0	K00088,K00942,K01951	1,1,1	K00088,K00940,K00942,K01951	360,1383,771,351	K00940 is present in multiple modules: M00049/M00050/M00053/M00052/M00938
M00053	M55B157_sp018609125	Deoxyribonucleotide biosynthesis, ADP/GDP/CDP/UDP => dATP/dGTP/dCTP/dUTP	Pathway modules	Nucleotide metabolism	Purine metabolism	(K00525+K00526,K10807+K10808) (K00940,K18533)	0.5	FALSE	0.75	true	NA	No enzymes unique to module	NA	K00525,K00940	1687.14	K00525 is present in multiple modules: M00053/M00938,K00940 is present in multiple modules: M00049/M00050/M00053/M00052/M00938
M00958	M55B157_sp018609125	Adenine ribonucleotide degradation, AMP => Urate	Pathway modules	Nucleotide metabolism	Purine metabolism	((K01490 (K01081,K19970,K03787,K18550)),((K01081,K19970,K11751,K03787,K02566,K08693) (K01488,K19572,K05810))) (K03783,K03784,K09913,K05810) (K00106,K00087+K13479+K13480,K13481+K13482,K11177+K11178+K13483)	0.3333333333333333	FALSE	0.5	false	1.0	K01488	1	K01488,K03783,K05810	1746,1741,435	K05810 is present in multiple modules: M00958/M00959/M00034,K03783 is present in multiple modules: M00958/M00959
M00959	M55B157_sp018609125	Guanine ribonucleotide degradation, GMP => Urate	Pathway modules	Nucleotide metabolism	Purine metabolism	(K01081,K19970,K11751,K03787,K02566,K08693,K20881) (K03783,K03784,K09913,K05810) K01487 (K00106,K00087+K13479+K13480,K13481+K13482,K11177+K11178+K13483)	0.5	FALSE	0.5	false	1.0	K01487	1	K01487,K03783,K05810	918,1741,435	K05810 is present in multiple modules: M00958/M00959/M00034,K03783 is present in multiple modules: M00958/M00959
M00546	M55B157_sp018609125	Purine degradation, xanthine => urea	Pathway modules	Nucleotide metabolism	Purine metabolism	(K00106,K00087+K13479+K13480,K13481+K13482,K11177+K11178+K13483) (K00365,K16838,K16839,K22879) (K13484,K07127 (K13485,K16838,K16840)) (K01466,K16842) K01477	0.2	FALSE	0.2	false	1.0	K16842	1	K16842	1852	None
M00051	M55B157_sp018609125	De novo pyrimidine biosynthesis, glutamine (+ PRPP) => UMP	Pathway modules	Nucleotide metabolism	Pyrimidine metabolism	(K11540,(K11541 K01465),((K01954,K01955+K01956) (K00609+K00610,K00608) K01465)) (K00226,K00254,K17828) (K13421,K00762 K01591)	0.6666666666666666	FALSE	0.9166666666666666	true	1.0	K00609,K00762,K01465,K01591,K01955,K01956,K17828	1,1,1,1,1,1,1	K00609,K00762,K01465,K01591,K01955,K01956,K17828	763,1547,764,770,767,766,769	None
M00052	M55B157_sp018609125	Pyrimidine ribonucleotide biosynthesis, UMP => UDP/UTP,CDP/CTP	Pathway modules	Nucleotide metabolism	Pyrimidine metabolism	(K13800,K13809,K09903) (K00940,K18533) K01937	1.0	TRUE	1.0	true	1.0	K01937,K09903	1.1	K00940,K01937,K09903	1383,2033,1885	K00940 is present in multiple modules: M00049/M00050/M00053/M00052/M00938
M00938	M55B157_sp018609125	Pyrimidine deoxyribonucleotide biosynthesis, UDP => dTTP	Pathway modules	Nucleotide metabolism	Pyrimidine metabolism	(K00525+K00526,K10807+K10808) (K00940,K18533) K01520 (K00560,K13998,K03465) K00943	0.8	TRUE	0.9	true	1.0	K00943,K01520,K03465	1,1,1	K00525,K00940,K00943,K01520,K03465	1687,1383,1832,565,226	K00525 is present in multiple modules: M00053/M00938,K00940 is present in multiple modules: M00049/M00050/M00053/M00052/M00938
M00046	M55B157_sp018609125	Pyrimidine degradation, uracil => beta-alanine, thymine => 3-aminoisobutanoate	Pathway modules	Nucleotide metabolism	Pyrimidine metabolism	(K00207,K17722+K17723) K01464 (K01431,K06016)	0.3333333333333333	FALSE	0.3333333333333333	false	1.0	K01431,K06016	1.1	K01431,K06016	1893.16	None
M00939	M55B157_sp018609125	Pyrimidine degradation, uracil => 3-hydroxypropanoate	Pathway modules	Nucleotide metabolism	Pyrimidine metabolism	K09018+K09024 K09020 K09021 K09023 (K09019,K16066)	0.0	FALSE	0.1	false	1.0	K09018	1	K09018	78	None
M00020	M55B157_sp018609125	Serine biosynthesis, glycerate-3P => serine	Pathway modules	Amino acid metabolism	Serine and threonine metabolism	K00058 K00831 (K01079,K02203,K22305,K25528)	1.0	TRUE	1.0	true	1.0	K00058,K01079	1.1	K00058,K00831,K01079	1327,1182,1105	K00831 is present in multiple modules: M00020/M00124
M00018	M55B157_sp018609125	Threonine biosynthesis, aspartate => homoserine => threonine	Pathway modules	Amino acid metabolism	Serine and threonine metabolism	(K00928,K12524,K12525,K12526) K00133 (K00003,K12524,K12525) (K00872,K02204,K02203) K01733	1.0	TRUE	1.0	true	1.0	K00872,K01733	1.1	K00003,K00133,K00872,K00928,K01733	1038,594,1040,593,1039	K00133 is present in multiple modules: M00018/M00033/M00017/M00016/M00525/M00526/M00527,K00928 is present in multiple modules: M00018/M00033/M00017/M00016/M00525/M00526/M00527,K00003 is present in multiple modules: M00018/M00017
M00621	M55B157_sp018609125	Glycine cleavage system	Pathway modules	Amino acid metabolism	Serine and threonine metabolism	(K00281,K00282+K00283) K00605 K00382	1.0	TRUE	1.0	true	NA	No enzymes unique to module	NA	K00281,K00382,K00605	1121,1240,1243	K00382 is present in multiple modules: M00307/M00009/M00011/M00532/M00621/M00036/M00032,K00605 is present in multiple modules: M00532/M00621,K00281 is present in multiple modules: M00532/M00621
M00033	M55B157_sp018609125	Ectoine biosynthesis, aspartate => ectoine	Pathway modules	Amino acid metabolism	Serine and threonine metabolism	K00928 K00133 K00836 K06718 K06720	0.4	FALSE	0.4	false	NA	No enzymes unique to module	NA	K00133,K00928	594.593	K00133 is present in multiple modules: M00018/M00033/M00017/M00016/M00525/M00526/M00527,K00928 is present in multiple modules: M00018/M00033/M00017/M00016/M00525/M00526/M00527
M00338	M55B157_sp018609125	Cysteine biosynthesis, homocysteine + serine => cysteine	Pathway modules	Amino acid metabolism	Cysteine and methionine metabolism	(K01697,K10150) K01758	0.5	FALSE	0.5	false	NA	No enzymes unique to module	NA	K01697	1765	K01697 is present in multiple modules: M00338/M00035
M00609	M55B157_sp018609125	Cysteine biosynthesis, methionine => cysteine	Pathway modules	Amino acid metabolism	Cysteine and methionine metabolism	K00789 K17462 K01243 K07173 K17216 K17217	0.16666666666666666	FALSE	0.16666666666666666	false	NA	No enzymes unique to module	NA	K00789	774	K00789 is present in multiple modules: M00609/M00034/M00035/M00368/M00953
M00017	M55B157_sp018609125	Methionine biosynthesis, aspartate => homoserine => methionine	Pathway modules	Amino acid metabolism	Cysteine and methionine metabolism	(K00928,K12524,K12525) K00133 (K00003,K12524,K12525) (K00651,K00641) K01739 (K01760,K14155) (K00548,K24042,K00549)	1.0	TRUE	1.0	true	1.0	K00548,K00641,K01739,K14155	2,1,1,1	K00003,K00133,K00548,K00548,K00641,K00928,K01739,K14155	1038,594,694,1686,1921,593,1762,712	K00133 is present in multiple modules: M00018/M00033/M00017/M00016/M00525/M00526/M00527,K00928 is present in multiple modules: M00018/M00033/M00017/M00016/M00525/M00526/M00527,K00003 is present in multiple modules: M00018/M00017
M00034	M55B157_sp018609125	Methionine salvage pathway	Pathway modules	Amino acid metabolism	Cysteine and methionine metabolism	K00789 K01611 K00797 ((K01243,K01244) K00899,(K00772,K05810)) K08963 (K16054,K08964 (K09880,K08965 K08966)) K08967 (K00815,K08969,K23977,K00832,K00838)	0.25	FALSE	0.25	false	NA	No enzymes unique to module	NA	K00789,K05810	774.435	K05810 is present in multiple modules: M00958/M00959/M00034,K00789 is present in multiple modules: M00609/M00034/M00035/M00368/M00953
M00035	M55B157_sp018609125	Methionine degradation	Pathway modules	Amino acid metabolism	Cysteine and methionine metabolism	K00789 (K00552,K00558,K17398,K17399) K01251 (K01697,K10150)	0.75	TRUE	0.75	true	1.0	K01251	1	K00789,K01251,K01697	774,1444,1765	K01697 is present in multiple modules: M00338/M00035,K00789 is present in multiple modules: M00609/M00034/M00035/M00368/M00953
M00368	M55B157_sp018609125	Ethylene biosynthesis, methionine => ethylene	Pathway modules	Amino acid metabolism	Cysteine and methionine metabolism	K00789 (K01762,K20772) K05933	0.3333333333333333	FALSE	0.3333333333333333	false	NA	No enzymes unique to module	NA	K00789	774	K00789 is present in multiple modules: M00609/M00034/M00035/M00368/M00953
M00019	M55B157_sp018609125	Valine/isoleucine biosynthesis, pyruvate => valine / 2-oxobutanoate => isoleucine	Pathway modules	Amino acid metabolism	Branched-chain amino acid metabolism	K01652+(K01653,K11258) K00053 K01687 K00826	1.0	TRUE	1.0	true	NA	No enzymes unique to module	NA	K00053,K00826,K01652,K01653,K01687	1330,1324,1332,1331,1333	K01687 is present in multiple modules: M00019/M00570,K00826 is present in multiple modules: M00019/M00570/M00036/M00119,K01652 is present in multiple modules: M00019/M00570,K00053 is present in multiple modules: M00019/M00570,K01653 is present in multiple modules: M00019/M00570
M00535	M55B157_sp018609125	Isoleucine biosynthesis, pyruvate => 2-oxobutanoate	Pathway modules	Amino acid metabolism	Branched-chain amino acid metabolism	K09011 K01703+K01704 K00052	0.6666666666666666	FALSE	0.6666666666666666	false	NA	No enzymes unique to module	NA	K00052,K01703,K01704	1325,1230,1229	K01703 is present in multiple modules: M00535/M00432,K01704 is present in multiple modules: M00535/M00432,K00052 is present in multiple modules: M00535/M00432
M00570	M55B157_sp018609125	Isoleucine biosynthesis, threonine => 2-oxobutanoate => isoleucine	Pathway modules	Amino acid metabolism	Branched-chain amino acid metabolism	(K17989,K01754) K01652+(K01653,K11258) K00053 K01687 K00826	1.0	TRUE	1.0	true	1.0	K01754	1	K00053,K00826,K01652,K01653,K01687,K01754	1330,1324,1332,1331,1333,1753	K01687 is present in multiple modules: M00019/M00570,K00826 is present in multiple modules: M00019/M00570/M00036/M00119,K01652 is present in multiple modules: M00019/M00570,K00053 is present in multiple modules: M00019/M00570,K01653 is present in multiple modules: M00019/M00570
M00432	M55B157_sp018609125	Leucine biosynthesis, 2-oxoisovalerate => 2-oxoisocaproate	Pathway modules	Amino acid metabolism	Branched-chain amino acid metabolism	K01649 (K01702,K01703+K01704) K00052	1.0	TRUE	1.0	true	1.0	K01649	2	K00052,K01649,K01649,K01703,K01704	1325,1326,2027,1230,1229	K01703 is present in multiple modules: M00535/M00432,K01704 is present in multiple modules: M00535/M00432,K00052 is present in multiple modules: M00535/M00432
M00036	M55B157_sp018609125	Leucine degradation, leucine => acetoacetate + acetyl-CoA	Pathway modules	Amino acid metabolism	Branched-chain amino acid metabolism	K00826 ((K00166+K00167,K11381)+K09699+K00382) (K00253,K00249) (K01968+K01969) (K05607,K13766) K01640	0.8333333333333334	TRUE	0.9166666666666666	true	1.0	K00166,K00167,K01969,K09699,K13766	1,1,1,1,1	K00166,K00167,K00249,K00249,K00249,K00249,K00249,K00249,K00249,K00382,K00826,K01640,K01640,K01969,K09699,K13766	540,541,1911,1242,61,1490,19,936,1491,1240,1324,957,74,955,542,518	K00382 is present in multiple modules: M00307/M00009/M00011/M00532/M00621/M00036/M00032,K01640 is present in multiple modules: M00088/M00036,K00826 is present in multiple modules: M00019/M00570/M00036/M00119,K00249 is present in multiple modules: M00087/M00036
M00016	M55B157_sp018609125	Lysine biosynthesis, succinyl-DAP pathway, aspartate => lysine	Pathway modules	Amino acid metabolism	Lysine metabolism	(K00928,K12524,K12525,K12526) K00133 K01714 K00215 K00674 (K00821,K14267) K01439 K01778 (K01586,K12526)	1.0	TRUE	1.0	true	1.0	K00674,K01439,K14267	1,1,1	K00133,K00215,K00674,K00821,K00928,K01439,K01586,K01714,K01778,K14267	594,871,6,800,593,702,1037,227,1750,992	K00133 is present in multiple modules: M00018/M00033/M00017/M00016/M00525/M00526/M00527,K00215 is present in multiple modules: M00016/M00525/M00526/M00527,K00821 is present in multiple modules: M00016/M00028/M00845,K00928 is present in multiple modules: M00018/M00033/M00017/M00016/M00525/M00526/M00527,K01714 is present in multiple modules: M00016/M00525/M00526/M00527,K01778 is present in multiple…
M00525	M55B157_sp018609125	Lysine biosynthesis, acetyl-DAP pathway, aspartate => lysine	Pathway modules	Amino acid metabolism	Lysine metabolism	K00928 K00133 K01714 K00215 K05822 K00841 K05823 K01778 K01586	0.6666666666666666	FALSE	0.6666666666666666	false	NA	No enzymes unique to module	NA	K00133,K00215,K00928,K01586,K01714,K01778	594,871,593,1037,227,1750	K00133 is present in multiple modules: M00018/M00033/M00017/M00016/M00525/M00526/M00527,K00215 is present in multiple modules: M00016/M00525/M00526/M00527,K01714 is present in multiple modules: M00016/M00525/M00526/M00527,K00928 is present in multiple modules: M00018/M00033/M00017/M00016/M00525/M00526/M00527,K01778 is present in multiple modules: M00016/M00525/M00527,K01586 is present in multiple…
M00526	M55B157_sp018609125	Lysine biosynthesis, DAP dehydrogenase pathway, aspartate => lysine	Pathway modules	Amino acid metabolism	Lysine metabolism	(K00928,K12524,K12525,K12526) K00133 K01714 K00215 K03340 (K01586,K12526)	0.8333333333333334	TRUE	0.8333333333333334	true	NA	No enzymes unique to module	NA	K00133,K00215,K00928,K01586,K01714	594,871,593,1037,227	K00133 is present in multiple modules: M00018/M00033/M00017/M00016/M00525/M00526/M00527,K00215 is present in multiple modules: M00016/M00525/M00526/M00527,K01714 is present in multiple modules: M00016/M00525/M00526/M00527,K00928 is present in multiple modules: M00018/M00033/M00017/M00016/M00525/M00526/M00527,K01586 is present in multiple modules: M00016/M00525/M00526/M00527
M00527	M55B157_sp018609125	Lysine biosynthesis, DAP aminotransferase pathway, aspartate => lysine	Pathway modules	Amino acid metabolism	Lysine metabolism	(K00928,K12524,K12525,K12526) K00133 K01714 K00215 K10206 K01778 (K01586,K12526)	0.8571428571428571	TRUE	0.8571428571428571	true	NA	No enzymes unique to module	NA	K00133,K00215,K00928,K01586,K01714,K01778	594,871,593,1037,227,1750	K00133 is present in multiple modules: M00018/M00033/M00017/M00016/M00525/M00526/M00527,K00215 is present in multiple modules: M00016/M00525/M00526/M00527,K01714 is present in multiple modules: M00016/M00525/M00526/M00527,K00928 is present in multiple modules: M00018/M00033/M00017/M00016/M00525/M00526/M00527,K01778 is present in multiple modules: M00016/M00525/M00527,K01586 is present in multiple…
M00030	M55B157_sp018609125	Lysine biosynthesis, AAA pathway, 2-oxoglutarate => 2-aminoadipate => lysine	Pathway modules	Amino acid metabolism	Lysine metabolism	K01655 K17450 K01705 K05824 K00838 K00143 (K00293,K24034) K00290	0.125	FALSE	0.125	false	1.0	K00290	1	K00290	969	None
M00032	M55B157_sp018609125	Lysine degradation, lysine => saccharopine => acetoacetyl-CoA	Pathway modules	Amino acid metabolism	Lysine metabolism	K14157 K14085 K00825 (K15791+K00658+K00382) K00252 (K07514,(K07515,K07511) K00022)	0.16666666666666666	FALSE	0.2222222222222222	false	NA	No enzymes unique to module	NA	K00252,K00382	1879.12	K00382 is present in multiple modules: M00307/M00009/M00011/M00532/M00621/M00036/M00032,K00252 is present in multiple modules: M00032/M00957
M00956	M55B157_sp018609125	Lysine degradation, bacteria, L-lysine => succinate	Pathway modules	Amino acid metabolism	Lysine metabolism	K01582 K09251 K00137 K07250 K00135 K15737 K15736	0.2857142857142857	FALSE	0.2857142857142857	false	NA	No enzymes unique to module	NA	K00135,K00135,K07250	332,357,1569	K00135 is present in multiple modules: M00956/M00957/M00027,K07250 is present in multiple modules: M00956/M00957/M00027
M00957	M55B157_sp018609125	Lysine degradation, bacteria, L-lysine => glutarate => succinate/acetyl-CoA	Pathway modules	Amino acid metabolism	Lysine metabolism	K00468 K01506 (K14268,K07250) K00135 ((K15737 K15736),(K01041 K00252 (K01692,K01825,K01782) (K01825,K01782) K00626))	0.4	FALSE	0.6666666666666666	false	NA	No enzymes unique to module	NA	K00135,K00135,K00252,K00626,K00626,K00626,K00626,K00626,K01692,K01692,K01782,K07250	332,357,1879,1320,1644,1494,402,963,1350,40,1643,1569	K07250 is present in multiple modules: M00956/M00957/M00027,K00626 is present in multiple modules: M00373/M00375/M00374/M00088/M00957/M00095/M00849,K01782 is present in multiple modules: M00087/M00957,K00135 is present in multiple modules: M00956/M00957/M00027,K01692 is present in multiple modules: M00087/M00957/M00878,K00252 is present in multiple modules: M00032/M00957
M00028	M55B157_sp018609125	Ornithine biosynthesis, glutamate => ornithine	Pathway modules	Amino acid metabolism	Arginine and proline metabolism	(K00618,K00619,K14681,K14682,K00620,K22477,K22478) ((K00930,K22478) K00145,K12659) (K00818,K00821) (K01438,K14677,K00620)	1.0	TRUE	1.0	true	1.0	K00619,K00620,K00930	1,1,1	K00145,K00619,K00620,K00821,K00930,K01438	797,1977,798,800,799,38	K00821 is present in multiple modules: M00016/M00028/M00845,K01438 is present in multiple modules: M00028/M00845,K00145 is present in multiple modules: M00028/M00845
M00844	M55B157_sp018609125	Arginine biosynthesis, ornithine => arginine	Pathway modules	Amino acid metabolism	Arginine and proline metabolism	K00611 K01940 (K01755,K14681)	1.0	TRUE	1.0	true	NA	No enzymes unique to module	NA	K00611,K01755,K01940	210,802,48	K00611 is present in multiple modules: M00844/M00029,K01940 is present in multiple modules: M00844/M00845/M00029,K01755 is present in multiple modules: M00844/M00845/M00029
M00845	M55B157_sp018609125	Arginine biosynthesis, glutamate => acetylcitrulline => arginine	Pathway modules	Amino acid metabolism	Arginine and proline metabolism	K22478 K00145 K00821 K09065 K01438 K01940 K01755	0.7142857142857143	FALSE	0.7142857142857143	false	NA	No enzymes unique to module	NA	K00145,K00821,K01438,K01755,K01940	797,800,38,802,48	K01940 is present in multiple modules: M00844/M00845/M00029,K00821 is present in multiple modules: M00016/M00028/M00845,K01438 is present in multiple modules: M00028/M00845,K00145 is present in multiple modules: M00028/M00845,K01755 is present in multiple modules: M00844/M00845/M00029
M00029	M55B157_sp018609125	Urea cycle	Pathway modules	Amino acid metabolism	Arginine and proline metabolism	K01948 K00611 K01940 (K01755,K14681) K01476	0.6	FALSE	0.6	false	NA	No enzymes unique to module	NA	K00611,K01755,K01940	210,802,48	K00611 is present in multiple modules: M00844/M00029,K01940 is present in multiple modules: M00844/M00845/M00029,K01755 is present in multiple modules: M00844/M00845/M00029
M00015	M55B157_sp018609125	Proline biosynthesis, glutamate => proline	Pathway modules	Amino acid metabolism	Arginine and proline metabolism	((K00931 K00147),K12657) K00286	1.0	TRUE	1.0	true	1.0	K00147,K00931	1.1	K00147,K00286,K00931	1369,1073,1370	K00286 is present in multiple modules: M00015/M00972
M00970	M55B157_sp018609125	Proline degradation, proline => glutamate	Pathway modules	Amino acid metabolism	Arginine and proline metabolism	((K00318 K00294),K13821)	1.0	TRUE	1.0	true	1.0	K13821	1	K13821	1169	None
M00972	M55B157_sp018609125	Proline metabolism	Pathway modules	Amino acid metabolism	Arginine and proline metabolism	K00819 K00286 K00318	0.3333333333333333	FALSE	0.3333333333333333	false	NA	No enzymes unique to module	NA	K00286	1073	K00286 is present in multiple modules: M00015/M00972
M00133	M55B157_sp018609125	Polyamine biosynthesis, arginine => agmatine => putrescine => spermidine	Pathway modules	Amino acid metabolism	Polyamine biosynthesis	(K01583,K01584,K01585,K02626) K01480 K01611 K00797	0.25	FALSE	0.25	false	1.0	K01585	1	K01585	947	None
M00135	M55B157_sp018609125	GABA biosynthesis, eukaryotes, putrescine => GABA	Pathway modules	Amino acid metabolism	Polyamine biosynthesis	K00657 K00274 (K00128,K14085,K00149) --	0.5	FALSE	0.5	false	1.0	K00657	1	K00128,K00657	1744.15	'--' steps are assumed incomplete,K00128 is present in multiple modules: M00135/M00913
M00136	M55B157_sp018609125	GABA biosynthesis, prokaryotes, putrescine => GABA	Pathway modules	Amino acid metabolism	Polyamine biosynthesis	K09470 K09471 K09472 K09473	0.25	FALSE	0.25	false	1.0	K09471	2	K09471,K09471	968.188	None
M00026	M55B157_sp018609125	Histidine biosynthesis, PRPP => histidine	Pathway modules	Amino acid metabolism	Histidine metabolism	(K00765-K02502) (K01523 K01496,K11755,K14152) (K01814,K24017) (K02501+K02500,K01663) ((K01693 K00817 (K04486,K05602,K18649)),(K01089 K00817)) (K00013,K14152)	0.8333333333333334	TRUE	0.8888888888888888	true	1.0	K00013,K00765,K00817,K01496,K01523,K01693,K02500,K02501	1,1,1,1,1,1,1,1	K00013,K00765,K00817,K01496,K01523,K01693,K02500,K02501,K24017	422,785,421,415,784,420,416,418,417	K24017 is present in multiple modules: M00026/M00023
M00045	M55B157_sp018609125	Histidine degradation, histidine => N-formiminoglutamate => glutamate	Pathway modules	Amino acid metabolism	Histidine metabolism	K01745 K01712 K01468 (K01479,K00603,K13990,(K05603 K01458))	0.75	TRUE	0.8	true	1.0	K01468,K01712,K01745,K05603	1,1,1,1	K01468,K01712,K01745,K05603	1647,1650,1651,1648	None
M00022	M55B157_sp018609125	Shikimate pathway, phosphoenolpyruvate + erythrose-4P => chorismate	Pathway modules	Amino acid metabolism	Aromatic amino acid metabolism	(K01626,K03856,K13853) (((K01735,K13829) ((K03785,K03786) K00014,K13832)),K13830) ((K00891,K13829) (K00800,K24018),K13830) K01736	1.0	TRUE	1.0	true	1.0	K00014,K00800,K00891,K01626,K01735,K01736,K03786	1,1,1,1,1,1,1	K00014,K00800,K00891,K01626,K01735,K01736,K03786	179,1592,176,2130,175,177,174	None
M00023	M55B157_sp018609125	Tryptophan biosynthesis, chorismate => tryptophan	Pathway modules	Amino acid metabolism	Aromatic amino acid metabolism	(((K01657+K01658,K13503,K13501,K01656) K00766),K13497) (((K01817,K24017) (K01656,K01609)),K13498,K13501) (K01695+(K01696,K06001),K01694)	1.0	TRUE	1.0	true	1.0	K00766,K01609,K01657,K01658,K01695,K01696,K06001	1,1,1,1,1,1,1	K00766,K01609,K01657,K01658,K01695,K01696,K06001,K24017	1979,1558,414,1538,1556,1557,504,417	K24017 is present in multiple modules: M00026/M00023
M00024	M55B157_sp018609125	Phenylalanine biosynthesis, chorismate => phenylpyruvate => phenylalanine	Pathway modules	Amino acid metabolism	Aromatic amino acid metabolism	((K01850,K04092,K14187,K04093,K04516,K06208,K06209) (K01713,K04518,K05359),K14170) (K00832,K00838)	0.5	FALSE	0.6666666666666666	false	1.0	K04518	1	K04518,K06208	502.128	K06208 is present in multiple modules: M00024/M00025
M00025	M55B157_sp018609125	Tyrosine biosynthesis, chorismate => HPP => tyrosine	Pathway modules	Amino acid metabolism	Aromatic amino acid metabolism	(((K01850,K04092,K14170,K04093,K04516,K06208,K06209) (K04517,K00211)),K14187) (K00832,K00838)	0.5	FALSE	0.6666666666666666	false	1.0	K04517	1	K04517,K06208	1275.13	K06208 is present in multiple modules: M00024/M00025
M00038	M55B157_sp018609125	Tryptophan metabolism, tryptophan => kynurenine => 2-aminomuconate	Pathway modules	Amino acid metabolism	Aromatic amino acid metabolism	(K00453,K00463) (K01432,K14263,K07130) K00486 K01556 K00452 K03392 (K10217,K23234)	0.7142857142857143	FALSE	0.7142857142857143	false	1.0	K03392	1	K00452,K00453,K00486,K01556,K03392	292,288,294,289,293	K00452 is present in multiple modules: M00038/M00912,K00453 is present in multiple modules: M00038/M00912,K01556 is present in multiple modules: M00038/M00912,K00486 is present in multiple modules: M00038/M00912
M00027	M55B157_sp018609125	GABA (gamma-Aminobutyrate) shunt	Pathway modules	Amino acid metabolism	Other amino acid metabolism	K01580 (K13524,K07250,K00823,K16871) (K00135,K00139,K17761)	1.0	TRUE	1.0	true	1.0	K01580	1	K00135,K00135,K01580,K07250	332,357,2049,1569	K00135 is present in multiple modules: M00956/M00957/M00027,K07250 is present in multiple modules: M00956/M00957/M00027
M00948	M55B157_sp018609125	Hydroxyproline degradation, trans-4-hydroxy-L-proline => 2-oxoglutarate	Pathway modules	Amino acid metabolism	Other amino acid metabolism	K12658 (K21060,K22549+K21061+K22550) K21062 K13877	0.25	FALSE	0.25	false	1.0	K21061,K22549,K22550	1,1,1	K21061,K22549,K22550	1657,1655,1656	None
M00872	M55B157_sp018609125	O-glycan biosynthesis, mannose type (core M3)	Pathway modules	Glycan metabolism	Glycan biosynthesis	K00728 K18207 K09654 K17547 K21031 K19872 K19873 K21052 K21032 K09668	0.1	FALSE	0.1	false	1.0	K00728	1	K00728	661	None
M00127	M55B157_sp018609125	Thiamine biosynthesis, prokaryotes, AIR (+ DXP/tyrosine) => TMP/TPP	Pathway modules	Metabolism of cofactors and vitamins	Cofactor and vitamin metabolism	K03148+K03154 K03151 K03150 K03149 K03147 ((K00941 K00788),K14153,K21219) K00946	0.14285714285714285	FALSE	0.14285714285714285	false	NA	No enzymes unique to module	NA	K00946	1563	K00946 is present in multiple modules: M00127/M00895/M00896
M00895	M55B157_sp018609125	Thiamine biosynthesis, prokaryotes, AIR (+ DXP/glycine) => TMP/TPP	Pathway modules	Metabolism of cofactors and vitamins	Cofactor and vitamin metabolism	K03148+K03154 K03151 K03153 K03149 K10810 K03147 K00941 K00788 K00946	0.1111111111111111	FALSE	0.1111111111111111	false	NA	No enzymes unique to module	NA	K00946	1563	K00946 is present in multiple modules: M00127/M00895/M00896
M00896	M55B157_sp018609125	Thiamine biosynthesis, archaea, AIR (+ NAD+) => TMP/TPP	Pathway modules	Metabolism of cofactors and vitamins	Cofactor and vitamin metabolism	K22699 K03147 (K00941 (K00788,K21220),K21219) K00946	0.25	FALSE	0.25	false	NA	No enzymes unique to module	NA	K00946	1563	K00946 is present in multiple modules: M00127/M00895/M00896
M00125	M55B157_sp018609125	Riboflavin biosynthesis, plants and bacteria, GTP => riboflavin/FMN/FAD	Pathway modules	Metabolism of cofactors and vitamins	Cofactor and vitamin metabolism	(K01497,K14652) (K01498 K00082,K11752) (K22912,K20860,K20861,K20862,K21063,K21064) (K02858,K14652) K00794 K00793 (K20884 K22949,K11753)	1.0	TRUE	1.0	true	1.0	K11752,K11753,K21064	1,1,1	K00793,K00794,K11752,K11753,K14652,K21064	781,783,780,867,782,503	K14652 is present in multiple modules: M00125/M00840,K00793 is present in multiple modules: M00125/M00911,K00794 is present in multiple modules: M00125/M00911
M00911	M55B157_sp018609125	Riboflavin biosynthesis, fungi, GTP => riboflavin/FMN/FAD	Pathway modules	Metabolism of cofactors and vitamins	Cofactor and vitamin metabolism	K01497 K14654 K14655 -- K02858 K00794 K00793 K00861 K00953	0.2222222222222222	FALSE	0.2222222222222222	false	NA	No enzymes unique to module	NA	K00793,K00794	781.783	'--' steps are assumed incomplete,K00793 is present in multiple modules: M00125/M00911,K00794 is present in multiple modules: M00125/M00911
M00124	M55B157_sp018609125	Pyridoxal-P biosynthesis, erythrose-4P => pyridoxal-P	Pathway modules	Metabolism of cofactors and vitamins	Cofactor and vitamin metabolism	K03472 K03473 K00831 K00097 K03474 K00275	0.3333333333333333	FALSE	0.3333333333333333	false	1.0	K00275	1	K00275,K00831	1180.12	K00831 is present in multiple modules: M00020/M00124
M00916	M55B157_sp018609125	Pyridoxal-P biosynthesis, R5P + glyceraldehyde-3P + glutamine => pyridoxal-P	Pathway modules	Metabolism of cofactors and vitamins	Cofactor and vitamin metabolism	K06215+K08681	1.0	TRUE	1.0	true	1.0	K06215,K08681	1.1	K06215,K08681	199.198	None
M00115	M55B157_sp018609125	NAD biosynthesis, aspartate => quinolinate => NAD	Pathway modules	Metabolism of cofactors and vitamins	Cofactor and vitamin metabolism	(K00278,K06989) K03517 K00767 (K00969,K06210) (K01916,K01950)	0.8	TRUE	0.8	true	1.0	K00278,K03517	1.1	K00278,K00767,K00969,K03517	1974,1974,1367,1256	K00969 is present in multiple modules: M00115/M00912,K00767 is present in multiple modules: M00115/M00912
M00912	M55B157_sp018609125	NAD biosynthesis, tryptophan => quinolinate => NAD	Pathway modules	Metabolism of cofactors and vitamins	Cofactor and vitamin metabolism	(K00453,K00463) (K01432,K14263,K07130) K00486 K01556 K00452 K00767 (K00969,K06210) (K01916,K01950)	0.75	TRUE	0.75	true	NA	No enzymes unique to module	NA	K00452,K00453,K00486,K00767,K00969,K01556	292,288,294,1974,1367,289	K00767 is present in multiple modules: M00115/M00912,K00453 is present in multiple modules: M00038/M00912,K00452 is present in multiple modules: M00038/M00912,K00969 is present in multiple modules: M00115/M00912,K01556 is present in multiple modules: M00038/M00912,K00486 is present in multiple modules: M00038/M00912
M00622	M55B157_sp018609125	Nicotinate degradation, nicotinate => fumarate	Pathway modules	Metabolism of cofactors and vitamins	Cofactor and vitamin metabolism	K18029+K18030 K14974 K18028 K15357 K13995 K01799	0.3333333333333333	FALSE	0.3333333333333333	false	1.0	K01799,K13995	1.1	K01799,K13995	279.62	None
M00119	M55B157_sp018609125	Pantothenate biosynthesis, valine/L-aspartate => pantothenate	Pathway modules	Metabolism of cofactors and vitamins	Cofactor and vitamin metabolism	K00826 K00606 K00077 K01579 (K01918,K13799)	0.6	FALSE	0.6	false	NA	No enzymes unique to module	NA	K00606,K00826,K01918	476,1324,1973	K01918 is present in multiple modules: M00119/M00913,K00606 is present in multiple modules: M00119/M00913/M00914,K00826 is present in multiple modules: M00019/M00570/M00036/M00119
M00913	M55B157_sp018609125	Pantothenate biosynthesis, 2-oxoisovalerate/spermine => pantothenate	Pathway modules	Metabolism of cofactors and vitamins	Cofactor and vitamin metabolism	K00606 K00077 K13367 K00128 K01918	0.6	FALSE	0.6	false	NA	No enzymes unique to module	NA	K00128,K00606,K01918	1744,476,1973	K01918 is present in multiple modules: M00119/M00913,K00606 is present in multiple modules: M00119/M00913/M00914,K00128 is present in multiple modules: M00135/M00913
M00120	M55B157_sp018609125	Coenzyme A biosynthesis, pantothenate => CoA	Pathway modules	Metabolism of cofactors and vitamins	Cofactor and vitamin metabolism	(K00867,K03525,K01947,K09680) ((K01922,K21977) K01598,K13038) (K02318,(K00954,K02201) K00859)	1.0	TRUE	1.0	true	1.0	K00859,K00954,K03525	1,1,1	K00859,K00954,K03525,K13038	2147,1623,1975,773	K13038 is present in multiple modules: M00120/M00914
M00914	M55B157_sp018609125	Coenzyme A biosynthesis, archaea, 2-oxoisovalerate => 4-phosphopantoate => CoA	Pathway modules	Metabolism of cofactors and vitamins	Cofactor and vitamin metabolism	K00606 K00077 K06982 K09722 K13038 K02201 K09735	0.2857142857142857	FALSE	0.2857142857142857	false	NA	No enzymes unique to module	NA	K00606,K13038	476.773	K00606 is present in multiple modules: M00119/M00913/M00914,K13038 is present in multiple modules: M00120/M00914
M00572	M55B157_sp018609125	Pimeloyl-ACP biosynthesis, BioC-BioH pathway, malonyl-ACP => pimeloyl-ACP	Pathway modules	Metabolism of cofactors and vitamins	Cofactor and vitamin metabolism	K02169 (K00647,K09458) K00059 K02372 K00208 (K02170,K09789,K19560,K19561)	0.3333333333333333	FALSE	0.3333333333333333	false	NA	No enzymes unique to module	NA	K00059,K00059,K00059,K00059,K00059,K09458	1492,1102,1069,942,1130,1433	K00059 is present in multiple modules: M00083/M00874/M00572,K09458 is present in multiple modules: M00083/M00873/M00874/M00572
M00881	M55B157_sp018609125	Lipoic acid biosynthesis, plants and bacteria, octanoyl-ACP => dihydrolipoyl-E2/H	Pathway modules	Metabolism of cofactors and vitamins	Cofactor and vitamin metabolism	K03801 K03644	1.0	TRUE	1.0	true	1.0	K03801	1	K03644,K03801	466.465	K03644 is present in multiple modules: M00881/M00882/M00883/M00884
M00882	M55B157_sp018609125	Lipoic acid biosynthesis, eukaryotes, octanoyl-ACP => dihydrolipoyl-H	Pathway modules	Metabolism of cofactors and vitamins	Cofactor and vitamin metabolism	K23735 K03644	0.5	FALSE	0.5	false	NA	No enzymes unique to module	NA	K03644	466	K03644 is present in multiple modules: M00881/M00882/M00883/M00884
M00883	M55B157_sp018609125	Lipoic acid biosynthesis, animals and bacteria, octanoyl-ACP => dihydrolipoyl-H => dihydrolipoyl-E2	Pathway modules	Metabolism of cofactors and vitamins	Cofactor and vitamin metabolism	(K23735,K23734) K03644 (K10105,K16869)	0.3333333333333333	FALSE	0.3333333333333333	false	NA	No enzymes unique to module	NA	K03644	466	K03644 is present in multiple modules: M00881/M00882/M00883/M00884
M00884	M55B157_sp018609125	Lipoic acid biosynthesis, octanoyl-CoA => dihydrolipoyl-E2	Pathway modules	Metabolism of cofactors and vitamins	Cofactor and vitamin metabolism	K23750 K03644	0.5	FALSE	0.5	false	NA	No enzymes unique to module	NA	K03644	466	K03644 is present in multiple modules: M00881/M00882/M00883/M00884
M00126	M55B157_sp018609125	Tetrahydrofolate biosynthesis, GTP => THF	Pathway modules	Metabolism of cofactors and vitamins	Cofactor and vitamin metabolism	(K01495,K09007,K22391) (K01077,K01113,(K08310,K19965)) ((K13939,(K13940,K01633 K00950) K00796),(K01633 K13941)) (K11754,K20457) (K00287,K13998)	0.6	FALSE	0.7142857142857143	false	1.0	K00796,K00950,K22391	2,1,1	K00796,K00796,K00950,K01495,K01633,K11754,K22391	1963,8,1965,1962,1964,1385,2135	K01633 is present in multiple modules: M00126/M00840,K11754 is present in multiple modules: M00126/M00841,K01495 is present in multiple modules: M00126/M00841/M00842/M00843
M00840	M55B157_sp018609125	Tetrahydrofolate biosynthesis, mediated by ribA and trpF, GTP => THF	Pathway modules	Metabolism of cofactors and vitamins	Cofactor and vitamin metabolism	K14652 K22100 -- K01633 K13941 K22099 K00287	0.2857142857142857	FALSE	0.2857142857142857	false	NA	No enzymes unique to module	NA	K01633,K14652	1964.78	K01633 is present in multiple modules: M00126/M00840,K14652 is present in multiple modules: M00125/M00840,'--' steps are assumed incomplete
M00841	M55B157_sp018609125	Tetrahydrofolate biosynthesis, mediated by PTPS, GTP => THF	Pathway modules	Metabolism of cofactors and vitamins	Cofactor and vitamin metabolism	K01495 K22101 K13941 K11754 K13998	0.4	FALSE	0.4	false	NA	No enzymes unique to module	NA	K01495,K11754	1962.14	K11754 is present in multiple modules: M00126/M00841,K01495 is present in multiple modules: M00126/M00841/M00842/M00843
M00842	M55B157_sp018609125	Tetrahydrobiopterin biosynthesis, GTP => BH4	Pathway modules	Metabolism of cofactors and vitamins	Cofactor and vitamin metabolism	K01495 K01737 K00072	0.3333333333333333	FALSE	0.3333333333333333	false	NA	No enzymes unique to module	NA	K01495	1962	K01495 is present in multiple modules: M00126/M00841/M00842/M00843
M00843	M55B157_sp018609125	L-threo-Tetrahydrobiopterin biosynthesis, GTP => L-threo-BH4	Pathway modules	Metabolism of cofactors and vitamins	Cofactor and vitamin metabolism	K01495 K01737 K17745	0.3333333333333333	FALSE	0.3333333333333333	false	NA	No enzymes unique to module	NA	K01495	1962	K01495 is present in multiple modules: M00126/M00841/M00842/M00843
M00880	M55B157_sp018609125	Molybdenum cofactor biosynthesis, GTP => molybdenum cofactor	Pathway modules	Metabolism of cofactors and vitamins	Cofactor and vitamin metabolism	((K03639 K03637),K20967) (K03635,K21142) (((K03831,K03638) K03750),K15376)	0.6666666666666666	FALSE	0.8	true	1.0	K03635,K03637,K03639,K03750	1,1,1,2	K03635,K03637,K03639,K03750,K03750	1001,665,1002,666,510	None
M00140	M55B157_sp018609125	C1-unit interconversion, prokaryotes	Pathway modules	Metabolism of cofactors and vitamins	Cofactor and vitamin metabolism	K00600 (K01491,(K00300 K01500)) K01938	0.6666666666666666	FALSE	0.6666666666666666	false	NA	No enzymes unique to module	NA	K00600,K01491	1046.34	K00600 is present in multiple modules: M00532/M00346/M00140/M00141,K01491 is present in multiple modules: M00377/M00140/M00618
M00141	M55B157_sp018609125	C1-unit interconversion, eukaryotes	Pathway modules	Metabolism of cofactors and vitamins	Cofactor and vitamin metabolism	K00600 (K00288,(K13403 K13402))	0.5	FALSE	0.5	false	NA	No enzymes unique to module	NA	K00600	1046	K00600 is present in multiple modules: M00532/M00346/M00140/M00141
M00846	M55B157_sp018609125	Siroheme biosynthesis, glutamyl-tRNA => siroheme	Pathway modules	Metabolism of cofactors and vitamins	Cofactor and vitamin metabolism	K02492 K01845 K01698 K01749 (K01719,K13542,K13543) (K02302,(K00589,K02303,K02496,K13542,K13543)+(K02304,(K24866+K03794)))	0.3333333333333333	FALSE	0.4166666666666667	false	NA	No enzymes unique to module	NA	K01719,K01845,K01845,K01845,K13542	1080,950,537,1154,1080	K01719 is present in multiple modules: M00846/M00868/M00121/M00926,K13542 is present in multiple modules: M00846/M00121/M00926/M00924/M00925,K01845 is present in multiple modules: M00846/M00121/M00926
M00868	M55B157_sp018609125	Heme biosynthesis, animals and fungi, glycine => heme	Pathway modules	Metabolism of cofactors and vitamins	Cofactor and vitamin metabolism	K00643 K01698 K01749 K01719 K01599 K00228 K00231 K01772	0.125	FALSE	0.125	false	NA	No enzymes unique to module	NA	K01719	1080	K01719 is present in multiple modules: M00846/M00868/M00121/M00926
M00121	M55B157_sp018609125	Heme biosynthesis, plants and bacteria, glutamate => heme	Pathway modules	Metabolism of cofactors and vitamins	Cofactor and vitamin metabolism	K01885 K02492 K01845 K01698 K01749 (K01719,K13542,K13543) K01599 (K00228,K02495) (K00230,K00231,K08973) K01772	0.4	FALSE	0.4	false	1.0	K01885,K02495	1.1	K01719,K01845,K01845,K01845,K01885,K02495,K13542	1080,950,537,1154,2029,2012,1080	K01719 is present in multiple modules: M00846/M00868/M00121/M00926,K13542 is present in multiple modules: M00846/M00121/M00926/M00924/M00925,K01845 is present in multiple modules: M00846/M00121/M00926
M00926	M55B157_sp018609125	Heme biosynthesis, bacteria, glutamyl-tRNA => coproporphyrin III => heme	Pathway modules	Metabolism of cofactors and vitamins	Cofactor and vitamin metabolism	K02492 K01845 K01698 K01749 (K01719,K13542) K01599 K00231 K01772 K00435	0.2222222222222222	FALSE	0.2222222222222222	false	NA	No enzymes unique to module	NA	K01719,K01845,K01845,K01845,K13542	1080,950,537,1154,1080	K01719 is present in multiple modules: M00846/M00868/M00121/M00926,K13542 is present in multiple modules: M00846/M00121/M00926/M00924/M00925,K01845 is present in multiple modules: M00846/M00121/M00926
M00924	M55B157_sp018609125	Cobalamin biosynthesis, anaerobic, uroporphyrinogen III => sirohydrochlorin => cobyrinate a,c-diamide	Pathway modules	Metabolism of cofactors and vitamins	Cofactor and vitamin metabolism	(K02302,(K02303,K13542) (K02304,K24866)) (K02190,K03795,K22011) K03394 (K05934,K13541,K21479) K05936 (K02189,K13541) K02188 K05895 (K02191 K03399,K00595) K06042 K02224	0.0	FALSE	0.08333333333333333	false	NA	No enzymes unique to module	NA	K13542	1080	K13542 is present in multiple modules: M00846/M00121/M00926/M00924/M00925
M00925	M55B157_sp018609125	Cobalamin biosynthesis, aerobic, uroporphyrinogen III => precorrin 2 => cobyrinate a,c-diamide	Pathway modules	Metabolism of cofactors and vitamins	Cofactor and vitamin metabolism	(K02303,K13542) (K03394,K13540) K02229 (K05934,K13540,K13541) K05936 K02228 K05895 K00595 K06042 K02224 K02230+K09882+K09883	0.09090909090909091	FALSE	0.09090909090909091	false	NA	No enzymes unique to module	NA	K13542	1080	K13542 is present in multiple modules: M00846/M00121/M00926/M00924/M00925
M00122	M55B157_sp018609125	Cobalamin biosynthesis, cobyrinate a,c-diamide => cobalamin	Pathway modules	Metabolism of cofactors and vitamins	Cofactor and vitamin metabolism	(K00798,K19221) K02232 (K02225,K02227) K02231 K00768 (K02226,K22316) K02233	0.42857142857142855	FALSE	0.42857142857142855	false	1.0	K00768,K00798,K02226	1,1,1	K00768,K00798,K02226	1244,1058,699	None
M00117	M55B157_sp018609125	Ubiquinone biosynthesis, prokaryotes, chorismate (+ polyprenyl-PP) => ubiquinol	Pathway modules	Metabolism of cofactors and vitamins	Cofactor and vitamin metabolism	(K03181,K18240) K03179 (K03182+K03186) K18800 K00568 K03185 K03183 (K03184,K06134) K00568	0.1111111111111111	FALSE	0.1111111111111111	false	NA	No enzymes unique to module	NA	K03183	820	K03183 is present in multiple modules: M00117/M00116
M00116	M55B157_sp018609125	Menaquinone biosynthesis, chorismate (+ polyprenyl-PP) => menaquinol	Pathway modules	Metabolism of cofactors and vitamins	Cofactor and vitamin metabolism	K02552 K02551 K08680 K02549 K01911 K01661 K19222 K02548 K03183	0.8888888888888888	TRUE	0.8888888888888888	true	1.0	K02548	1	K01661,K01911,K02548,K02549,K02549,K02551,K02552,K03183,K19222	1019,1020,1021,1190,1018,817,819,820,164	K01661 is present in multiple modules: M00116/M00932,K19222 is present in multiple modules: M00116/M00932,K02549 is present in multiple modules: M00116/M00932,K02551 is present in multiple modules: M00116/M00932,K01911 is present in multiple modules: M00116/M00932,K03183 is present in multiple modules: M00117/M00116,K02552 is present in multiple modules: M00116/M00932
M00932	M55B157_sp018609125	Phylloquinone biosynthesis, chorismate (+ phytyl-PP) => phylloquinol	Pathway modules	Metabolism of cofactors and vitamins	Cofactor and vitamin metabolism	(K02552 K02551 K08680 K02549,K14759) (K01911,K14760) K01661 (K19222,K12073) K23094 K17872 K23095	0.42857142857142855	FALSE	0.6	false	NA	No enzymes unique to module	NA	K01661,K01911,K02549,K02549,K02551,K02552,K19222	1019,1020,1190,1018,817,819,164	K01661 is present in multiple modules: M00116/M00932,K19222 is present in multiple modules: M00116/M00932,K02549 is present in multiple modules: M00116/M00932,K02551 is present in multiple modules: M00116/M00932,K01911 is present in multiple modules: M00116/M00932,K02552 is present in multiple modules: M00116/M00932
M00112	M55B157_sp018609125	Tocopherol/tocotorienol biosynthesis, homogentisate + phytyl/geranylgeranyl-PP => tocopherol/tocotorienol	Pathway modules	Metabolism of cofactors and vitamins	Cofactor and vitamin metabolism	K09833 (K12502,K18534) K09834 K05928	0.25	FALSE	0.25	false	1.0	K09834	1	K09834	2153	None
M00095	M55B157_sp018609125	C5 isoprenoid biosynthesis, mevalonate pathway	Pathway modules	Biosynthesis of terpenoids and polyketides	Terpenoid backbone biosynthesis	K00626 K01641 K00021 K00869 (K00938,K13273) K01597 K01823	0.2857142857142857	FALSE	0.2857142857142857	false	NA	No enzymes unique to module	NA	K00021,K00626,K00626,K00626,K00626,K00626	2175,1320,1644,1494,402,963	K00626 is present in multiple modules: M00373/M00375/M00374/M00088/M00957/M00095/M00849,K00021 is present in multiple modules: M00095/M00849
M00849	M55B157_sp018609125	C5 isoprenoid biosynthesis, mevalonate pathway, archaea	Pathway modules	Biosynthesis of terpenoids and polyketides	Terpenoid backbone biosynthesis	K00626 K01641 (K00021,K00054) ((K00869 (K17942,(K25517+K09128 K25518+K03186))),(K18689 K18690 K22813)) K06981 K01823	0.3333333333333333	FALSE	0.3125	false	1.0	K09128	1	K00021,K00626,K00626,K00626,K00626,K00626,K09128	2175,1320,1644,1494,402,963,921	K00626 is present in multiple modules: M00373/M00375/M00374/M00088/M00957/M00095/M00849,K00021 is present in multiple modules: M00095/M00849
M00096	M55B157_sp018609125	C5 isoprenoid biosynthesis, non-mevalonate pathway	Pathway modules	Biosynthesis of terpenoids and polyketides	Terpenoid backbone biosynthesis	K01662 K00099 (K00991,K12506) K00919 (K01770,K12506) K03526 K03527 K01823	0.875	TRUE	0.875	true	1.0	K00099,K00919,K00991,K01662,K01770,K03526,K03527	1,1,1,1,1,1,1	K00099,K00919,K00991,K01662,K01770,K03526,K03527	1570,656,1208,815,1207,1572,1717	None
M00364	M55B157_sp018609125	C10-C20 isoprenoid biosynthesis, bacteria	Pathway modules	Biosynthesis of terpenoids and polyketides	Terpenoid backbone biosynthesis	K01823 (K00795,K13789,K13787)	0.5	FALSE	0.5	false	NA	No enzymes unique to module	NA	K13787	237	K13787 is present in multiple modules: M00364/M00365/M00921
M00365	M55B157_sp018609125	C10-C20 isoprenoid biosynthesis, archaea	Pathway modules	Biosynthesis of terpenoids and polyketides	Terpenoid backbone biosynthesis	K01823 K13787	0.5	FALSE	0.5	false	NA	No enzymes unique to module	NA	K13787	237	K13787 is present in multiple modules: M00364/M00365/M00921
M00097	M55B157_sp018609125	beta-Carotene biosynthesis, GGAP => beta-carotene	Pathway modules	Biosynthesis of terpenoids and polyketides	Plant terpenoid biosynthesis	K02291 K02293 K15744 K00514 K09835 K06443	0.16666666666666666	FALSE	0.16666666666666666	false	1.0	K02291	1	K02291	1917	None
M00824	M55B157_sp018609125	9-membered enediyne core biosynthesis, malonyl-CoA => 3-hydroxyhexadeca-4,6,8,10,12,14-hexaenoyl-ACP => 9-membered enediyne core	Pathway modules	Biosynthesis of terpenoids and polyketides	Enediyne biosynthesis	K15314 K21160+K21161+K21162+K21163+K21164+K21165+K21166+K21167	0.0	FALSE	0.0625	false	1.0	K21164	1	K21164	1754	None
M00780	M55B157_sp018609125	Tetracycline/oxytetracycline biosynthesis, pretetramide => tetracycline/oxytetracycline	Pathway modules	Biosynthesis of terpenoids and polyketides	Type II polyketide biosynthesis	K14251 K14252 K14253 K14254 K14255 K14256 K21301	0.14285714285714285	FALSE	0.14285714285714285	false	NA	No enzymes unique to module	NA	K14254	4	K14254 is present in multiple modules: M00780/M00823
M00823	M55B157_sp018609125	Chlortetracycline biosynthesis, pretetramide => chlortetracycline	Pathway modules	Biosynthesis of terpenoids and polyketides	Type II polyketide biosynthesis	K14251 K14252 K14253 K14254 K14255 K14256 K21301 K14257+K21297	0.125	FALSE	0.125	false	NA	No enzymes unique to module	NA	K14254	4	K14254 is present in multiple modules: M00780/M00823
M00039	M55B157_sp018609125	Monolignol biosynthesis, phenylalanine/tyrosine => monolignol	Pathway modules	Biosynthesis of other secondary metabolites	Biosynthesis of phytochemical compounds	(K10775,K13064) K00487 K01904 K13065 K09754 K00588 K09753 K09755 K13066 (K00083,K22395)	0.1	FALSE	0.1	false	NA	No enzymes unique to module	NA	K01904	83	K01904 is present in multiple modules: M00039/M00137
M00137	M55B157_sp018609125	Flavanone biosynthesis, phenylalanine => naringenin	Pathway modules	Biosynthesis of other secondary metabolites	Biosynthesis of phytochemical compounds	K10775 K00487 K01904 K00660 K01859	0.2	FALSE	0.2	false	NA	No enzymes unique to module	NA	K01904	83	K01904 is present in multiple modules: M00039/M00137
M00953	M55B157_sp018609125	Mugineic acid biosynthesis, methionine => 3-epihydroxymugineic acid	Pathway modules	Biosynthesis of other secondary metabolites	Biosynthesis of phytochemical compounds	K00789 K05953 K14271 K22374 K18054	0.2	FALSE	0.2	false	NA	No enzymes unique to module	NA	K00789	774	K00789 is present in multiple modules: M00609/M00034/M00035/M00368/M00953
M00848	M55B157_sp018609125	Aurachin biosynthesis, anthranilate => aurachin A	Pathway modules	Biosynthesis of other secondary metabolites	Biosynthesis of other antibiotics	K09460 K02078+K14245+K14246+K22798 K22799 K22800 K21272 K21271 K22801 K22802	0.0	FALSE	0.03125	false	1.0	K02078	1	K02078	1434	No KOfam profile for K22800,No KOfam profile for K22802,No KOfam profile for K09460,No KOfam profile for K22799,No KOfam profile for K14246,No KOfam profile for K22798,No KOfam profile for K21271,No KOfam profile for K22801,No KOfam profile for K14245,No KOfam profile for K21272
M00921	M55B157_sp018609125	Cyclooctatin biosynthesis, dimethylallyl-PP + isopentenyl-PP => cyclooctatin	Pathway modules	Biosynthesis of other secondary metabolites	Biosynthesis of other bacterial compounds	K13787 K18686 K22997 K22998	0.25	FALSE	0.25	false	NA	No enzymes unique to module	NA	K13787	237	K13787 is present in multiple modules: M00364/M00365/M00921
M00568	M55B157_sp018609125	Catechol ortho-cleavage, catechol => 3-oxoadipate	Pathway modules	Xenobiotics biodegradation	Aromatics degradation	K03381 K01856 K03464 (K01055,K14727)	0.25	FALSE	0.25	false	1.0	K01055	1	K01055	388	None
M00569	M55B157_sp018609125	Catechol meta-cleavage, catechol => acetyl-CoA / 4-methylcatechol => propanoyl-CoA	Pathway modules	Xenobiotics biodegradation	Aromatics degradation	(K00446,K07104) ((K10217 K01821 K01617),K10216) (K18364,K02554) (K18365,K01666) (K18366,K04073)	0.4	FALSE	0.42857142857142855	false	1.0	K01617	1	K01617,K01666,K02554	55,458,54	K02554 is present in multiple modules: M00569/M00545,K01666 is present in multiple modules: M00569/M00545
M00878	M55B157_sp018609125	Phenylacetate degradation, phenylaxetate => acetyl-CoA/succinyl-CoA	Pathway modules	Xenobiotics biodegradation	Aromatics degradation	K01912 K02609+K02610+K02611+K02612+K02613 K15866 K02618 K02615 K01692 K00074	0.42857142857142855	FALSE	0.42857142857142855	false	1.0	K00074,K01912	1.2	K00074,K01692,K01692,K01912,K01912	1066,1350,40,959,1855	K01692 is present in multiple modules: M00087/M00957/M00878
M00545	M55B157_sp018609125	Trans-cinnamate degradation, trans-cinnamate => acetyl-CoA	Pathway modules	Xenobiotics biodegradation	Aromatics degradation	(((K05708+K05709+K05710+K00529) K05711),K05712) K05713 K05714 K02554 K01666 K04073	0.3333333333333333	FALSE	0.35714285714285715	false	1.0	K00529,K05710	1.1	K00529,K01666,K02554,K05710	691,458,54,1089	K02554 is present in multiple modules: M00569/M00545,K01666 is present in multiple modules: M00569/M00545
M00651	M55B157_sp018609125	Vancomycin resistance, D-Ala-D-Lac type	Signature modules	Gene set	Drug resistance	(K18345 K18344 K07260 K18346),(K18351 K18352 K18354 K18353) (K18347 K15739 K08641)	0.0	FALSE	0.14285714285714285	false	1.0	K18346	1	K18346	2	None
M00714	M55B157_sp018609125	Multidrug resistance, efflux pump QacA	Signature modules	Gene set	Drug resistance	K18938 K08167	0.5	FALSE	0.5	false	1.0	K08167	1	K08167	475	None
M00611	M55B157_sp018609125	Oxygenic photosynthesis in plants and cyanobacteria	Signature modules	Module set	Metabolic capacity	(M00161,M00163) M00165	0.0	FALSE	0.36363636363636365	false	NA	No enzymes unique to module	NA	K00134,K00615,K00927,K01623,K01808,K02446	144,136,143,1552,993,1713	K00134 is present in multiple modules: M00001/M00002/M00003/M00308/M00552/M00165/M00166/M00611/M00612,K02446 is present in multiple modules: M00003/M00165/M00167/M00611/M00612,K01623 is present in multiple modules: M00001/M00003/M00165/M00167/M00611/M00612,K00615 is present in multiple modules: M00004/M00007/M00165/M00167/M00611/M00612,K00927 is present in multiple modules: M00001/M00002/M00003/M…
M00612	M55B157_sp018609125	Anoxygenic photosynthesis in purple bacteria	Signature modules	Module set	Metabolic capacity	M00597 M00165	0.0	FALSE	0.36363636363636365	false	NA	No enzymes unique to module	NA	K00134,K00615,K00927,K01623,K01808,K02446	144,136,143,1552,993,1713	K00134 is present in multiple modules: M00001/M00002/M00003/M00308/M00552/M00165/M00166/M00611/M00612,K02446 is present in multiple modules: M00003/M00165/M00167/M00611/M00612,K01623 is present in multiple modules: M00001/M00003/M00165/M00167/M00611/M00612,K00615 is present in multiple modules: M00004/M00007/M00165/M00167/M00611/M00612,K00927 is present in multiple modules: M00001/M00002/M00003/M…
M00613	M55B157_sp018609125	Anoxygenic photosynthesis in green nonsulfur bacteria	Signature modules	Module set	Metabolic capacity	M00597 M00376	0.0	FALSE	0.125	false	1.0	K11942	1	K00239,K00240,K00241,K00242,K01676,K01848,K01849,K01966,K02160,K05606,K11942	1995,1996,1993,1994,1711,1992,345,1736,406,1321,585	K01676 is present in multiple modules: M00009/M00011/M00173/M00613/M00614,K05606 is present in multiple modules: M00373/M00741/M00376/M00375/M00613,K00239 is present in multiple modules: M00009/M00011/M00173/M00376/M00374/M00149/M00613/M00614,K00242 is present in multiple modules: M00009/M00011/M00173/M00149/M00613/M00614,K01848 is present in multiple modules: M00741/M00376/M00375/M00613,K00240 i…
M00614	M55B157_sp018609125	Anoxygenic photosynthesis in green sulfur bacteria	Signature modules	Module set	Metabolic capacity	M00598 M00173	0.0	FALSE	0.35	false	NA	No enzymes unique to module	NA	K00024,K00031,K00239,K00240,K00241,K00242,K01006,K01006,K01676,K01681,K01902,K01903,K01958	335,334,1995,1996,1993,1994,720,1486,1711,555,343,344,706	K01903 is present in multiple modules: M00009/M00011/M00173/M00374/M00620/M00614,K01006 is present in multiple modules: M00169/M00172/M00171/M00173/M00614,K01676 is present in multiple modules: M00009/M00011/M00173/M00613/M00614,K01902 is present in multiple modules: M00009/M00011/M00173/M00374/M00620/M00614,K00239 is present in multiple modules: M00009/M00011/M00173/M00376/M00374/M00149/M00613/M…
M00617	M55B157_sp018609125	Methanogen	Signature modules	Module set	Metabolic capacity	M00567,M00357,M00356,M00563	0.0	FALSE	0.3	false	NA	No enzymes unique to module	NA	K00320,K00320,K00320,K01895	1894,701,1495,618	K01895 is present in multiple modules: M00357/M00617,K00320 is present in multiple modules: M00567/M00617
M00618	M55B157_sp018609125	Acetogen	Signature modules	Module set	Metabolic capacity	M00377 M00579	0.0	FALSE	0.14285714285714285	false	NA	No enzymes unique to module	NA	K00297,K01491	236.337	K00297 is present in multiple modules: M00377/M00618,K01491 is present in multiple modules: M00377/M00140/M00618
M00616	M55B157_sp018609125	Sulfate-sulfur assimilation	Signature modules	Module set	Metabolic capacity	(K02048,K23163)+K02046+K02047+K02045 M00176	0.0	FALSE	0.16666666666666666	false	NA	No enzymes unique to module	NA	K00955,K00956,K00957	794,794,793	K00956 is present in multiple modules: M00176/M00616,K00957 is present in multiple modules: M00176/M00616,K00955 is present in multiple modules: M00176/M00616
