# Supplementary material for: Evolutionary conservation of dopamine-mediated cellular plasticity in Arctic sponges (Porifera)
Source: Front Mol Biosci. 2025 Nov 17;12:1671771. doi: 10.3389/fmolb.2025.1671771 (PMC12665527; doi:10.3389/fmolb.2025.1671771)
Supplement: Supplementary file 13 [file Table8.xlsx]

## Sheet: Sheet1
Table S8. Expression in CPM of H. dujardini TAAR like, DBH-like and tyrosinase-like genes
name	gene_id	FDR_W_PSA_tiss	logFC_A_a_t	FDR_A_a_t	logFC_A_c_t	FDR_A_c_t	logFC_S_a_t	FDR_S_a_t	logFC_S_c_t	FDR_S_c_t	logFC_P_a_t	FDR_P_a_t	logFC_P_c_t	FDR_P_c_t	logFC_W_a_t	FDR_W_a_t	logFC_W_c_t	FDR_W_c_t	A.a.24.1	A.a.24.2	A.c.0.1	A.c.0.2	A.t.0.1	A.t.0.2	P.a.24.1	P.a.24.2	P.a.24.3	P.c.0.1	P.c.0.2	P.c.0.3	P.t.0.1	P.t.0.2	P.t.0.3	W.a.24.1	W.a.24.2	W.a.24.3	W.c.0.1	W.c.0.2	W.c.0.3	W.t.0.1	W.t.0.2	W.t.0.3	S.a.24.1	S.a.24.2	S.a.24.3	S.c.0.1	S.c.0.2	S.c.0.3	S.t.0.1
DBH-like monooxygenase protein 2	PV648752	0.107863	-3.54453	9.99891e-09	0.159551	0.705614	-0.53192	0.20106	1.02477	0.0172246	-0.812917	0.0110104	-0.0239966	0.9875	-1.0536	0.00156848	0.147089	0.694873	12.65	10.8493	155.492	151.271	134.824	139.817	75.7231	75.2169	72.9469	133.828	121.526	131.475	45.9736	227.785	119.76	39.6321	53.2791	40.4906	98.2202	102.461	106.865	97.7346	86.8039	93.2021	13.2361	12.2308	12.4644	36.1377	38.3593	37.1287	19.2296
tyrosinase-like protein 1	PQ658158	5.86669e-07	-8.35876	1.60057e-12	-6.9133	4.08584e-12	-0.888055	0.0215302	2.45973	4.48546e-07	-1.67198	0.00225009	-0.502328	0.537126	-3.3329	5.0478e-10	-0.864535	0.00363024	0.0990994	0.0190642	0.167927	0.191603	27.2977	17.4848	0.346758	0.437549	0.334416	0.631674	1.15663	0.790951	1.44809	0.458648	1.70742	1.17365	2.32196	0.494204	7.64605	7.48351	8.09549	13.3096	16.1911	12.7971	2.47464	3.03845	2.41657	26.153	27.419	27.391	4.87072
tyrosinase-like protein 2	PQ658159	0.000821163	-9.48987	6.24832e-13	-4.53416	1.80904e-10	-0.417639	0.381599	3.45768	2.67337e-08	-0.316672	0.476953	-0.0321338	0.98777	-3.19295	9.69146e-09	-0.928325	0.00491907	0.0495497	0.0768344	1.7098	2.52277	60.1824	38.0326	1.49887	1.36734	1.13064	1.79981	1.88289	1.17279	2.77551	0.350731	1.79279	1.03557	1.72274	1.16812	6.05726	6.5888	6.99031	12.2206	15.2446	9.89823	2.61741	2.71538	2.47343	40.4269	38.1025	36.2791	3.66144
G-protein coupled receptor 1	PV768532	5.45361e-12	1.12267	6.06779e-06	-0.632545	0.00411979	-1.63983	5.79296e-09	-0.959709	3.95976e-05	2.88044	1.89439e-14	-0.0223411	0.968007	2.89087	1.441e-14	0.611878	0.00164674	106.235	109.417	32.6389	31.2313	46.9527	52.0609	438.59	476.929	408.141	63.2115	54.8191	58.9122	48.125	48.2929	83.436	149.123	202.984	179.441	33.8015	38.9094	36.9027	23.4489	21.1795	27.1088	103.029	93.4866	95.9804	160.558	155.935	152.16	310.315
G-protein coupled receptor 2	PV768533	3.44353e-09	1.62388	6.68381e-10	1.59463	2.70939e-09	0.412195	0.0130424	0.111377	0.554318	1.20039	2.33248e-09	0.0774645	0.804288	1.60703	9.64393e-12	0.80379	8.14396e-06	222.825	213.865	217.267	210.667	59.703	81.941	154.299	173.215	153.879	75.9948	71.8727	73.1493	57.3445	76.7831	75.4111	120.541	164.26	166.681	81.5843	90.3448	87.1041	44.4657	53.6095	50.3001	314.912	298.969	302.441	263.028	234.76	246.044	228.756
G-protein coupled receptor 3	PV768534	0.518247	-2.90517	0.000640131	-2.78088	0.000391358	-0.0524614	0.974918	0.265521	0.827888	-2.2669	0.000557296	-1.63043	0.0501958	-1.17939	0.0980877	0.566151	0.320171	0.396397	0.404392	0.488515	0.383206	3.02677	3.04699	0.674408	0.711017	0.530819	0.661208	1.39872	0.98187	3.18581	0.37771	5.80524	0.690382	0.749018	0.449276	1.66823	2.16395	2.53848	0.943762	2.39296	0.940189	0.525424	0.609575	0.625465	0.850765	0.719614	0.614899	0.604641
G-protein coupled receptor 4	PV768535	0.509442	-2.21589	1.49975e-07	-0.429824	0.155262	-1.74338	2.95148e-06	0.462006	0.146812	-1.33085	6.38041e-06	0.390747	0.333614	-0.57816	0.0191666	0.097111	0.739788	9.86039	9.01216	32.8526	32.317	47.7473	40.0695	19.333	20.7289	20.7019	65.151	64.7715	70.531	36.3954	84.0135	32.4979	17.5357	25.3168	26.8667	36.1847	39.284	36.7891	37.4601	29.9299	37.5684	8.22404	7.09323	7.56244	36.0786	34.929	34.5462	25.5293
[truncated: 13 more columns]
